# Supplementary material for: Identification of metabolic vulnerabilities of receptor tyrosine kinases-driven cancer
Source: Nat Commun. 2019 Jun 20;10:2701. doi: 10.1038/s41467-019-10427-2 (PMC6586626; doi:10.1038/s41467-019-10427-2)
Supplement: Supplementary file 5 — Supplementary Data 1 [file 41467_2019_10427_MOESM5_ESM.xlsx]

## Sheet: 工作表1
	H460			A549			H358			H23			H1581			DMS114			H520			H4006			PC9			H1975			HCC827			H2228			H3122			H1993			EBC-1
2DG	54.7	67.64	72.25	47.4	51.457	49.465	77.576	71.27	61.731	83.61	83.88	90.03	58.58	76	57.66	52.754	51.881	45.42	51.76	60.53	58.77	42.34	51.28	58.28	41.337	35.932	24.804	67.82	82.22	87.57	96.1	95.15		70.61	76.7	79.65	84.39	90.92	94.28	95.44	118.7	105	77.576	87.441	72.308
DCA	66.09	71.33	80.57	50.8	42.39	65.67	63.52	70.24	71.65	86.36	98.84	94.39	76.55	85.36	84.98	74.52	80.35	81.01	84.095	83.666	82.84	50.81	50.57	57.21	78.88	78.61	77.72	67	71.56	76.07	85.89	94.82	81.59	51.9	49.8	52.39	66.43	69.61	69.09	65.18	61.76	64.46	96.14	94.02	84.84
Oxamate	93.4	96.5	94.95	84.3	76.54	78.28	63.79	71.43	69.42	78.21	78.51	81.51	74.07	57.52	77.85	72.5	71.8	77.5	55.74	78.44	62.13	90.88	88.74	110.21	60.86	70.35	69.05	81.19	78.53	71.34	88.14	88.94	77.57	79.53	61.93	76.58	91.14	85.3	82.89	75.98	68.67	63.97	91.14	85.3	82.89
CB839	74.73	57.23	69.14	98.76	88.82	105.03	55.14	58.63	66.54	93.02	83.04	82.26	96.33	105.21	104.74	89.19	99.96	90.59	82.28	93.26	106.54	73.91	66.93	71.69	75.03	81.8	90.31	86.75	82.77	84.76	77.32	70.28	61.24	55.73	49.79	59.58	55.14	58.63	66.54	98.06	116.23	101.67	84.51	84.54	85.01
ETO	70.53	99.35	84.94	70.1	98.13	94.81	73.74	78.55	93.02	83.13	83.04	83.68	90.74	91.58	102.95	84.51	84.54	85.01	77.77	79.97	92.84	89.52	109.47	115.47	56.09	57.18	57.43	101.43	83.84	102.5	58.45	84.29	53	98.38	109.45	93.94	67.33	87.64	106.54	74.93	90.62	80.52	85.19	85.41	87.27
