# Supplementary material for: Identification of metabolic vulnerabilities of receptor tyrosine kinases-driven cancer
Source: Nat Commun. 2019 Jun 20;10:2701. doi: 10.1038/s41467-019-10427-2 (PMC6586626; doi:10.1038/s41467-019-10427-2)
Supplement: Supplementary file 6 — Supplementary Data 2 [file 41467_2019_10427_MOESM6_ESM.xlsx]

## Sheet: 工作表1
area/ISTD	BAF3-1	BAF3-2	BAF3-3	BAF3-EGFR-1	BAF3-EGFR-2	BAF3-EGFR-3	BAF3-FGFR-1	BAF3-FGFR-2	BAF3-FGFR-3	BAF3-MET-1	BAF3-MET-2	BAF3-MET-3	BAF3-RET-1	BAF3-RET-2	BAF3-RET-3
target	1	1	1	2	2	2	3	3	3	4	4	4	5	5	5
3-Methyl-L-histidine	12076.3	22010.4	23883.8	20164.7	18862	17999.6	7298.64	4790.75	9581.55	29930.5	5829.27	20253	31534.4	41628.8	35341.1
2-Ketobutyric Acid	46797	131787	124630	119414	162437	141420	64623.9	39064.5	51490	20675.7	20870.4	27030.4	59075.3	66788.5	62651.6
Alpha-ketoisovaleric acid	24009.2	29774.3	27356.7	24562.6	28736.3	29078.5	17376.8	16868.3	15657.5	520.32	12453.2	3881.28	15966.1	16351.3	15849.6
Adenine	117.939	122.065	129.388	125.019	119.178	111.498	110.142	115.922	109.854	114.782	114.697	124.068	115.465	107.21	104.472
Adenosine-5-monophosphate	0.587651	3.34223	10.5351	101.464	81.4925	80.7783	161.176	204.469	212.861	22.8931	42.9603	75.0781	81.3814	68.1786	73.1377
Beta-alanine	59.6906	53.5992	48.2181	98.8535	120.71	132.808	138.681	160.156	164.662	141.613	135.857	137.064	204.364	218.796	152.873
Adenosine 3',5'-cyclic monophosphate/cAMP	8379.5	9326.32	9768.18	36099.4	17686.3	18071.3	11892.8	11306	12854.6	6076.68	5743.97	8309.66	16793.7	15261.5	17640.8
L-Carnitine	3.8462e+06	4.25436e+06	4.03799e+06	6.9336e+06	6.52893e+06	6.30563e+06	2.62487e+06	2.44879e+06	2.50861e+06	1.3454e+06	1.36128e+06	1.26991e+06	2.45258e+06	2.22628e+06	2.30525e+06
Creatine	4.2732e+06	4.43732e+06	4.29801e+06	1.83239e+06	569950	1.7481e+06	1.75019e+06	1.66351e+06	1.6975e+06	1.43156e+06	1.27176e+06	1.37604e+06	4.87349e+06	4.57211e+06	4.56347e+06
Cholesterol	115.212	101.787	116.662	149.883	149.072	159.066	194.736	196.019	212.785	142.43	120.74	139.597	164.246	162.997	146.292
Pipecolic acid	53.8844	124.812	147.678	358.445	332.2	336.535	173.296	236.244	244.515	139.954	155.619	171.987	318.447	288.628	306.71
2'-Deoxyinosine	2396.2	2605.37	2481.53	5996.3	5949.79	6277.85	4909.58	4013.79	5579.22	1559.15	1701.26	1507.88	1162.13	1002.33	685.04
Deoxyguanosine/dG	2995.98	2985.35	2567.35	3469.92	3832.43	1733.67	2346.23	2143.53	1722.79	1802.6	1419.9	1730.08	1741.53	1866.26	1619.39
Citric acid	344.893	315.305	309.821	412.193	412.483	439.66	320.801	348.661	346.038	390.73	328.336	361.478	190.292	186.18	197.602
Glycolic acid	16.2012	11.7252	9.67923	8.64798	8.7597	8.41873	5.06258	4.63201	4.14288	6.28091	6.65244	6.47888	8.96114	8.65346	8.1208
Glyoxylic acid	15640.2	20276.5	14525.3	26602.4	25927.1	24414.9	23087.2	22577.7	22651	14632.7	16522.5	15045.9	8494.62	15385	15408.1
Glycine	697.535	559.931	512.617	1038.66	1239.65	1223.99	1600.73	1759.78	1771.33	1116.68	3239.77	1201.13	2416.49	1941.64	1110.19
L-Glutathione/GSH	229006	239886	236950	366003	296926	373952	399073	404668	361828	501758	284167	290693	337782	281804	376016
Glycerol 3-phosphate	522.837	630.998	596.069	323.224	317.834	321.037	619.897	642.523	592	494.684	434.164	511.793	673.338	618.744	657.716
Glycerol	1952.92	1975.35	1919.62	1619.78	1634.57	1511.46	581.789	594.379	611.199	761.558	769.566	761.571	1576.1	1600.01	1661.51
Guanosine	18338.5	21182.9	20559.2	7310.39	7557.25	3288.14	14919.2	13983.7	11549.7	16085.1	16099.7	16531.1	18011.7	17527.7	17368.1
Fumaric acid	94653.5	145409	110979	296619	323699	321275	271105	218000	259803	93230.3	102279	104801	165760	163152	196301
L-Glutamic acid	1.27103e+07	1.35883e+07	1.2777e+07	2.1344e+07	1.94317e+07	1.84937e+07	1.55629e+07	1.32238e+07	1.499e+07	1.10851e+07	9.97238e+06	7.60091e+06	8.07745e+06	7.4636e+06	7.63992e+06
Hypoxanthin	513259	857207	928672	1.33338e+06	2.09129e+06	1.35233e+06	1.37161e+06	1.27344e+06	900080	218352	420364	358969	752207	416454	428539
L-tyrosine	368456	398872	393166	368854	372524	341079	381442	394232	355172	284751	333771	307087	531431	436269	514629
L-alanine	98.5131	90.1201	83.4974	41.1493	37.6234	46.6957	99.1375	107.682	100.812	181.356	167.827	176.198	103.66	97.3512	98.0506
L-Proline	1.52028e+07	1.64727e+07	1.59861e+07	2.67213e+07	2.63745e+07	2.5292e+07	1.75587e+07	1.70329e+07	1.72707e+07	1.98541e+07	1.99977e+07	2.03145e+07	1.6718e+07	1.57718e+07	1.61883e+07
L-Threonine	147277	155167	131965	105912	98154.8	90509.6	147365	123648	138654	238732	212769	156122	192141	177609	180569
L-asparagine	108.966	119.995	111.993	49.8317	48.1449	51.3696	190.001	211.098	202.819	546.524	498.982	542.075	272.501	257.055	255.015
L-isoLeucine	193.792	172.542	161.496	144.595	136.049	148.397	148.16	163.666	156.148	98.6979	93.9439	95.7163	224.179	202.163	205.319
L-Histidine	46178	49861.1	40744.9	21611	16398.2	10772.8	10475.8	6300.92	10127.4	33336.5	20657.9	20456	9250.89	38778.8	36948.8
L-lysine	56.9404	55.2354	52.5109	56.4943	57.7791	63.7346	77.4397	88.2426	81.0226	85.7519	80.7813	86.0422	76.7228	71.6117	69.8146
L-serine	152.939	131.589	123.511	183.617	175.785	186.667	190.722	201.45	192.083	230.027	217.369	232.993	188.583	142.146	129.927
Lactic acid	170.842	204.07	171.267	200.592	203.597	212.673	189.488	170.569	193.905	114.159	152.901	165.435	211.551	187.319	171.768
Aspartic acid	1.14221e+06	1.20303e+06	1.09447e+06	1.30237e+06	1.23266e+06	1.09859e+06	756757	647519	763225	719662	640330	624636	1.00118e+06	960693	995622
Isocitric acid	617820	1.04152e+06	778716	1.227e+06	1.27047e+06	1.13249e+06	1.14805e+06	918832	577655	881782	1.05834e+06	1.12508e+06	245668	303108	239504
Inosine	75788.3	104749	94685.2	94947.3	96303	98578.5	184780	169465	155675	67725	124606	143717	169855	88546.4	110487
Phenylpyruvic acid	108589	123945	122789	123459	120410	115342	120044	115259	118894	36281.6	108336	118578	184193	172523	175110
Oleic acid	21.1807	65.2985	91.5056	180.58	187.778	181.843	101.895	107.413	105.92	81.1346	103.601	116.509	189.033	195.155	205.22
α-Ketoglutaric acid/ketoglutamate	2.32752e+06	2.18014e+06	1.88811e+06	2.70325e+06	2.28821e+06	3.10085e+06	1.24148e+06	936486	973250	292506	276217	270476	968193	1.01532e+06	983888
D-Pantothenic acid	2.06339e+06	2.24401e+06	2.16096e+06	629410	591507	577956	1.6884e+06	1.73137e+06	1.62755e+06	749096	841949	839514	1.0989e+06	938650	1.03465e+06
Myo-inositol	492.618	455.744	418.563	121.868	118.061	126.843	176.708	186.289	172.307	229.38	190.605	217.585	171.777	161.994	166.743
Myo-inositol-1-phosphate	9.23849	28.3492	38.8257	76.8875	70.1867	66.9793	55.7208	53.2969	56.1953	42.9366	51.9092	58.8805	68.5822	66.7799	67.599
Ornithine	196728	197898	198054	112122	100212	99208.7	103455	87014.3	98788.4	446581	393351	405222	295547	284471	289021
N-Acetyl-α-D-galactosamine	223223	303105	360388	481435	488634	353267	215965	212907	274896	252126	223426	218971	1.01558e+06	876803	752802
Palmitic acid	4333.27	4384.25	4242.21	4302.67	4374.52	4332.31	2276.62	2408.43	2311.24	2969.27	2809.88	2880.26	4566.38	4447.92	4573.63
O-Phosphorylethanolamine	26475	21957	25937.2	15675.9	18571.4	19484.7	37171.5	24289.6	34463.6	21337.7	17048.3	21900.2	42567.5	40298.3	41138.6
β-Nicotinamide mononucleotide	49440.5	55950.7	50453.4	85857.2	82516.9	86834.5	103155	92302.7	97972.5	20472.5	16775.4	20836.9	135781	119848	135235
N-Acetylneuraminic Acid	324297	338975	321710	210491	199880	202134	221925	201187	216291	242254	242825	292195	267280	249589	257008
Pyruvic acid	31.0511	58.6382	44.533	44.6111	41.4081	37.0994	50.2186	58.0984	49.4995	11.5348	10.4298	10.8058	54.3262	50.2041	49.8097
Taurine	4.4272e+06	4.61929e+06	4.5119e+06	3.59462e+06	3.838e+06	4.01646e+06	2.83334e+06	2.47042e+06	2.78165e+06	3.07619e+06	2.74105e+06	3.15645e+06	3.66412e+06	3.70381e+06	3.69528e+06
Succinic acid	39.6216	26.4136	20.0169	44.3731	46.2264	46.7639	69.894	72.2154	67.1128	43.2937	40.5733	44.3468	40.1097	38.7843	35.4404
Thymine	3363.16	3655.4	2738.07	11024.6	10228.7	11260.4	26149.6	26563.2	25770.3	2399.98	2199.2	1606.94	6888.81	7107.48	6701.52
Phosphoenolpyruvic acid	331195	296304	152769	287741	198906	214497	148706	136991	214730	87980.5	86748.6	109665	417489	403275	363855
L-Sarcosine	241285	209299	246069	303794	275685	276102	204087	197258	201209	191611	185496	193213	245421	246540	236578
Thymidine	753.404	968.35	1299.88	5465.05	8087.73	7587.41	722.287	649.997	644.451	4025.83	3368.17	2155.19	9793.25	11034.6	10249.8
Uric acid	32691.4	7587.92	7418.43	10243.1	11084.7	11839.3	20133.5	21779	25637.2	9873.31	10128.5	10247.3	42917.2	36736.8	33428.7
Xanthine	4.24697	5.41384	5.45674	10.5334	10.3418	9.34292	36.312	35.7197	37.8217	2.60918	2.22731	2.60435	12.4269	11.307	12.1495
Urea	15442.1	11179.9	11306.4	10712.9	12266.8	11248	2421.13	1611.41	1871.19	4802.87	6116.61	4942.18	1641.76	3250.35	3188.23
Uridine 5'-diphosphate/UDP	258191	268957	258928	285715	281740	269600	141099	127381	136827	214152	127512	229924	425020	400801	416069
Uridine	3797.45	2795.55	4019.35	6491.67	7755.35	8736.97	3140.65	2718.24	2250.45	6873.47	7654.91	8672.5	73594.7	67748.3	63557.3
Xanthosine	46181.9	51883.3	49650.5	154746	152192	149873	100167	105185	98509.1	40751.2	48536.5	47605.9	45854.5	42087.9	45353
Uracil	26153.5	25138.5	25604.9	14962.7	13920.2	30891.7	9589.65	9298.48	10136.1	13576.2	12557.4	14076.4	129072	121882	127954
2-Isopropylmalic acid	1725.63	1012.42	1620.91	1381.14	1586.93	1542.08	1015.52	1014.44	1037.07	13025.5	14046.2	14443.3	1153.99	1241.19	1260.95
L-α-amino-n-butyric acid	353044	385048	373300	564825	563744	561818	410923	412650	413306	362821	334657	363767	263794	263878	264859
Allantoin	81248.5	86760.3	86168	116767	123899	124791	90247.7	85467.5	87756	86182.7	81023.8	88131.6	72958.6	72499.8	72739.3
Caprylic acid	306.82	218.649	210.742	355.077	221.705	240.188	113.246	121.325	111.079	177.838	211.251	158.453	250.18	215.618	215.381
4-Hydroxybenzoic acid	17769.4	5448.09	15497.4	12354	15792.2	15362	9117.09	8856.1	6193.59	10394.1	10893.5	12491.9	19299.7	17175.7	13522.8
DL-2-Aminoadipic acid	327863	373487	465472	863042	848580	804262	404003	384888	417844	290235	289872	313003	349593	322069	325274
Capric acid	10.4419	10.5364	8.61915	12.9029	12.6586	11.9769	5.79574	4.79344	6.28345	5.61832	6.52649	6.74756	8.51135	9.04752	7.88434
Adenylosuccinic acid	100330	98496.3	91314.5	512516	487762	506011	892712	873613	865174	235110	322355	326493	414174	364935	393940
Creatinine	74012.1	76869.7	72987.7	95728.8	92432.6	82844.4	50333.8	44947.3	47359.4	91944	80765.6	89091.4	27076.6	32956.9	22248.3
L-cysteine	58.3073	58.1393	55.8799	122.685	131.571	135.836	123.997	135.784	135.923	148.196	135.077	149.635	190.611	142.062	179.548
L-Hydroxyglutaric acid	12524.8	13332.3	12335	50919.9	50279	48176.4	44710.8	41591.3	35436	26190.1	28485.5	33759	18047.3	13629	16303.3
D-Gluconic acid	147964	169794	158449	259318	249309	263075	316048	311697	311253	518189	461858	514160	152113	156532	158416
Cytosine	91035.9	97608.9	87862.1	55982.9	59824.6	56334.1	65174.9	51937.2	56295.9	90638.9	139774	84818.2	77284.3	88981.1	69823.3
L-Kynurenine	8456.47	8927.46	7953.79	8443.32	8623.67	8737.93	4738.8	4263.92	3902.36	5272.26	3201.43	3100.65	9387.65	9743.52	8778.37
L-leucine	420.69	379.584	354.299	341.54	318.816	348.471	330.801	368.169	350.621	193.641	184.276	196.361	399.024	362.613	359.646
L-Methionine	147851	167332	151547	53022.9	68373.9	65139.8	99933	104725	89698.5	66915.2	83690.6	82400.1	155377	126173	146140
4-Hydroxyphenyl-pyruvic acid	154593	7760.61	7452.87	135180	138928	6217.01	66188.5	64593.4	63230.4	96498.2	87901.2	3879.94	141468	136006	4191.03
4-Hydroxyproline	2221.01	1955.79	1885.5	915.424	937.729	1040.99	1740.08	1866.05	1808.84	3040.12	2806.18	3074.85	3003.15	2866.3	2877.12
L-Homocysteine	50191.8	45958.8	58921.7	51336.1	20482.5	110237	40243.6	23463.5	47144.9	28780.9	23403.3	36329.6	39726.5	45682.4	63068.9
Malic acid	53.6256	43.7256	43.004	110.911	107.661	124.381	145.837	153.784	152.946	69.6927	64.681	70.2212	64.9542	61.2776	59.3394
D-mannitol	6.88657	3.60423	5.20806	5.82754	7.03026	9.20041	6.2732	9.48895	5.03821	11.0761	9.17844	10.9865	12.8979	45.8814	8.1219
3-Phosphoglyceric acid	805641	679734	416375	537954	441318	479418	162927	140720	224338	138839	113949	151989	723994	634713	599842
Stearic acid	341.532	400.719	525.396	425.866	433.782	429.033	550.396	544.712	554.178	302.747	260.37	308.337	492.145	446.415	485.571
L-valine	8.34068e+06	8.54232e+06	8.13363e+06	7.38509e+06	6.8622e+06	6.81838e+06	4.57134e+06	4.51175e+06	4.09699e+06	4.208e+06	4.36744e+06	4.25421e+06	7.88038e+06	6.85432e+06	7.52758e+06
Taurocholic acid	17222.6	19687.8	31024.7	34203.7	26457.8	19575.8	13025.9	7793.88	15698.5	16371.2	346293	46178	66354.3	41728.3	16857
L-Citrulline	222169	249816	237026	87438.2	73161.3	61413	93737.3	77939.6	8223.73	272929	228011	202144	484339	468388	485926
L-Tryptophan	526547	569608	589532	517604	494302	478254	498169	511609	490089	429653	457111	436725	623420	565445	610932
S-(5'-Adenosyl)-L-homocysteine	379203	412903	367579	241858	247652	256022	272490	279725	171981	172753	198757	236133	196728	135283	186522
Trans-Aconitic acid	50925.7	69144.5	41334.8	88077.6	64844	70137.2	65532.8	59179.7	71492.5	60721.3	68554	76015.1	32530.7	26619.3	28001.5
Hypotaurine	62.4858	62.808	58.1483	119.136	150.059	166.419	175.848	201.547	210.512	118.808	115.549	120.222	162.492	169.989	128.768
2-Deoxyribose 5-phosphate	9530.17	14757.6	8699.76	40157.2	46516.9	48930.2	25553.4	19325.5	25637.9	11609.8	3780.33	13250.4	22098.8	21780.3	23227.5
γ-Glu-Cys	23501	26334.3	23492.7	68531.9	59324.5	72974.4	35576.5	37040.5	32268.7	21589.6	31823.7	30101.1	26619.3	27278.2	28186.5
D-Fructose 1,6-biphosphate	40932.1	46834.2	42975.9	69042.6	49719.9	46011.7	44268	40673.1	42011.1	32507.3	19416.4	56487.2	91440.1	39519.7	85869.2
D-Sedoheptulose-7-phosphate	1536.06	2249.23	1227.09	5838.87	3352.37	4054.04	4107.2	3281.32	4037.47	2422.23	956.94	2630.35	29208.8	27748.4	32115.5
N-Acetylglutamic acid	231.19	280.95	411.747	1355.86	744.704	958.983	3956.32	2955.15	798.287	816.177	528.071	568.914	385.327	691.487	524.425
D-allose	22.4742	20.4061	18.9936	8.45572	8.3607	8.47642	11.3409	12.2715	11.2676	17.4069	15.2424	17.4548	13.9368	13.7443	13.1478
5'-Deoxy-5'-Methylthioadenosine	2.68145e+06	2.55153e+06	2.88686e+06	1.56049e+06	1.55793e+06	1.50658e+06	1.17179e+06	1.17807e+06	1.07393e+06	1.3419e+06	1.20446e+06	1.21071e+06	1.55118e+06	1.55663e+06	1.48051e+06
Deoxycytidine monophosphate/dCMP	2658.07	3190.67	6018.51	9828.33	8622.81	8458.74	21037	24623.3	17100.1	5755.78	6315.8	7189.27	11204.4	7535.11	2952.41
Deoxycytidine diphosphate/dCDP	4179.24	4354.2	4649.79	1633.96	1576.18	1847.27	1731.9	1910.53	1721.35	1618.8	1796.23	826.742	2486.97	2167.54	2084.73
Flavin adenine dinucleotide/FAD	35530.1	34493.9	16272.7	28343.7	55534.7	32602.4	31918.3	64730	66483.7	17571	18257.2	20475.9	27506.4	68114.8	58514.3
D-Glucosamine 6-phosphate	15273.2	17502.2	19147.6	19929.1	26328.2	16260.8	18061.4	25270.1	24013	13420.7	14415.6	15276.2	26554.8	25813.2	37634.1
4-Aminobenzoic acid	77616.3	93271.7	88346	124047	131543	106810	65786.4	67189.5	71299.8	74628.1	80309	74736.2	240344	218701	212791
Putrescine	7.67391	6.55218	6.13613	28.7577	32.7332	33.7739	87.0737	132.623	95.3545	51.6246	63.8539	55.3409	80.657	80.0969	69.6055
3-Hydroxyanthranilic acid	8244.54	9501.64	9293.21	8745.38	9133.01	9166.02	4318.5	3929.41	3916.11	4708.91	6409.46	3587.14	9709.12	8048.01	6979.49
D-Glucose-1-phosphate	22303.5	19567.8	20000.8	13126	12797.8	15528	14218.5	7920.68	15536.4	17625.6	16857	18536.6	30677.1	28911.6	31484.2
O-phospho-L-serine	39.9515	66.6742	83.0152	95.2019	96.9312	105.495	323.709	397.869	390.995	81.5989	81.2758	118.714	237.275	204.518	236.002
Arachidic acid	13.5186	16.7889	18.6052	19.02	19.7701	19.8824	18.1065	18.2167	17.1881	13.5284	11.7136	14.2407	23.0504	21.326	24.3375
Heptadecanoic acid	50.9518	49.877	47.1391	50.9173	52.6162	50.8413	31.6657	34.6635	30.953	36.5574	33.6414	35.5224	58.7635	55.238	58.0964
6-Hydroxynicotinic acid	56235	55135	63425.5	61162.2	64748.3	57776.1	33366.8	31189.1	29520.2	33524.9	37075.4	32490.7	56625.3	63160.3	58499.9
Vaccenic acid	21.1807	65.2985	91.5056	180.58	187.778	181.843	101.895	107.413	105.92	81.1346	103.601	116.509	189.033	195.155	205.22
L-Glutathione (oxidized)/GSSG	195711	194081	145573	1.2722e+06	2.11536e+06	487323	308125	498253	267422	98312.7	287150	112250	560768	279068	198004
4-Guanidinobutyric acid	130813	152138	135823	229027	223830	214039	108959	100338	92338.1	91689.9	94738.9	96405.3	187832	165533	190131
Homocitrate	5581.9	5176.09	4382.59	12566.9	15600.4	15451	9362.83	8900.53	8244.64	6635.2	8908.51	7377.4	6223.22	7310.16	6732.58
Codeine	28020.3	38553.3	25905.8	29807.4	30477.2	34463.6	1738.07	1395.72	3515.86	5294.25	5683.61	13725.4	7477.56	8910.86	5786.85
D-Ribulose 1,5-biphosphate	24984.7	24735.8	22184.4	44800.1	48439.5	50290	15481.4	13103.2	17484.4	40288.3	35689	39335.7	37095.8	36733.7	40411.7
Carglumic acid	28165.7	31810.4	26214.1	31645.9	35047.8	27337.2	26144.4	24790.6	27407.5	23903.7	28163.3	36893	37191.8	44200.3	40282.9
Isopentyl acetate	261068	391482	464350	164573	171263	184121	91313.9	80632.8	77770.6	127573	126665	125811	191904	185331	179352
Glyceric acid	8215.12	8609.88	9737.2	6580.16	7200.06	8416.88	5692.11	5534.76	5666.11	5540.71	7379.97	6707.12	7807.95	7789.14	8975.77
Folinic acid	10760.8	13793.1	12789.8	9627.64	10353.9	11251.8	7556.33	6989.91	7276.23	11950.9	8133.67	10991.3	6206.98	7076.94	6018.41
L-Phenylalanine	2.45212e+06	2.68623e+06	2.6955e+06	2.62954e+06	2.44995e+06	2.41965e+06	2.45891e+06	2.54048e+06	2.39429e+06	1.33699e+06	1.40401e+06	1.38189e+06	2.78506e+06	2.57473e+06	2.70446e+06
N-carbamoyl-DL-aspartic acid	58901.8	62398.4	56294	22186.7	23376.2	22496.4	18172.4	17018.6	16516	28340.8	26300.4	32360.5	17519.2	17502.1	18663.4
