# Supplementary material for: Identification of metabolic vulnerabilities of receptor tyrosine kinases-driven cancer
Source: Nat Commun. 2019 Jun 20;10:2701. doi: 10.1038/s41467-019-10427-2 (PMC6586626; doi:10.1038/s41467-019-10427-2)
Supplement: Supplementary file 7 — Supplementary Data 3 [file 41467_2019_10427_MOESM7_ESM.xlsx]

## Sheet: BAF3-EGFR
	Total	Expected	Hits	Raw p	#NAME?	Holm adjust	FDR	Impact
Arginine and proline metabolism	44	1.7699	10	4.28e-06	12.361	0.00035113	0.00035113	0.47541
Glutathione metabolism	26	1.0459	7	4.26e-05	10.064	0.0034497	0.0017462	0.19179
Alanine, aspartate and glutamate metabolism	24	0.96542	6	0.00024927	8.297	0.019941	0.0068133	0.2848
Pyrimidine metabolism	41	1.6493	7	0.00090644	7.006	0.071609	0.018582	0.18048
Nitrogen metabolism	9	0.36203	3	0.0043658	5.434	0.34053	0.059692	0
Purine metabolism	68	2.7354	8	0.0046498	5.3709	0.35803	0.059692	0.10886
Aminoacyl-tRNA biosynthesis	69	2.7756	8	0.0050956	5.2794	0.38727	0.059692	0
Pantothenate and CoA biosynthesis	15	0.60339	3	0.019908	3.9166	1	0.18853	0.02041
Cysteine and methionine metabolism	27	1.0861	4	0.020693	3.878	1	0.18853	0.31363
Glycine, serine and threonine metabolism	31	1.247	4	0.032927	3.4135	1	0.27	0.26884
Taurine and hypotaurine metabolism	8	0.32181	2	0.038095	3.2677	1	0.28398	0.28571
Histidine metabolism	15	0.60339	2	0.11945	2.1248	1	0.81626	0.24194
Lysine biosynthesis	4	0.1609	1	0.1516	1.8865	1	0.95627	0
D-Glutamine and D-glutamate metabolism	5	0.20113	1	0.18583	1.6829	1	1	1
Cyanoamino acid metabolism	6	0.24135	1	0.21869	1.5201	1	1	0
Lysine degradation	23	0.92519	2	0.23576	1.4449	1	1	0
Thiamine metabolism	7	0.28158	1	0.25026	1.3853	1	1	0
Porphyrin and chlorophyll metabolism	27	1.0861	2	0.29664	1.2152	1	1	0
Ascorbate and aldarate metabolism	9	0.36203	1	0.30967	1.1723	1	1	0
Methane metabolism	9	0.36203	1	0.30967	1.1723	1	1	0
Nicotinate and nicotinamide metabolism	13	0.52294	1	0.41495	0.87959	1	1	0
Selenoamino acid metabolism	15	0.60339	1	0.46151	0.77325	1	1	0
beta-Alanine metabolism	17	0.68384	1	0.50442	0.68434	1	1	0.44444
Glyoxylate and dicarboxylate metabolism	18	0.72406	1	0.5246	0.64512	1	1	0
Glycerolipid metabolism	18	0.72406	1	0.5246	0.64512	1	1	0.0256
Pentose phosphate pathway	19	0.76429	1	0.54397	0.60887	1	1	0.06757
Propanoate metabolism	20	0.80452	1	0.56256	0.57526	1	1	0
Citrate cycle (TCA cycle)	20	0.80452	1	0.56256	0.57526	1	1	0.02688
Butanoate metabolism	22	0.88497	1	0.59754	0.51493	1	1	0
Galactose metabolism	26	1.0459	1	0.65946	0.41633	1	1	0
Inositol phosphate metabolism	28	1.1263	1	0.68681	0.3757	1	1	0.11163
Glycerophospholipid metabolism	30	1.2068	1	0.71199	0.33969	1	1	0.06574
Biosynthesis of unsaturated fatty acids	42	1.6895	1	0.82629	0.1908	1	1	0
Fatty acid biosynthesis	43	1.7297	1	0.83349	0.18213	1	1	0
Tyrosine metabolism	44	1.7699	1	0.8404	0.17387	1	1	0
Primary bile acid biosynthesis	46	1.8504	1	0.85338	0.15855	1	1	0.02976

## Sheet: BAF3-FGFR
	Total	Expected	Hits	Raw p	#NAME?	Holm adjust	FDR	Impact
Arginine and proline metabolism	44	1.2421	7	0.0001476	8.821	0.012103	0.012103	0.2738
Alanine, aspartate and glutamate metabolism	24	0.67749	5	0.00039798	7.8291	0.032236	0.015291	0.0886
Glutathione metabolism	26	0.73394	5	0.00059075	7.4341	0.04726	0.015291	0.05821
Pyrimidine metabolism	41	1.1574	6	0.00074588	7.2009	0.058925	0.015291	0.15543
Pantothenate and CoA biosynthesis	15	0.42343	3	0.0074972	4.8932	0.58478	0.12295	0
Glycine, serine and threonine metabolism	31	0.87509	4	0.0098827	4.617	0.76097	0.13506	0.35552
Citrate cycle (TCA cycle)	20	0.56457	3	0.017032	4.0727	1	0.19951	0.12053
Taurine and hypotaurine metabolism	8	0.22583	2	0.019543	3.9352	1	0.20031	0.28571
Nitrogen metabolism	9	0.25406	2	0.024681	3.7017	1	0.22487	0
Purine metabolism	68	1.9195	5	0.039089	3.2419	1	0.32053	0.08772
Histidine metabolism	15	0.42343	2	0.064714	2.7378	1	0.48241	0.24194
beta-Alanine metabolism	17	0.47989	2	0.080919	2.5143	1	0.55294	0.44444
Propanoate metabolism	20	0.56457	2	0.10726	2.2325	1	0.67655	0
Butanoate metabolism	22	0.62103	2	0.12593	2.072	1	0.73021	0
D-Glutamine and D-glutamate metabolism	5	0.14114	1	0.13357	2.0131	1	0.73021	0
Cyanoamino acid metabolism	6	0.16937	1	0.15812	1.8444	1	0.76165	0
Galactose metabolism	26	0.73394	2	0.16532	1.7999	1	0.76165	0
Cysteine and methionine metabolism	27	0.76217	2	0.17549	1.7402	1	0.76165	0.16405
Thiamine metabolism	7	0.1976	1	0.18199	1.7038	1	0.76165	0
Inositol phosphate metabolism	28	0.7904	2	0.18577	1.6832	1	0.76165	0.16994
Ascorbate and aldarate metabolism	9	0.25406	1	0.22776	1.4795	1	0.84891	0
Methane metabolism	9	0.25406	1	0.22776	1.4795	1	0.84891	0
Aminoacyl-tRNA biosynthesis	69	1.9478	3	0.30836	1.1765	1	1	0
Glyoxylate and dicarboxylate metabolism	18	0.50812	1	0.40464	0.90476	1	1	0.03226
Glycerolipid metabolism	18	0.50812	1	0.40464	0.90476	1	1	0.28098
Pentose phosphate pathway	19	0.53634	1	0.42166	0.86355	1	1	0.06757
Lysine degradation	23	0.64926	1	0.48513	0.72334	1	1	0
Porphyrin and chlorophyll metabolism	27	0.76217	1	0.54179	0.61288	1	1	0
Tryptophan metabolism	40	1.1291	1	0.68704	0.37536	1	1	0.05206
Tyrosine metabolism	44	1.2421	1	0.72189	0.32588	1	1	0
Primary bile acid biosynthesis	46	1.2985	1	0.73786	0.304	1	1	0.02976
Drug metabolism - cytochrome P450	56	1.5808	1	0.80524	0.21662	1	1	0.1

## Sheet: BAF3-MET
	Total	Expected	Hits	Raw p	#NAME?	Holm adjust	FDR	Impact
Valine, leucine and isoleucine biosynthesis	11	0.22512	4	4.2407e-05	10.068	0.0034773	0.0034773	0.99999
Pantothenate and CoA biosynthesis	15	0.30699	4	0.00016569	8.7054	0.013421	0.0067932	0.02041
Aminoacyl-tRNA biosynthesis	69	1.4121	7	0.00031691	8.0569	0.025353	0.0086622	0
Cysteine and methionine metabolism	27	0.55258	4	0.0017955	6.3225	0.14184	0.036808	0.31122
Taurine and hypotaurine metabolism	8	0.16373	2	0.010496	4.5568	0.81867	0.17213	0.28571
Valine, leucine and isoleucine degradation	38	0.7777	3	0.040208	3.2137	1	0.47443	0
Pyrimidine metabolism	41	0.8391	3	0.048769	3.0207	1	0.47443	0.08886
Arginine and proline metabolism	44	0.90049	3	0.058163	2.8445	1	0.47443	0.10404
Citrate cycle (TCA cycle)	20	0.40932	2	0.061201	2.7936	1	0.47443	0.13983
Butanoate metabolism	22	0.45025	2	0.072566	2.6233	1	0.47443	0
Lysine biosynthesis	4	0.081863	1	0.079466	2.5324	1	0.47443	0
Phenylalanine, tyrosine and tryptophan biosynthesis	4	0.081863	1	0.079466	2.5324	1	0.47443	0.5
Alanine, aspartate and glutamate metabolism	24	0.49118	2	0.084562	2.4703	1	0.47443	0.06329
Galactose metabolism	26	0.53211	2	0.097124	2.3318	1	0.47443	0
Glutathione metabolism	26	0.53211	2	0.097124	2.3318	1	0.47443	0.01527
D-Glutamine and D-glutamate metabolism	5	0.10233	1	0.098358	2.3191	1	0.47443	0
Biotin metabolism	5	0.10233	1	0.098358	2.3191	1	0.47443	0
Glycine, serine and threonine metabolism	31	0.63444	2	0.1306	2.0356	1	0.58275	0
Thiamine metabolism	7	0.14326	1	0.13503	2.0023	1	0.58275	0
Purine metabolism	68	1.3917	3	0.15912	1.8381	1	0.65239	0.0098
Ascorbate and aldarate metabolism	9	0.18419	1	0.17025	1.7705	1	0.6648	0
Phenylalanine metabolism	11	0.22512	1	0.20409	1.5892	1	0.76071	0.40741
Nicotinate and nicotinamide metabolism	13	0.26606	1	0.2366	1.4414	1	0.84353	0
beta-Alanine metabolism	17	0.34792	1	0.29781	1.2113	1	1	0.44444
Glycerolipid metabolism	18	0.36838	1	0.31235	1.1636	1	1	0.28098
Propanoate metabolism	20	0.40932	1	0.34058	1.0771	1	1	0
Lysine degradation	23	0.47071	1	0.38082	0.96542	1	1	0
Pyruvate metabolism	23	0.47071	1	0.38082	0.96542	1	1	0.18375
Glycolysis or Gluconeogenesis	26	0.53211	1	0.4187	0.87061	1	1	0.09891
Inositol phosphate metabolism	28	0.57304	1	0.44269	0.81488	1	1	0.11163
Tryptophan metabolism	40	0.81863	1	0.56779	0.566	1	1	0.10987
Drug metabolism - cytochrome P450	56	1.1461	1	0.69312	0.36655	1	1	0.1

## Sheet: BAF3-RET
	Total	Expected	Hits	Raw p	#NAME?	Holm adjust	FDR	Impact
Pyrimidine metabolism	41	1.8807	13	7.65e-09	18.689	6.27e-07	6.27e-07	0.41058
Purine metabolism	68	3.1193	11	0.00015624	8.7641	0.012655	0.0064056	0.26704
Pantothenate and CoA biosynthesis	15	0.68807	5	0.00036618	7.9124	0.029294	0.010009	0.02041
Alanine, aspartate and glutamate metabolism	24	1.1009	6	0.00051867	7.5643	0.040975	0.010633	0.34493
Glutathione metabolism	26	1.1927	6	0.00082499	7.1001	0.064349	0.01353	0.11641
Citrate cycle (TCA cycle)	20	0.91743	4	0.011222	4.4899	0.86411	0.15337	0.18114
D-Glutamine and D-glutamate metabolism	5	0.22936	2	0.018947	3.9661	1	0.19422	1
Nicotinate and nicotinamide metabolism	13	0.59633	3	0.018948	3.9661	1	0.19422	0.20833
beta-Alanine metabolism	17	0.77982	3	0.039524	3.2308	1	0.36011	0.44444
Glyoxylate and dicarboxylate metabolism	18	0.82569	3	0.04591	3.0811	1	0.36173	0.25806
Taurine and hypotaurine metabolism	8	0.36697	2	0.048525	3.0257	1	0.36173	0.28571
Nitrogen metabolism	9	0.41284	2	0.060575	2.8039	1	0.41393	0
Butanoate metabolism	22	1.0092	3	0.076117	2.5755	1	0.48012	0
Cysteine and methionine metabolism	27	1.2385	3	0.12316	2.0942	1	0.72139	0.22678
Arginine and proline metabolism	44	2.0183	4	0.13894	1.9737	1	0.75953	0.22793
Histidine metabolism	15	0.68807	2	0.14834	1.9082	1	0.76026	0
Glycine, serine and threonine metabolism	31	1.422	3	0.16672	1.7914	1	0.8042	0.35552
Synthesis and degradation of ketone bodies	5	0.22936	1	0.20953	1.5629	1	0.95452	0
Propanoate metabolism	20	0.91743	2	0.23276	1.4577	1	0.96025	0.00862
Amino sugar and nucleotide sugar metabolism	37	1.6972	3	0.23883	1.432	1	0.96025	0.11053
Cyanoamino acid metabolism	6	0.27523	1	0.24592	1.4028	1	0.96025	0
Thiamine metabolism	7	0.3211	1	0.28065	1.2706	1	1	0
Lysine degradation	23	1.055	2	0.28492	1.2556	1	1	0
Ascorbate and aldarate metabolism	9	0.41284	1	0.34547	1.0628	1	1	0
One carbon pool by folate	9	0.41284	1	0.34547	1.0628	1	1	0
Methane metabolism	9	0.41284	1	0.34547	1.0628	1	1	0
Porphyrin and chlorophyll metabolism	27	1.2385	2	0.35391	1.0387	1	1	0
Inositol phosphate metabolism	28	1.2844	2	0.37085	0.99195	1	1	0.11163
Aminoacyl-tRNA biosynthesis	69	3.1651	4	0.3912	0.93855	1	1	0
Valine, leucine and isoleucine biosynthesis	11	0.50459	1	0.40453	0.90503	1	1	0
Terpenoid backbone biosynthesis	15	0.68807	1	0.50734	0.67857	1	1	0
Valine, leucine and isoleucine degradation	38	1.7431	2	0.52832	0.63806	1	1	0.0607
Pentose phosphate pathway	19	0.87156	1	0.59263	0.52318	1	1	0.06757
Fatty acid biosynthesis	43	1.9725	2	0.59677	0.51622	1	1	0.02598
Sphingolipid metabolism	21	0.9633	1	0.62964	0.4626	1	1	0.01504
Pyruvate metabolism	23	1.055	1	0.66334	0.41046	1	1	0.13125
Galactose metabolism	26	1.1927	1	0.7083	0.34488	1	1	0
Glycolysis or Gluconeogenesis	26	1.1927	1	0.7083	0.34488	1	1	0.04106
Fatty acid elongation in mitochondria	27	1.2385	1	0.72194	0.32582	1	1	0.25167
Glycerophospholipid metabolism	30	1.3761	1	0.75917	0.27552	1	1	0.00093
Fatty acid metabolism	39	1.789	1	0.84385	0.16978	1	1	0.20715
Tryptophan metabolism	40	1.8349	1	0.85122	0.16109	1	1	0
Biosynthesis of unsaturated fatty acids	42	1.9266	1	0.86494	0.1451	1	1	0
Primary bile acid biosynthesis	46	2.1101	1	0.88874	0.11795	1	1	0.02976
Drug metabolism - cytochrome P450	56	2.5688	1	0.93166	0.070786	1	1	0.1
