# Supplementary material for: Identification of metabolic vulnerabilities of receptor tyrosine kinases-driven cancer
Source: Nat Commun. 2019 Jun 20;10:2701. doi: 10.1038/s41467-019-10427-2 (PMC6586626; doi:10.1038/s41467-019-10427-2)
Supplement: Supplementary file 8 — Supplementary Data 4 [file 41467_2019_10427_MOESM8_ESM.xlsx]

## Sheet: 13C-glucose
Percentage %
metabolites	BAF3-1	BAF3-2	BAF3-3	BAF3-EGFR-1	BAF3-EGFR-2	BAF3-EGFR-3	BAF3-FGFR-1	BAF3-FGFR-2	BAF3-FGFR-3	BAF3-MET-1	BAF3-MET-2	BAF3-MET-3	BAF3-RET-1	BAF3-RET-2	BAF3-RET-3
serine	4.50311	4.13066	4.28469	9.65918	8.77896	8.38254	6.44805	7.11151	7.64542	5.45855	5.73738	5.66885	3.90027	3.97404	4.70407
glycine	3.85486	3.93804	3.06971	7.23855	7.18511	6.80599	6.05372	5.94121	6.52966	4.82467	4.8972	4.75991	3.14516	3.56522	3.42647
pyruvate	26.0924	15.6649	15.0887	34.2192	32.0022	33.1341	49.9136	50.3626	51.7081	24.1769	24.99	26.1711	38.7979	41.1125	37.5318
lactate	23.3796	20.3992	12.7064	26.5409	25.6595	17.6955	50.4049	48.9004	50.632	36.7687	38.5226	34.5077	29.8223	33.8347	31.6299
alanine	49.953	50.7132	55.1988	60.7445	59.8263	60.6661	71.7618	72.8165	74.6489	69.0718	69.0858	68.1354	64.0772	64.0073	64.7696

## Sheet: 13C-glutamine
Percentage %
metabolites	BAF3-1	BAF3-2	BAF3-3	BAF3-EGFR-1	BAF3-EGFR-2	BAF3-EGFR-3	BAF3-FGFR-1	BAF3-FGFR-2	BAF3-FGFR-3	BAF3-MET-1	BAF3-MET-2	BAF3-MET-3	BAF3-RET-1	BAF3-RET-2	BAF3-RET-3
glutamine	84.7463	87.4911	84.2508	45.0718	42.8669	37.6145	36.0038	33.1915	36.1292	47.4846	44.4491	44.4073	95.4184	95.0766	95.2318
glutamate	32.3337	34.0833	33.4237	16.4493	17.311	18.5428	9.63819	10.5784	10.045	25.035	30.1839	27.9837	44.9823	45.4731	44.8912
2 ketoglutaric acid	36.7286	38.2685	36.5495	13.52	13.6506	13.5086	9.88323	10.9218	9.81874	29.4582	32.8243	31.0093	50.765	50.8679	50.6758
succinic acid	32.3881	29.5436	32.3324	9.90703	11.2156	10.7212	9.67368	9.75822	5.94716	27.007	31.1178	30.7285	47.3794	47.8887	50.0628
fumarate	31.7284	33.0702	31.5416	15.5299	15.1419	17.6091	11.9682	11.7297	12.0071	29.6592	33.0473	31.6511	50.4362	48.4866	49.2421
malate	32.562	33.6508	33.8462	12.6656	13.2871	13.5932	11.6055	11.36	11.1174	32.0327	34.004	33.097	49.4363	51.1701	49.4934
citrate	7.67438	7.50301	7.88755	2.43639	2.70451	2.77114	2.4802	2.23443	2.51767	6.21789	6.86091	6.83517	11.8145	11.9107	11.9748

## Sheet: 13C-palmitate
Percentage %
metabolites	BAF3-1	BAF3-2	BAF3-3	BAF3-EGFR-1	BAF3-EGFR-2	BAF3-EGFR-3	BAF3-FGFR-1	BAF3-FGFR-2	BAF3-FGFR-3	BAF3-MET-1	BAF3-MET-2	BAF3-MET-3	BAF3-RET-1	BAF3-RET-2	BAF3-RET-3
succinic acid	5.57498	5.53187	5.64058	2.17758	2.87271	3.00444	2.30708	2.31242	2.25101	3.77547	3.43129	3.68707	1.87298	1.69435	1.81195
fumarate	5.54615	5.50503	5.85997	2.4276	2.46545	2.33332	2.32188	2.26307	2.35142	2.98143	2.81795	2.86465	1.67388	1.62149	1.80709
malate	7.77301	7.99914	8.11108	3.95894	4.10386	3.95787	3.40134	3.27177	3.59004	5.68843	4.85897	5.48892	2.50948	2.40257	2.37436
citrate	3.85336	4.60536	3.77361	1.77352	2.52626	2.44124	1.68271	1.85833	1.75293	3.84573	4.09339	3.85549	1.27693	1.36454	1.59036
2 ketoglutaric acid	0	0	0	1.14598	1.47718	0	1.54625	1.00262	0.929153	2.62119	2.22411	2.07547	0.819011	0	0

## Sheet: Figure 3B-13C Glucose tracing 
Percentage %
metabolites		BAF3-1	BAF3-2	BAF3-3	BAF3-EGFR-1	BAF3-EGFR-2	BAF3-EGFR-3	BAF3-FGFR-1	BAF3-FGFR-2	BAF3-FGFR-3	BAF3-MET-1	BAF3-MET-2	BAF3-MET-3	BAF3-RET-1	BAF3-RET-2	BAF3-RET-3
succinic acid	m+0	36.6999	40.9523	34.773	37.6972	36.2428	34.2894	13.4583	11.9678	12.7131	47.0689	44.285	47.8877	61.7157	63.3404	60.37
	m+1	17.3689	7.33764	19.9962	4.17684	4.72153	4.7004	21.852	33.2918	27.5719	4.17965	4.54489	4.09589	3.27138	2.89559	3.24825
	m+2	19.6947	20.8919	19.169	17.1251	16.7714	15.5753	16.9208	17.0926	17.0067	18.5909	19.1231	18.7281	17.352	16.8997	18.3023
	m+3	15.8518	18.695	16.2785	18.1625	17.8085	18.4805	18.0145	15.0229	16.5187	15.6078	16.0655	14.9154	10.9895	10.5784	11.2269
	m+4	10.3847	12.1231	9.78336	22.8384	24.4558	26.9544	29.7544	22.625	26.1897	14.5528	15.9815	14.3729	6.67142	6.28599	6.85252
fumarate	m+0	44.0246	40.9821	43.489	27.3994	27.015	25.836	20.4288	21.7355	21.0821	43.7995	43.1898	44.4349	58.455	57.119	59.0255
	m+1	6.07061	7.21429	6.4674	2.4801	3.49482	3.38425	2.97878	3.36377	3.17128	3.14745	2.65781	3.06448	3.29621	3.90343	3.65013
	m+2	19.8271	20.2577	20.0132	19.4089	19.4219	18.4687	16.7834	17.0002	16.8918	19.7101	19.3058	18.7439	18.42	19.0776	18.1118
	m+3	18.489	19.2134	18.6733	23.3971	22.6418	22.8742	23.0389	21.2004	22.1197	17.8687	18.5939	18.3026	12.7736	12.5444	12.2348
	m+4	11.5887	12.3325	11.3571	27.3145	27.4264	29.4369	36.7702	36.7001	36.7351	15.4742	16.2526	15.4542	7.05524	7.35557	6.97777
2 ketoglutaric acid	m+0	43.2671	44.0175	44.1313	26.7623	24.3364	25.4728	16.459	17.0261	16.7426	42.7862	42.3814	40.2861	57.0616	57.4015	58.2067
	m+1	4.98146	4.23344	3.41603	1.28057	1.51705	2.00071	1.83757	1.68362	1.7606	1.21087	0.904955	1.44146	2.30069	2.06613	1.7631
	m+2	19.085	17.9273	18.5915	17.8074	18.6104	16.3349	14.8155	15.2958	15.0557	18.7038	19.7086	20.1536	19.3601	19.3629	18.7905
	m+3	13.9652	13.5515	13.7283	12.7618	14.1806	13.5709	14.504	14.8512	14.6776	11.5888	11.4415	11.8019	8.7931	9.58393	9.00715
	m+4	11.5161	12.4787	12.4921	20.8728	20.279	19.6049	21.7591	21.3686	21.5639	14.5055	13.5646	14.2639	7.99394	7.4846	8.23693
	m+5	7.18508	7.7916	7.64084	20.5152	21.0765	23.0158	30.6247	29.7747	30.1997	11.205	11.9989	12.0531	4.49052	4.10087	3.99569
malate	m+0	37.7759	38.8282	38.8459	21.6051	21.856	19.1048	16.9678	15.6698	16.3188	41.2401	39.9831	41.6797	54.1409	55.6222	56.3722
	m+1	6.64549	6.60761	5.43148	2.47082	2.68143	3.54213	2.52382	2.8574	2.69061	1.49246	2.90314	1.92961	3.23805	3.00448	2.22582
	m+2	20.4483	19.4459	19.4673	19.6329	18.27	18.6601	16.0457	16.3104	16.1781	18.9851	19.3495	17.6919	18.8602	19.2815	18.8357
	m+3	20.4263	20.4561	21.2976	25.854	25.4029	24.698	25.1391	23.8345	24.4868	19.9745	19.325	20.0662	14.6709	13.4518	13.8585
	m+4	14.704	14.6622	14.9577	30.4371	31.7897	33.9949	39.3235	41.3279	40.3257	18.3079	18.4392	18.6325	9.08988	8.64012	8.70781
aspartate	m+0	40.5862	40.0945	40.2693	21.6946	20.9682	21.0523	21.0525	20.1137	20.5831	42.1252	40.6578	42.5373	55.9781	51.4259	55.7844
	m+1	5.33775	5.95307	6.22134	3.27515	3.14606	2.46926	2.38415	2.86735	2.62575	2.04734	2.96871	2.14961	2.68173	5.29407	3.09739
	m+2	19.4512	19.5506	19.7606	18.5507	18.476	18.3024	16.7126	17.2699	16.9912	19.3205	18.4558	18.6455	18.8227	19.3671	18.212
	m+3	20.3966	21.0584	20.1275	25.6585	25.3034	25.353	24.3323	22.0358	23.184	19.4389	19.3438	18.986	13.3611	14.7184	14.761
	m+4	14.2282	13.3434	13.6212	30.821	32.1063	32.823	35.5185	37.7132	36.6159	17.068	18.574	17.6816	9.15636	9.19447	8.14524
glutamate	m+0	40.9441	39.8403	42.0952	24.9284	24.7327	24.0641	16.6199	16.2878	16.4539	40.4556	42.5435	38.4853	56.3839	52.9821	54.6042
	m+1	3.38702	5.40394	4.47014	1.82397	2.26489	1.77654	1.74906	2.09084	1.91995	0.337746	1.495	2.68159	1.58378	3.54223	3.96238
	m+2	19.2226	19.4819	17.6512	17.4232	17.0328	16.2802	13.8327	14.9631	14.3979	19.0462	17.8452	19.0376	17.9185	18.8314	18.6536
	m+3	14.4678	14.4445	14.5838	15.3175	14.5854	15.0228	16.3452	16.6206	16.4829	12.6327	12.3958	12.9267	10.8748	10.6286	9.56434
	m+4	13.7124	12.5162	13.3058	19.8894	19.3041	20.4018	21.966	21.8217	21.8938	14.8499	14.0415	14.6135	8.40068	9.17348	8.76874
	m+5	8.26609	8.31308	7.89375	20.6176	22.0802	22.4546	29.4872	28.2159	28.8516	12.6779	11.6789	12.2553	4.83836	4.84219	4.44673
citrate	m+0	23.0847	22.7981	19.3328	4.44186	4.71243	3.8439	4.84915	4.87427	4.86171	8.84033	8.44745	8.6647	20.1132	22.4791	19.3704
	m+1	4.7863	3.57411	5.36083	1.29528	1.20889	1.12261	1.16998	1.21345	1.19171	2.40077	1.75874	2.05551	2.79381	2.62959	4.94485
	m+2	20.1018	20.7574	21.161	16.7467	15.0506	14.3767	10.8831	12.2268	11.5549	24.0934	22.8648	22.8366	26.211	26.469	25.6561
	m+3	18.6165	19.0665	19.0664	13.7579	13.893	12.345	13.6372	13.0793	13.3582	16.168	16.6815	16.5326	17.5515	16.6955	18.4562
	m+4	17.6103	17.2428	17.9914	21.4089	22.9739	22.8033	24.5548	24.545	24.5499	19.8934	19.9987	20.8836	17.4651	16.5468	15.8564
	m+5	10.5135	10.3052	11.4937	21.1604	22.0541	21.8194	20.7263	20.4973	20.6118	15.8023	16.3014	16.0395	10.2426	9.83078	10.2485
	m+6	5.28694	6.25592	5.59386	21.1889	20.107	23.6891	24.1796	23.5639	23.8717	12.8018	13.9474	12.9875	5.62278	5.34925	5.46761
isocitrate	m+0	24.1183	27.0871	26.2936	6.94903	5.7157	3.24795	5.17886	5.04259	5.11072	11.0453	8.42285	9.61208	19.8218	25.0832	23.4364
	m+1	2.93776	2.16092	1.8445	0.194326	0.978909	3.8103	0.953793	1.0436	0.998696	1.17135	2.58646	2.56901	3.87622	3.98775	1.56737
	m+2	20.4231	20.7972	18.7602	13.8352	19.5086	15.2165	11.5877	11.6938	11.6407	22.2401	24.0645	22.0886	27.2399	22.7985	27.4405
	m+3	18.5566	16.9453	16.7682	12.7529	8.83783	13.1758	12.8831	12.88	12.8815	15.5286	15.9266	15.7356	15.5852	19.0104	17.066
	m+4	17.6644	19.2895	18.579	19.8109	21.4875	19.0979	24.1377	25.3916	24.7647	20.9522	20.2512	20.1455	18.0484	13.9959	15.6339
	m+5	9.31634	7.53975	11.3117	22.3047	20.8232	24.0143	21.6198	19.8266	20.7232	16.9697	16.6455	16.0405	9.59722	8.87225	8.92743
	m+6	6.98346	6.18023	6.44279	24.153	22.6483	21.4372	23.6391	24.1218	23.8804	12.0927	12.1029	13.8087	5.83122	6.25202	5.92837
MPE Percentage %
metabolites	BAF3-1	BAF3-2	BAF3-3	BAF3-EGFR-1	BAF3-EGFR-2	BAF3-EGFR-3	BAF3-FGFR-1	BAF3-FGFR-2	BAF3-FGFR-3	BAF3-MET-1	BAF3-MET-2	BAF3-MET-3	BAF3-RET-1	BAF3-RET-2	BAF3-RET-3
citrate	42.5949	43.3869	44.6465	68.4626	67.8258	68.1442	65.7723	65.9663	68.226	55.7479	57.1199	56.4972	43.7801	42.1818	43.1832
isocitrate	43.099	41.0882	43.2001	68.2104	68.0836	68.147	66.9681	65.4109	66.4762	55.5752	55.8908	56.265	43.3798	40.7455	41.7316
malate	41.9092	41.3791	42.0224	66.8317	68.0733	67.4525	60.2618	60.6472	62.734	43.1544	43.3335	43.0106	30.3327	29.1208	29.076
aspartate	40.5857	40.4008	40.1525	62.7201	63.5919	63.156	60.159	61.1084	61.6063	41.8193	43.0519	41.7813	29.259	31.2404	29.0963
2 ketoglutaric acid	33.4074	33.9231	33.9913	63.0282	62.2353	62.6317	52.2495	53.5557	53.7764	37.4863	37.78	38.8951	24.3657	23.9973	23.8583
glutamate	36.2832	35.8663	35.2432	62.75	62.0491	62.3995	53.0537	53.5407	54.6571	39.8234	37.7867	39.8535	25.5679	26.7991	25.4542
succinic acid	36.4632	38.4247	36.5758	57.1886	50.7614	53.975	46.0671	47.3783	49.7775	36.599	38.7284	35.9475	24.4074	23.3935	25.2359
fumarate	36.8867	38.675	36.9855	63.1858	61.9414	62.5636	55.1868	54.9924	56.6729	39.5177	40.5154	39.3191	26.6694	27.2785	26.1223
