# Supplementary material for: Identification of metabolic vulnerabilities of receptor tyrosine kinases-driven cancer
Source: Nat Commun. 2019 Jun 20;10:2701. doi: 10.1038/s41467-019-10427-2 (PMC6586626; doi:10.1038/s41467-019-10427-2)
Supplement: Supplementary file 9 — Supplementary Data 5 [file 41467_2019_10427_MOESM9_ESM.xlsx]

## Sheet: Gene status in cancer cells
Name	Gene alterations	Culture Media (plus FBS)	Cancer Types	Sources	Catalogue number
FGFR alteration
NCI-H520	FGFR1 amplification	RPMI-1640+1.25 mM Pyruvate+2.5 g/L Glucose	NSCLC	ATCC	HTB-182
NCI-H1581	FGFR1 amplification	DMEM/F12	NSCLC	ATCC	CRL-5878
NCI-H2444	FGFR1 amplification	RPMI-1640+1.25 mM Pyruvate+2.5 g/L Glucose	NSCLC	ATCC	CRL-5945
NCI-H716	FGFR2 amplification	RPMI-1640+1.25 mM Pyruvate+2.5 g/L Glucose	Colorectal Cancer	ATCC	CCL-251
SNU-16	FGFR2 amplification	RPMI-1640	Gastric Cancer	ATCC	CCL-251
KATO III	FGFR2 amplification	IMDM	Gastric Cancer	ATCC	HTB-103
RT112	FGFR3 amplification,	RPMI-1640	Bladder Cancer	DSMZ	ACC 418
	FGFR3-TACC3 fusion
UM-UC-14	FGFR3 S249C mutation	EMEM	Bladder Cancer	ECACC	08090509
DMS114	FGFR1 amplification	Waymouth’s MB 752/1	SCLC	ATCC	CRL-2066
EGFR alteration
PC9	EGFR delE746-A750	RPMI-1640+1.25 mM Pyruvate+2.5 g/L Glucose	NSCLC	ECACC	90071810
HCC827	EGFR delE746-A750	RPMI-1640+1.25 mM Pyruvate+2.5 g/L Glucose	NSCLC	ATCC	CRL-2868
HCC4006	EGFR delE746-A750	RPMI-1640	NSCLC	ATCC	CRL-2871
NCI-H1650	EGFR delE746-A750	RPMI-1640+1.25 mM Pyruvate+2.5 g/L Glucose	NSCLC	ATCC	CRL-5883
HCC2279	EGFR delE746-A750	RPMI-1640	NSCLC	ATCC	CRL-2870
NCI-H1975	EGFR L858R，T790M	RPMI-1640	NSCLC	ATCC	CRL-5908
NCI-H2172	EGFR L858R	RPMI-1640	NSCLC	ATCC	CRL-5930
NCI-H820	EGFR delE746–A750, T790M	RPMI-1640+1.25 mM Pyruvate+2.5 g/L Glucose	NSCLC	ATCC	HTB-181
NCI-H3255	EGFR L858R	BEGM	NSCLC	Cobioer	CBP60135
Wildtype
A431	Unknown	DMEM	Epidermal Cancer	ATCC	CRL-1555
NCI-H1299	Unknown	RPMI-1640	NSCLC	ATCC	CRL-5803
NCI-H2170	Unknown	RPMI-1640	NSCLC	ATCC	CRL-5928
ABC-1	Unknown	EMEM	NSCLC	Cobioer	CBP60156
ChaGo-K-1	Unknown	RPMI-1640	Bronchogenic Cancer	ATCC	HTB-168
NCI-H226	Unknown	RPMI-1640	NSCLC	Cobioer	CBP60129
SK-MES-1	Unknown	ΕMEM	NSCLC	ATCC	HTB-58
NCI-H82	Unknown	RPMI-1640+1.25 mM Pyruvate+2.5 g/L Glucose	NSCLC	ATCC	HTB-175
MET alteration
EBC-1	MET amplification	MEM+1%NEAA+1%NaP	NSCLC	JCRB	JCRB0820
NCI-H1993	MET amplification	RPMI-1640+1.25 mM Pyruvate+2.5 g/L Glucose	NSCLC	ATCC	CRL-5909
ALK alteration
NCI-H2228	EML4-ALK fusion	RPMI-1640+1.25 mM Pyruvate+2.5 g/L Glucose	NSCLC	ATCC	CRL-5935
NCI-H3122	EML4-ALK fusion	RPMI-1640	NSCLC	Cobioer	CBP60133
RET alteration
TT	RET C634W mutation	Ham's F-12K	Thyroid Cancer	ATCC	CRL-1803
TPC-1	RET-PTC1 fusion	DMEM	Thyroid Cancer	Cell Bank of Chinese Academy of Sciences
Others
BAF3	Wild type	RPMI-1640+ 10 ng/ml IL-3	Murine pro B cells	DSMZ	ACC 300
