# Supplementary material for: Identification of metabolic vulnerabilities of receptor tyrosine kinases-driven cancer
Source: Nat Commun. 2019 Jun 20;10:2701. doi: 10.1038/s41467-019-10427-2 (PMC6586626; doi:10.1038/s41467-019-10427-2)
Supplement: Supplementary file 10 — Supplementary Data 6 [file 41467_2019_10427_MOESM10_ESM.xlsx]

## Sheet: BAF3-EGFRvsBAF3_DEG
ID	BAF3_1	BAF3_2	BAF3_3	BAF3-EGFR_1	BAF3-EGFR_2	BAF3-EGFR_3	log2FoldChange	pvalue	padj	GeneName	Chrom	Strand	Start	End	GeneLength	GeneType	GeneDescription
ENSMUSG00000028716	4692.19	4773.74	4824.57	1154.12	1228.55	1156.08	-2.00988	0	0	Pdzk1ip1	chr4	+	115088708	115093899	1778	protein_coding	PDZK1_interacting_protein_1
ENSMUSG00000023004	2402.99	2232.61	2327.64	6845.21	6878.93	7232.82	1.58667	0	0	Tuba1b	chr15	-	98931425	98934565	1875	protein_coding	tubulin_alpha_1B
ENSMUSG00000029672	748.95	751.246	793.04	3654.89	3478.34	3702.8	2.23607	0	0	Fam3c	chr6	-	22306520	22356243	3713	protein_coding	family_with_sequence_similarity_3_member_C
ENSMUSG00000025351	10889.3	10940.1	10934.2	4080.76	4292.25	4069.31	-1.39533	0	0	Cd63	chr10	+	128908919	128912816	1031	protein_coding	CD63_antigen
ENSMUSG00000078920	85.5691	106.717	74.2547	1803.9	1874.5	1815.8	4.3388	0	0	Ifi47	chr11	+	49076587	49096974	2317	protein_coding	interferon_gamma_inducible_protein_47
ENSMUSG00000028465	8634.54	8417.97	8200.69	46818.8	46337.5	47741.6	2.47843	0	0	Tln1	chr4	-	43531519	43562691	9801	protein_coding	talin_1
ENSMUSG00000000204	32.6398	15.8491	18.8112	4516.04	4406.47	4069.31	7.40067	0	0	Slfn4	chr11	+	83175186	83190221	3969	protein_coding	schlafen_4
ENSMUSG00000001525	5323.81	5377.06	5421.58	12650.3	12896.9	13322.1	1.26876	0	0	Tubb5	chr17	-	35833921	35838306	3327	protein_coding	tubulin_beta_5_class_I
ENSMUSG00000062901	3409.53	3521.66	3495.91	651.874	579.723	647.152	-2.46863	0	0	Klhl24	chr16	+	20097554	20127744	6683	protein_coding	kelch-like_24
ENSMUSG00000026579	14.9966	20.0755	13.8609	3224.84	3184.64	3161.41	7.40778	0	0	F5	chr1	+	164151838	164220277	7430	protein_coding	coagulation_factor_V
ENSMUSG00000025094	19089.8	20452.7	19822	6624.43	6553.56	6612.89	-1.58346	0	0	Slc18a2	chr19	+	59260878	59296012	3803	protein_coding	solute_carrier_family_18_(vesicular_monoamine)_member_2
ENSMUSG00000034664	6542.95	6620.69	6577.97	16299	16861.9	16151.6	1.3201	0	0	Itga2b	chr11	-	102453297	102470122	5454	protein_coding	integrin_alpha_2b
ENSMUSG00000002603	1412.33	1312.3	1279.16	8056.88	8329.2	8757.5	2.64533	0	0	Tgfb1	chr7	+	25687002	25705077	5042	protein_coding	transforming_growth_factor_beta_1
ENSMUSG00000025491	4609.26	4525.44	4128.56	392.38	385.842	422.01	-3.45736	0	0	Ifitm1	chr7	+	140967221	140969825	1094	protein_coding	interferon_induced_transmembrane_protein_1
ENSMUSG00000025492	747.186	773.435	705.914	6653.72	6774.31	6949.03	3.18958	0	0	Ifitm3	chr7	-	141009586	141010770	678	protein_coding	interferon_induced_transmembrane_protein_3
ENSMUSG00000025498	88.2156	110.944	98.0162	1969.23	1935.93	1991.72	4.28883	0	0	Irf7	chr7	-	141262706	141266481	3020	protein_coding	interferon_regulatory_factor_7
ENSMUSG00000062937	496.654	457.51	411.866	13167.2	13299.1	13354.6	4.85306	0	0	Mtap	chr4	+	89137122	89181081	3226	protein_coding	methylthioadenosine_phosphorylase
ENSMUSG00000036402	5075.92	4809.67	5003.78	825.568	822.554	870.2	-2.56032	0	0	Gng12	chr6	+	66896397	67021350	4727	protein_coding	guanine_nucleotide_binding_protein_(G_protein)_gamma_12
ENSMUSG00000025997	5019.47	5416.16	5719.59	413.307	406.958	451.331	-3.65767	0	0	Ikzf2	chr1	-	69531214	69687245	11613	protein_coding	IKAROS_family_zinc_finger_2
ENSMUSG00000040710	2080.12	1961.06	2037.55	176.833	167.966	181.161	-3.51543	0	0	St8sia4	chr1	-	95587682	95667571	20091	protein_coding	ST8_alpha-N-acetyl-neuraminide_alpha-28-sialyltransferase_4
ENSMUSG00000028639	6705.27	6353.37	6496.79	19476.7	20084.9	20315.1	1.61286	0	0	Ybx1	chr4	-	119277981	119294604	2531	protein_coding	Y_box_protein_1
ENSMUSG00000032698	113.798	124.679	113.857	4371.64	4197.23	4301.78	5.16671	0	0	Lmo2	chr2	+	103957986	103981878	2166	protein_coding	LIM_domain_only_2
ENSMUSG00000032690	97.9193	124.679	83.1652	3723.95	3607.91	3413.78	5.11001	0	0	Oas2	chr5	-	120730333	120749853	4451	protein_coding	2'-5'_oligoadenylate_synthetase_2
ENSMUSG00000034187	1387.63	1468.68	1446.48	5182.56	5435.38	5476.71	1.90184	0	0	Nsf	chr11	-	103821782	103954056	8346	protein_coding	N-ethylmaleimide_sensitive_fusion_protein
ENSMUSG00000058624	2987.86	2917.29	3064.24	367.268	407.918	339.284	-2.99714	0	0	Gda	chr19	-	21391307	21473445	6135	protein_coding	guanine_deaminase
ENSMUSG00000064147	4042.04	4326.8	4368.16	557.703	618.115	508.926	-2.90835	0	0	Rab44	chr17	+	29135056	29148980	4109	protein_coding	RAB44_member_RAS_oncogene_family
ENSMUSG00000098112	415.495	416.302	480.18	3246.82	3199.03	3451.48	2.90771	0	0	Bin2	chr15	-	100641077	100669553	2530	protein_coding	bridging_integrator_2
ENSMUSG00000048191	2347.42	2896.15	2549.41	238.567	226.514	202.104	-3.52555	0	0	Muc6	chr7	-	141633456	141655319	9361	protein_coding	mucin_6_gastric
ENSMUSG00000021068	5704.02	6272.01	6201.75	1555.92	1534.73	1544.58	-1.96811	0	0	Nin	chr12	-	70011435	70111925	10345	protein_coding	ninein
ENSMUSG00000064215	874.216	869.586	899.967	5106.18	5150.32	5136.38	2.53793	0	0	Ifi27	chr12	+	103434211	103440239	1467	protein_coding	interferon_alpha-inducible_protein_27
ENSMUSG00000019982	4189.36	4538.12	4418.65	1217.95	1269.82	1201.11	-1.82926	0	0	Myb	chr10	-	21124936	21160905	4092	protein_coding	myeloblastosis_oncogene
ENSMUSG00000024640	3196.05	3158.19	3188.99	9924.61	9695.96	9810.95	1.62333	0	0	Psat1	chr19	-	15904678	15947337	4254	protein_coding	phosphoserine_aminotransferase_1
ENSMUSG00000015243	2443.57	2767.25	2658.32	289.838	317.696	352.897	-3.0222	0	0	Abca1	chr4	-	53030787	53159895	10363	protein_coding	ATP-binding_cassette_sub-family_A_(ABC1)_member_1
ENSMUSG00000040296	378.445	366.642	335.631	2873.27	2838.15	2816.89	2.97029	0	0	Ddx58	chr4	-	40203773	40239828	7050	protein_coding	DEAD_(Asp-Glu-Ala-Asp)_box_polypeptide_58
ENSMUSG00000005087	7982.63	8372.54	8784.82	2169.08	2050.15	2238.85	-1.95848	0	0	Cd44	chr2	-	102811141	102901665	6776	protein_coding	CD44_antigen
ENSMUSG00000027111	339.63	310.642	325.731	2246.51	2216.19	2226.29	2.76538	0	0	Itga6	chr2	+	71745616	71858416	9025	protein_coding	integrin_alpha_6
ENSMUSG00000029322	25422	24426.6	23340.7	1438.73	1550.09	1569.71	-3.99992	0	0	Plac8	chr5	-	100553725	100572245	1592	protein_coding	placenta-specific_8
ENSMUSG00000062825	4698.36	4292.99	4086.98	13218.5	13364.3	13963	1.62949	0	0	Actg1	chr11	-	120345690	120348542	2658	protein_coding	actin_gamma_cytoplasmic_1
ENSMUSG00000045382	3263.98	3433.97	3474.13	104.635	138.212	142.415	-4.69374	0	0	Cxcr4	chr1	-	128588199	128592293	1808	protein_coding	chemokine_(C-X-C_motif)_receptor_4
ENSMUSG00000018293	7135.76	7187.03	7195.77	21209.5	22222.4	22467.1	1.61371	0	0	Pfn1	chr11	-	70651850	70654644	2405	protein_coding	profilin_1
ENSMUSG00000028656	3655.65	3564.99	3523.63	11465.9	12004.3	11789.1	1.71279	0	0	Cap1	chr4	-	122859047	122886056	3494	protein_coding	CAP_adenylate_cyclase-associated_protein_1_(yeast)
ENSMUSG00000015437	12638.6	11935.4	12079.8	446.79	469.345	461.803	-4.72405	0	0	Gzmb	chr14	-	56258856	56262260	1418	protein_coding	granzyme_B
ENSMUSG00000028514	1609.05	1688.45	1690.04	5142.8	4926.69	4984.54	1.59252	0	0	Usp24	chr4	+	106316213	106441322	12350	protein_coding	ubiquitin_specific_peptidase_24
ENSMUSG00000052681	3422.76	3423.4	3275.13	9945.53	9765.07	10120.9	1.55795	0	0	Rap1b	chr10	-	117814471	117845935	2024	protein_coding	RAS_related_protein_1b
ENSMUSG00000030921	559.287	537.812	523.743	2839.79	2857.34	2844.12	2.39106	0	0	Trim30a	chr7	-	104409025	104465193	4419	protein_coding	tripartite_motif-containing_30A
ENSMUSG00000025877	1425.56	1277.44	1335.59	7868.53	8122.84	7713.47	2.54786	0	0	Hk3	chr13	-	55005985	55021385	3682	protein_coding	hexokinase_3
ENSMUSG00000026581	1812.83	1619.78	1822.7	10162.1	9922.48	9720.9	2.49898	0	0	Sell	chr1	+	164061982	164084181	5911	protein_coding	selectin_lymphocyte
ENSMUSG00000026580	19.4074	13.7359	11.8807	4974.34	5112.89	4890.29	8.1143	0	0	Selp	chr1	+	164115264	164150026	4413	protein_coding	selectin_platelet
ENSMUSG00000035064	3077.84	3013.44	3141.47	771.158	749.609	752.917	-2.0182	0	0	Eef2k	chr7	+	120842831	120907450	7408	protein_coding	eukaryotic_elongation_factor-2_kinase
ENSMUSG00000029705	7871.48	7935.1	8057.13	2783.28	2750.8	2826.32	-1.512	0	0	Cux1	chr5	-	136248135	136567490	20024	protein_coding	cut-like_homeobox_1
ENSMUSG00000030830	861.866	799.85	822.742	4772.39	5098.49	4891.34	2.56497	0	0	Itgal	chr7	+	127296260	127335138	6569	protein_coding	integrin_alpha_L
ENSMUSG00000007659	494.889	549.435	514.832	3677.91	3835.39	3797.05	2.85536	0	0	Bcl2l1	chr2	-	152780668	152831728	4586	protein_coding	BCL2-like_1
ENSMUSG00000042700	7289.25	7651.93	7526.45	1629.16	1750.69	1695.37	-2.14289	0	0	Sipa1l1	chr12	+	82170016	82451782	7697	protein_coding	signal-induced_proliferation-associated_1_like_1
ENSMUSG00000071713	27530.3	28012.7	28732.6	1894.94	1794.84	1835.69	-3.92808	0	0	Csf2rb	chr15	+	78325990	78351000	4764	protein_coding	colony_stimulating_factor_2_receptor_beta_low-affinity_(granulocyte-macrophage)
ENSMUSG00000066687	4289.92	4151.4	4226.58	989.845	931.972	926.747	-2.15006	0	0	Zbtb16	chr9	-	48654311	48835945	5100	protein_coding	zinc_finger_and_BTB_domain_containing_16
ENSMUSG00000026944	12063.5	12259.8	12688.6	2158.61	2278.58	2172.88	-2.48221	0	0	Abca2	chr2	+	25428703	25448540	8346	protein_coding	ATP-binding_cassette_sub-family_A_(ABC1)_member_2
ENSMUSG00000032596	499.3	560.001	604.928	4990.03	5259.74	4701.8	3.16231	0	0	Uba7	chr9	+	107975505	107984060	6692	protein_coding	ubiquitin-like_modifier_activating_enzyme_7
ENSMUSG00000031530	337.866	300.076	360.383	2537.39	2434.07	2524.73	2.89645	0	0	Dusp4	chr8	+	34807297	34819894	2740	protein_coding	dual_specificity_phosphatase_4
ENSMUSG00000024740	31324.5	30754.6	31958.2	11524.5	11875.7	12051.9	-1.40656	0	0	Ddb1	chr19	+	10605625	10629813	4155	protein_coding	damage_specific_DNA_binding_protein_1
ENSMUSG00000052776	343.159	321.208	368.303	2172.22	2240.19	2085.97	2.64389	0	0	Oas1a	chr5	-	120896256	120907521	1885	protein_coding	2'-5'_oligoadenylate_synthetase_1A
ENSMUSG00000019132	2275.96	2319.25	2343.48	8448.21	8093.09	8800.43	1.86679	0	0	BC005537	chr13	+	24801657	24814013	3665	protein_coding	cDNA_sequence_BC005537
ENSMUSG00000024052	4435.48	4882.57	4682.01	1259.8	1245.83	1225.19	-1.90408	0	0	Lpin2	chr17	+	71182560	71249817	12233	protein_coding	lipin_2
ENSMUSG00000022102	558.405	596.982	592.057	3850.56	3865.14	3676.62	2.70106	0	0	Dok2	chr14	+	70766036	70778495	2902	protein_coding	docking_protein_2
ENSMUSG00000026837	10082.2	10412.8	9567.96	1646.95	1605.76	1557.14	-2.64049	0	0	Col5a1	chr2	+	27886425	28039514	8490	protein_coding	collagen_type_V_alpha_1
ENSMUSG00000033880	1013.6	936.152	954.42	6125.32	6212.83	6328.06	2.67845	0	0	Lgals3bp	chr11	-	118392751	118402092	2847	protein_coding	lectin_galactoside-binding_soluble_3_binding_protein
ENSMUSG00000030559	2209.8	2332.98	2204.87	372.5	321.535	338.237	-2.70068	0	0	Rab38	chr7	+	88430273	88491572	1577	protein_coding	RAB38_member_RAS_oncogene_family
ENSMUSG00000002565	23927.6	22791	23489.2	21.9733	30.7138	33.5095	-9.50424	0	0	Scin	chr12	-	40059769	40134228	2999	protein_coding	scinderin
ENSMUSG00000031444	4664.84	5218.57	4854.28	617.345	661.307	640.869	-2.93281	0	0	F10	chr8	+	13037308	13056676	2731	protein_coding	coagulation_factor_X
ENSMUSG00000046718	504.593	495.548	519.783	2481.94	2429.27	2507.98	2.28117	0	0	Bst2	chr8	-	71534264	71537437	764	protein_coding	bone_marrow_stromal_cell_antigen_2
ENSMUSG00000000184	3458.05	3258.57	3517.69	10813	10479.2	10559.7	1.63581	0	0	Ccnd2	chr6	-	127125162	127152193	9409	protein_coding	cyclin_D2
ENSMUSG00000029561	32.6398	26.4151	20.7913	2405.55	2247.87	2280.74	6.30617	0	0	Oasl2	chr5	+	114896936	114912234	6374	protein_coding	2'-5'_oligoadenylate_synthetase-like_2
ENSMUSG00000006932	15255.1	15408.5	15327.2	6385.86	6398.07	6191.93	-1.27625	0	0	Ctnnb1	chr9	+	120929216	120960507	5099	protein_coding	catenin_(cadherin_associated_protein)_beta_1
ENSMUSG00000041481	111.152	100.377	114.847	2154.43	2159.56	2205.34	4.29011	0	0	Serpina3g	chr12	+	104236245	104241939	2105	protein_coding	serine_(or_cysteine)_peptidase_inhibitor_clade_A_member_3G
ENSMUSG00000071714	23872.9	24874.6	25593.1	1082.97	1086.5	1111.05	-4.497	0	0	Csf2rb2	chr15	-	78282517	78305603	4612	protein_coding	colony_stimulating_factor_2_receptor_beta_2_low-affinity_(granulocyte-macrophage)
ENSMUSG00000013663	8658.36	8909.29	9145.21	2485.08	2405.27	2517.4	-1.8488	0	0	Pten	chr19	+	32757497	32826160	11507	protein_coding	phosphatase_and_tensin_homolog
ENSMUSG00000027940	2873.18	2943.7	2854.35	8066.29	8056.61	8371.09	1.497	0	0	Tpm3	chr3	+	90072649	90100902	6085	protein_coding	tropomyosin_3_gamma
ENSMUSG00000027009	24605.1	25962.9	25966.4	2387.76	2231.55	2411.64	-3.44165	0	0	Itga4	chr2	+	79255426	79333123	13978	protein_coding	integrin_alpha_4
ENSMUSG00000006389	14.1145	10.566	18.8112	3007.2	2930.29	3096.49	7.45306	0	0	Mpl	chr4	-	118442415	118457513	2958	protein_coding	myeloproliferative_leukemia_virus_oncogene
ENSMUSG00000020009	3148.41	3214.19	3081.07	154.859	189.082	149.746	-4.23298	0	0	Ifngr1	chr10	+	19591949	19610229	2847	protein_coding	interferon_gamma_receptor_1
ENSMUSG00000042594	516.943	519.85	507.902	2450.55	2532.93	2514.26	2.27377	0	0	Sh2b3	chr5	-	121815488	121837646	4807	protein_coding	SH2B_adaptor_protein_3
ENSMUSG00000028403	580.458	617.057	652.451	3484.34	3200.95	3442.05	2.44813	0	0	Zdhhc21	chr4	-	82798738	82859958	12972	protein_coding	zinc_finger_DHHC_domain_containing_21
ENSMUSG00000027763	11765.3	11879.4	12322.3	27281.4	26261.3	26808.7	1.159	0	0	Mbnl1	chr3	+	60472830	60629750	18717	protein_coding	muscleblind-like_1_(Drosophila)
ENSMUSG00000032661	87.3334	73.9623	91.0857	4054.6	4071.5	3992.87	5.54227	0	0	Oas3	chr5	-	120753098	120777661	7069	protein_coding	2'-5'_oligoadenylate_synthetase_3
ENSMUSG00000023150	16405.4	16074.1	16556.8	4617.53	4448.7	4237.91	-1.88045	0	0	Ivns1abp	chr1	+	151344477	151364422	5435	protein_coding	influenza_virus_NS1A_binding_protein
ENSMUSG00000030303	5124.44	4932.23	5067.14	59.6418	69.1061	78.5379	-6.13852	0	0	Far2	chr6	+	148047259	148182758	7313	protein_coding	fatty_acyl_CoA_reductase_2
ENSMUSG00000030409	52.0472	59.1699	69.3044	3395.4	3465.86	3168.74	5.74748	0	0	Dmpk	chr7	+	19083849	19093821	4330	protein_coding	dystrophia_myotonica-protein_kinase
ENSMUSG00000059248	920.971	870.642	882.146	3923.8	3923.69	3923.75	2.13351	0	0	2018-09-09	chr11	+	117199661	117362325	7565	protein_coding	septin_9
ENSMUSG00000029470	4169.95	4337.36	4441.42	245.892	241.871	265.982	-4.09009	0	0	P2rx4	chr5	+	122707544	122729738	7025	protein_coding	purinergic_receptor_P2X_ligand-gated_ion_channel_4
ENSMUSG00000054321	2330.66	2437.59	2332.59	294.024	275.464	267.029	-3.07457	0	0	Taf4b	chr18	+	14783245	14900359	5149	protein_coding	TAF4B_RNA_polymerase_II_TATA_box_binding_protein_(TBP)-associated_factor
ENSMUSG00000031511	628.095	660.378	619.779	3399.58	3550.32	3494.41	2.44869	0	0	Arhgef7	chr8	+	11728105	11835219	13075	protein_coding	Rho_guanine_nucleotide_exchange_factor_(GEF7)
ENSMUSG00000028159	5440.25	5728.91	5778.99	1511.97	1356.21	1425.2	-1.97848	0	0	Dapp1	chr3	-	137931007	137981545	4124	protein_coding	dual_adaptor_for_phosphotyrosine_and_3-phosphoinositides_1
ENSMUSG00000054619	2917.29	3091.63	2942.47	253.216	292.741	281.689	-3.42104	0	0	Mettl7a1	chr15	+	100304817	100314348	1883	protein_coding	methyltransferase_like_7A1
ENSMUSG00000056234	8973.29	8831.1	8768.98	1528.71	1560.65	1597.98	-2.50072	0	0	Ncoa4	chr14	+	32159865	32179855	4452	protein_coding	nuclear_receptor_coactivator_4
ENSMUSG00000070327	2637.65	2665.81	2762.27	12263.2	12102.2	12466.6	2.18951	0	0	Rnf213	chr11	+	119393100	119487418	16888	protein_coding	ring_finger_protein_213
ENSMUSG00000046879	304.344	283.17	270.287	2700.62	2837.19	2739.4	3.25718	0	0	Irgm1	chr11	-	48861968	48871683	5810	protein_coding	immunity-related_GTPase_family_M_member_1
ENSMUSG00000025026	8736.87	8554.27	8820.47	2672.37	2780.56	2587.56	-1.69728	0	0	Add3	chr19	+	53140445	53247399	4938	protein_coding	adducin_3_(gamma)
ENSMUSG00000026655	12510.7	12612.7	12458	3237.4	3211.51	3349.9	-1.93812	0	0	Fam107b	chr2	+	3613758	3782142	3762	protein_coding	family_with_sequence_similarity_107_member_B
ENSMUSG00000001211	111.152	113.057	114.847	1566.38	1578.88	1534.11	3.76257	0	0	Agpat3	chr10	-	78269178	78352489	7577	protein_coding	1-acylglycerol-3-phosphate_O-acyltransferase_3
ENSMUSG00000029580	15259.5	13908.1	13780.7	53924.6	54163.8	57975.6	1.94873	0	0	Actb	chr5	-	142903115	142906754	2679	protein_coding	actin_beta
ENSMUSG00000020798	2504.44	2355.17	2451.39	511.664	516.376	487.982	-2.26384	7.31e-305	1.28e-302	Spns3	chr11	-	72494919	72550506	5508	protein_coding	spinster_homolog_3
ENSMUSG00000031785	3578.02	3761.51	3539.47	8899.19	9195.9	9378.47	1.33578	9.28e-299	1.6e-296	Adgrg1	chr8	+	94977109	95014208	3864	protein_coding	adhesion_G_protein-coupled_receptor_G1
ENSMUSG00000038843	4564.27	4863.55	4804.77	1590.45	1540.49	1524.68	-1.60955	1.6e-293	2.74e-291	Gcnt1	chr19	-	17326141	17356667	5571	protein_coding	glucosaminyl_(N-acetyl)_transferase_1_core_2
ENSMUSG00000022255	2298.02	2357.29	2178.14	6146.25	6095.73	6108.15	1.42376	1.31e-292	2.21e-290	Mtdh	chr15	+	34082694	34142386	12096	protein_coding	metadherin
ENSMUSG00000078921	17.6431	21.1321	15.841	2188.96	2242.11	2133.09	6.734	2.38e-291	3.99e-289	Tgtp2	chr11	-	49057194	49064206	2938	protein_coding	T_cell_specific_GTPase_2
ENSMUSG00000030156	69.6903	66.5661	56.4336	1299.56	1285.18	1313.15	4.29077	1.96e-286	3.26e-284	Cd69	chr6	-	129267325	129275436	6509	protein_coding	CD69_antigen
ENSMUSG00000036833	2488.56	2500.98	2635.55	597.464	533.652	555.001	-2.17244	9.74e-286	1.6e-283	Pnpla7	chr2	+	24976033	25054057	7496	protein_coding	patatin-like_phospholipase_domain_containing_7
ENSMUSG00000013076	349.334	320.151	290.088	1973.41	1891.78	2017.9	2.60299	3.47e-284	5.67e-282	Amotl1	chr9	-	14541966	14615483	9798	protein_coding	angiomotin-like_1
ENSMUSG00000026034	3940.59	3951.7	3935.5	1299.56	1293.82	1210.53	-1.63381	1.34e-283	2.17e-281	Clk1	chr1	-	58410189	58424066	8132	protein_coding	CDC-like_kinase_1
ENSMUSG00000048490	4169.95	4373.29	4279.05	1411.52	1371.56	1449.29	-1.59697	5.45e-283	8.74e-281	Nrip1	chr16	-	76287400	76373827	11457	protein_coding	nuclear_receptor_interacting_protein_1
ENSMUSG00000046711	1049.77	973.133	1047.49	3393.3	3519.61	3490.22	1.75629	4.75e-282	7.54e-280	Hmga1	chr17	+	27556620	27563674	1990	protein_coding	high_mobility_group_AT-hook_1
ENSMUSG00000052305	930.674	1043.93	908.877	3552.35	3460.1	3614.84	1.8799	6.61e-279	1.04e-276	Hbb-bs	chr7	-	103826534	103828096	863	protein_coding	hemoglobin_beta_adult_s_chain
ENSMUSG00000001281	2439.16	2643.63	2488.03	543.054	588.361	539.294	-2.1723	7.56e-278	1.18e-275	Itgb7	chr15	-	102215995	102231935	2743	protein_coding	integrin_beta_7
ENSMUSG00000057329	3482.75	3362.12	3437.5	958.454	836.951	956.068	-1.89989	4.71e-276	7.28e-274	Bcl2	chr1	-	106538178	106714274	9157	protein_coding	B_cell_leukemia/lymphoma_2
ENSMUSG00000037242	1973.38	1902.95	2063.29	5633.53	5469.94	5833.8	1.50925	1.84e-275	2.81e-273	Clic4	chr4	-	135213969	135272814	6572	protein_coding	chloride_intracellular_channel_4_(mitochondrial)
ENSMUSG00000020649	402.263	349.736	391.075	2059.21	1958	2009.52	2.3871	3.81e-273	5.78e-271	Rrm2	chr12	+	24708241	24714146	2771	protein_coding	ribonucleotide_reductase_M2
ENSMUSG00000024965	4904.79	4743.1	4836.45	10420.6	10847.7	10860.2	1.14821	4.46e-272	6.72e-270	Fermt3	chr19	-	6998958	7019469	2587	protein_coding	fermitin_family_member_3
ENSMUSG00000024587	3825.91	3672.76	3739.47	8557.03	8719.84	8422.4	1.19195	2.57e-271	3.83e-269	Nars	chr18	-	64499665	64516557	2632	protein_coding	asparaginyl-tRNA_synthetase
ENSMUSG00000009575	2296.25	2241.06	2248.43	6018.59	5694.53	5846.36	1.3696	5.02e-271	7.43e-269	Cbx5	chr15	-	103191544	103239816	9006	protein_coding	chromobox_5
ENSMUSG00000036986	789.529	747.02	715.815	2874.32	2834.31	3042.03	1.95196	1.52e-269	2.24e-267	Pml	chr9	-	58218076	58249786	5571	protein_coding	promyelocytic_leukemia
ENSMUSG00000032966	1123.87	1075.62	1067.29	3438.3	3397.71	3429.49	1.64818	8.91e-269	1.3e-266	Fkbp1a	chr2	+	151542483	151561692	3857	protein_coding	FK506_binding_protein_1a
ENSMUSG00000027227	3893.84	4192.61	3983.02	1312.12	1273.66	1251.37	-1.65014	3.34e-268	4.82e-266	Sord	chr2	+	122234749	122265340	2352	protein_coding	sorbitol_dehydrogenase
ENSMUSG00000022438	247.886	286.34	266.327	1638.58	1711.33	1792.76	2.67594	7.64e-265	1.09e-262	Parvb	chr15	+	84232043	84315688	4416	protein_coding	parvin_beta
ENSMUSG00000055447	11226.3	11946	11701.5	4917.83	4800.95	5129.05	-1.23077	1.31e-261	1.86e-259	Cd47	chr16	+	49855618	49915010	5277	protein_coding	CD47_antigen_(Rh-related_antigen_integrin-associated_signal_transducer)
ENSMUSG00000024339	5266.47	5567.25	5505.74	2033.05	2088.54	1981.25	-1.41828	2.91e-261	4.1e-259	Tap2	chr17	+	34203527	34216321	3781	protein_coding	transporter_2_ATP-binding_cassette_sub-family_B_(MDR/TAP)
ENSMUSG00000001986	3132.53	3456.15	3959.26	164.277	167.966	172.783	-4.33438	5.15e-261	7.2e-259	Gria3	chrX	+	41400854	41678601	9859	protein_coding	glutamate_receptor_ionotropic_AMPA3_(alpha_3)
ENSMUSG00000078249	982.721	1039.7	956.4	3338.89	3394.84	3629.5	1.79592	2.59e-260	3.59e-258	Hmga1-rs1	chr11	+	120762794	120764419	1626	protein_coding	high_mobility_group_AT-hook_I_related_sequence_1
ENSMUSG00000022365	1265.01	1226.72	1072.24	4166.56	4289.37	4089.21	1.81123	1e-258	1.38e-256	Derl1	chr15	-	57869502	57892418	3145	protein_coding	Der1-like_domain_family_member_1
ENSMUSG00000056220	988.897	918.19	925.708	3140.09	3082.9	3113.24	1.7158	2.05e-257	2.79e-255	Pla2g4a	chr1	-	149829618	149961290	6391	protein_coding	phospholipase_A2_group_IVA_(cytosolic_calcium-dependent)
ENSMUSG00000032643	270.822	240.906	234.645	1562.2	1642.23	1581.23	2.6656	8.13e-257	1.1e-254	Fhl3	chr4	+	124700701	124708611	1683	protein_coding	four_and_a_half_LIM_domains_3
ENSMUSG00000021676	3918.54	4036.23	3864.21	1365.48	1274.62	1344.57	-1.56673	1.28e-255	1.72e-253	Iqgap2	chr13	-	95627177	95891922	5771	protein_coding	IQ_motif_containing_GTPase_activating_protein_2
ENSMUSG00000042042	4731	4892.08	4736.46	1714.96	1799.64	1651.39	-1.47198	1.64e-254	2.18e-252	Csgalnact2	chr6	-	118107452	118139140	5438	protein_coding	chondroitin_sulfate_N-acetylgalactosaminyltransferase_2
ENSMUSG00000034422	516.061	506.114	473.25	2292.55	2193.16	2119.48	2.13616	1.5e-252	1.98e-250	Parp14	chr16	-	35832874	35871544	9306	protein_coding	poly_(ADP-ribose)_polymerase_family_member_14
ENSMUSG00000032366	1026.83	960.454	957.39	3171.48	3177.92	3105.91	1.67863	2.65e-250	3.48e-248	Tpm1	chr9	-	67022590	67049406	6485	protein_coding	tropomyosin_1_alpha
ENSMUSG00000021190	168.492	156.378	166.33	1313.17	1356.21	1285.93	2.99059	3.44e-249	4.48e-247	Lgmn	chr12	-	102394084	102439813	2323	protein_coding	legumain
ENSMUSG00000025283	3710.35	3683.32	3582.05	1172.96	1239.11	1259.75	-1.57717	8.3e-249	1.07e-246	Sat1	chrX	-	155213132	155216449	2774	protein_coding	spermidine/spermine_N1-acetyl_transferase_1
ENSMUSG00000028530	1950.45	1972.68	2045.47	4978.52	4990.99	5014.91	1.32683	6.42e-248	8.25e-246	Jak1	chr4	-	101152367	101265282	7227	protein_coding	Janus_kinase_1
ENSMUSG00000026532	10458	10128.6	10576.8	40.8076	62.3874	29.3208	-7.56719	1.38e-247	1.76e-245	Spta1	chr1	+	174172776	174248450	9691	protein_coding	spectrin_alpha_erythrocytic_1
ENSMUSG00000030671	4020.87	3668.53	4033.51	1242.01	1172.88	1194.82	-1.69723	8.39e-246	1.06e-243	Pde3b	chr7	+	114415281	114539251	6899	protein_coding	phosphodiesterase_3B_cGMP-inhibited
ENSMUSG00000040204	306.99	287.397	270.287	1611.38	1604.8	1610.55	2.46878	4.11e-245	5.17e-243	2810417H13Rik	chr9	+	65890237	65903266	4813	protein_coding	RIKEN_cDNA_2810417H13_gene
ENSMUSG00000030657	1679.62	1667.32	1692.02	322.275	328.254	327.765	-2.35628	5.44e-245	6.78e-243	Xylt1	chr7	+	117380979	117673580	9651	protein_coding	xylosyltransferase_1
ENSMUSG00000075595	2953.46	2887.7	2870.19	904.044	912.776	886.955	-1.68485	1.26e-244	1.56e-242	Zfp652	chr11	+	95712673	95835115	15444	protein_coding	zinc_finger_protein_652
ENSMUSG00000029716	1489.96	1697.96	1659.34	224.965	213.077	247.133	-2.80888	1.85e-242	2.27e-240	Tfr2	chr5	+	137569840	137587481	4336	protein_coding	transferrin_receptor_2
ENSMUSG00000040253	394.324	415.246	366.323	1931.56	1928.25	1818.94	2.26531	3.68e-242	4.49e-240	Gbp7	chr3	+	142530342	142550149	5614	protein_coding	guanylate_binding_protein_7
ENSMUSG00000036587	1163.56	1196.08	1200.95	39.7612	33.5932	37.6982	-4.92477	6.17e-242	7.48e-240	Fut7	chr2	+	25423267	25426374	2355	protein_coding	fucosyltransferase_7
ENSMUSG00000029752	1377.05	1365.13	1394.01	3746.97	3810.43	3910.14	1.46899	3.23e-241	3.89e-239	Asns	chr6	-	7675169	7693254	2735	protein_coding	asparagine_synthetase
ENSMUSG00000030199	893.624	917.133	883.136	2843.97	2843.91	2934.18	1.67563	2.35e-240	2.81e-238	Etv6	chr6	+	134035700	134270158	5983	protein_coding	ets_variant_6
ENSMUSG00000018796	1969.85	2152.3	2120.71	435.281	448.23	476.463	-2.1912	5.03e-240	5.98e-238	Acsl1	chr8	+	46471041	46536051	9449	protein_coding	acyl-CoA_synthetase_long-chain_family_member_1
ENSMUSG00000003814	16409.9	17393.8	17214.2	8124.89	8437.66	8119.77	-1.04638	3.18e-234	3.75e-232	Calr	chr8	-	84841850	84846934	2880	protein_coding	calreticulin
ENSMUSG00000030403	2261.85	2240	2155.37	5331.14	5448.82	5607.61	1.29786	6.13e-233	7.18e-231	Vasp	chr7	-	19256929	19271817	2617	protein_coding	vasodilator-stimulated_phosphoprotein
ENSMUSG00000074364	419.024	369.812	411.866	1834.25	1863.94	1806.37	2.18696	9.34e-232	1.09e-229	Ehd2	chr7	-	15946977	15967567	5100	protein_coding	EH-domain_containing_2
ENSMUSG00000020715	5868.98	5878.95	6391.84	2214.07	2098.14	1977.06	-1.5257	1.54e-231	1.78e-229	Ern1	chr11	-	106394650	106487852	8173	protein_coding	endoplasmic_reticulum_(ER)_to_nucleus_signalling_1
ENSMUSG00000030137	139.381	148.981	117.817	1165.63	1236.23	1241.95	3.1451	2.12e-231	2.43e-229	Tuba8	chr6	+	121210696	121226854	2263	protein_coding	tubulin_alpha_8
ENSMUSG00000027639	681.024	688.906	603.938	2412.88	2527.17	2518.45	1.913	2.38e-230	2.71e-228	Samhd1	chr2	-	157097533	157135265	9150	protein_coding	SAM_domain_and_HD_domain_1
ENSMUSG00000024986	299.051	296.906	260.386	1541.27	1587.52	1662.91	2.47301	3.22e-230	3.65e-228	Hhex	chr19	+	37434810	37440731	1918	protein_coding	hematopoietically_expressed_homeobox
ENSMUSG00000036523	1083.29	1247.85	1195.01	74.2907	97.9002	87.9624	-3.71946	2.15e-229	2.42e-227	Greb1	chr12	-	16670615	16800886	9580	protein_coding	gene_regulated_by_estrogen_in_breast_cancer_protein
ENSMUSG00000003153	1527.01	1463.4	1451.43	4054.6	3961.12	3907	1.42163	4.05e-229	4.53e-227	Slc2a3	chr6	-	122727809	122801640	7245	protein_coding	solute_carrier_family_2_(facilitated_glucose_transporter)_member_3
ENSMUSG00000030062	3932.65	3797.44	3818.67	8133.26	8503.88	8301.98	1.10944	6.73e-229	7.49e-227	Rpn1	chr6	+	88084482	88105304	4512	protein_coding	ribophorin_I
ENSMUSG00000013089	127.03	132.076	109.897	1158.31	1139.29	1255.56	3.2436	1.82e-228	2.01e-226	Etv5	chr16	-	22381309	22439719	4103	protein_coding	ets_variant_5
ENSMUSG00000057596	55.5758	64.4529	53.4634	1058.9	994.359	1012.62	4.09887	4.06e-227	4.46e-225	Trim30d	chr7	-	104470014	104507849	3758	protein_coding	tripartite_motif-containing_30D
ENSMUSG00000033767	4784.81	5253.44	5333.47	1824.83	1741.09	1737.26	-1.53248	5.29e-227	5.78e-225	D930015E06Rik	chr3	-	83897655	84040175	11726	protein_coding	RIKEN_cDNA_D930015E06_gene
ENSMUSG00000040274	7052.83	7540.99	7486.85	2906.75	2700.9	2985.49	-1.36005	1.04e-226	1.13e-224	Cdk6	chr5	+	3341485	3531008	13989	protein_coding	cyclin-dependent_kinase_6
ENSMUSG00000021196	2856.42	2984.91	2800.89	6526.07	6737.84	6533.31	1.19527	1.18e-223	1.27e-221	Pfkp	chr13	-	6579768	6648777	9395	protein_coding	phosphofructokinase_platelet
ENSMUSG00000037580	188.781	189.132	190.092	1243.06	1260.23	1304.78	2.73069	1.94e-223	2.08e-221	Gch1	chr14	-	47153895	47189413	2775	protein_coding	GTP_cyclohydrolase_1
ENSMUSG00000047735	712.782	742.793	714.825	2435.9	2401.44	2403.26	1.73528	2.83e-223	3.01e-221	Samd9l	chr6	-	3372257	3399572	5427	protein_coding	sterile_alpha_motif_domain_containing_9-like
ENSMUSG00000042745	652.795	555.774	612.849	2314.52	2327.53	2421.06	1.94664	2.14e-222	2.26e-220	Id1	chr2	+	152736251	152737410	1160	protein_coding	inhibitor_of_DNA_binding_1
ENSMUSG00000017417	1588.76	1730.72	1556.38	308.673	292.741	272.265	-2.46897	1e-221	1.05e-219	Plxdc1	chr11	-	97923238	97986444	4836	protein_coding	plexin_domain_containing_1
ENSMUSG00000056116	512.532	457.51	523.743	2063.4	2075.1	1984.39	2.02727	9.69e-221	1.01e-218	H2-T22	chr17	-	36037128	36042747	3414	protein_coding	histocompatibility_2_T_region_locus_22
ENSMUSG00000000420	1943.39	1848	1858.35	4928.3	4637.78	4890.29	1.35259	8.35e-220	8.68e-218	Galnt1	chr18	+	24205344	24286818	5519	protein_coding	UDP-N-acetyl-alpha-D-galactosamine:polypeptide_N-acetylgalactosaminyltransferase_1
ENSMUSG00000096965	133.206	121.51	119.798	1146.8	1148.89	1068.12	3.14142	7.05e-219	7.29e-217	3300005D01Rik	chr17	+	5798657	5803240	1380	lincRNA	RIKEN_cDNA_3300005D01_gene
ENSMUSG00000022305	1211.2	1185.51	1234.61	3334.71	3416.91	3298.59	1.46629	2.44e-218	2.51e-216	Lrp12	chr15	-	39870603	39943994	4574	protein_coding	low_density_lipoprotein-related_protein_12
ENSMUSG00000034459	24.7004	17.9623	27.7217	1156.21	1134.49	1100.58	5.45543	3.06e-218	3.12e-216	Ifit1	chr19	+	34640871	34650009	2656	protein_coding	interferon-induced_protein_with_tetratricopeptide_repeats_1
ENSMUSG00000054404	249.65	229.283	247.516	1449.19	1429.15	1343.52	2.52529	1.56e-217	1.59e-215	Slfn5	chr11	+	82951349	82962941	4427	protein_coding	schlafen_5
ENSMUSG00000022836	1746.67	1843.78	1892.01	396.566	428.074	389.548	-2.16553	2.7e-217	2.72e-215	Mylk	chr16	+	34745210	35002420	10159	protein_coding	myosin_light_polypeptide_kinase
ENSMUSG00000027078	401.381	442.717	407.906	1800.76	1748.77	1782.29	2.08592	4.9e-216	4.92e-214	Ube2l6	chr2	+	84798828	84810335	1996	protein_coding	ubiquitin-conjugating_enzyme_E2L_6
ENSMUSG00000037013	3063.73	3186.72	3115.73	1051.58	1112.42	1051.36	-1.53874	1.96e-215	1.95e-213	Ss18	chr18	-	14624198	14682914	4523	protein_coding	synovial_sarcoma_translocation_Chromosome_18
ENSMUSG00000048249	2350.94	2546.42	2566.24	711.516	652.668	680.662	-1.86328	2.72e-215	2.7e-213	Crebrf	chr17	+	26715650	26776635	8564	protein_coding	CREB3_regulatory_factor
ENSMUSG00000020227	2762.03	2601.36	2597.92	821.383	826.393	831.455	-1.68026	8.48e-214	8.37e-212	Irak3	chr10	-	120141648	120202130	3676	protein_coding	interleukin-1_receptor-associated_kinase_3
ENSMUSG00000032436	3458.05	3573.44	3438.49	1211.67	1295.74	1189.59	-1.4982	2.5e-213	2.45e-211	Cmtm7	chr9	-	114756837	114781993	1136	protein_coding	CKLF-like_MARVEL_transmembrane_domain_containing_7
ENSMUSG00000004508	2678.22	2660.53	2681.09	891.488	893.58	868.106	-1.59273	2.53e-213	2.47e-211	Gab2	chr7	+	97081586	97308946	6168	protein_coding	growth_factor_receptor_bound_protein_2-associated_protein_2
ENSMUSG00000020788	5270.88	5414.04	5363.17	10281.4	10340	10522	0.956154	1.05e-212	1.02e-210	Atp2a3	chr11	+	72961169	72993044	5281	protein_coding	ATPase_Ca++_transporting_ubiquitous
ENSMUSG00000032322	153.495	137.359	147.519	1269.22	1236.23	1107.91	3.0196	3.19e-212	3.07e-210	Pstpip1	chr9	+	56089962	56128888	3830	protein_coding	proline-serine-threonine_phosphatase-interacting_protein_1
ENSMUSG00000001123	341.394	389.887	343.552	1614.51	1733.41	1694.32	2.22501	7.36e-210	7.06e-208	Lgals9	chr11	-	78962974	78984946	2137	protein_coding	lectin_galactose_binding_soluble_9
ENSMUSG00000029298	41.4613	28.5283	43.5627	1072.51	1098.02	922.559	4.67672	5.59e-209	5.33e-207	Gbp9	chr5	-	105077630	105139539	5173	protein_coding	guanylate-binding_protein_9
ENSMUSG00000024900	2938.46	2910.95	2918.7	1009.73	1021.23	1051.36	-1.50591	1.09e-208	1.03e-206	Cpt1a	chr19	+	3323301	3385732	4300	protein_coding	carnitine_palmitoyltransferase_1a_liver
ENSMUSG00000051910	2121.58	2276.98	2263.28	580.723	628.673	610.501	-1.8657	2.64e-208	2.49e-206	Sox6	chr7	-	115470872	116038796	14832	protein_coding	SRY_(sex_determining_region_Y)-box_6
ENSMUSG00000082676	1864.88	1856.45	1787.06	458.3	400.239	382.218	-2.14379	3.44e-208	3.23e-206	Gm11843	chr4	-	12131551	12131975	425	processed_pseudogene	predicted_gene_11843
ENSMUSG00000030978	1544.65	1565.89	1474.2	3864.16	3858.42	3894.43	1.33956	4.14e-208	3.86e-206	Rrm1	chr7	+	102441695	102469771	3997	protein_coding	ribonucleotide_reductase_M1
ENSMUSG00000028692	3194.29	3046.19	3040.48	6589.9	6748.4	6716.56	1.10995	9.16e-207	8.51e-205	Akr1a1	chr4	-	116636510	116651680	2750	protein_coding	aldo-keto_reductase_family_1_member_A1_(aldehyde_reductase)
ENSMUSG00000026604	1320.59	1500.38	1318.76	216.594	194.841	212.576	-2.7152	1.8e-206	1.66e-204	Ptpn14	chr1	+	189728268	189876695	13413	protein_coding	protein_tyrosine_phosphatase_non-receptor_type_14
ENSMUSG00000028214	2.64647	2.11321	2.97019	4995.26	4773.12	4667.25	9.68267	7.41e-206	6.81e-204	Gem	chr4	+	11704457	11714752	2104	protein_coding	GTP_binding_protein_(gene_overexpressed_in_skeletal_muscle)
ENSMUSG00000074785	52.9293	56.0001	52.4733	934.388	944.449	863.917	4.03645	6.68e-203	6.11e-201	Plxnc1	chr10	-	94790866	94944578	7836	protein_coding	plexin_C1
ENSMUSG00000024164	90.862	103.547	89.1056	984.613	970.364	1096.39	3.40026	1.64e-202	1.49e-200	C3	chr17	-	57203970	57228136	5143	protein_coding	complement_component_3
ENSMUSG00000053510	1455.56	1536.3	1434.6	3831.72	3720.21	3783.43	1.35536	9.71e-202	8.79e-200	Nrd1	chr4	+	109000655	109061777	7140	protein_coding	nardilysin_N-arginine_dibasic_convertase_NRD_convertase_1
ENSMUSG00000021270	10942.3	10348.4	9998.64	20809.8	20952.6	20676.4	0.995688	1.13e-201	1.02e-199	Hsp90aa1	chr12	-	110690605	110702728	3931	protein_coding	heat_shock_protein_90_alpha_(cytosolic)_class_A_member_1
ENSMUSG00000024659	947.435	1010.11	905.907	34.5295	43.1913	40.8397	-4.51502	3.23e-201	2.89e-199	Anxa1	chr19	-	20373428	20390944	2608	protein_coding	annexin_A1
ENSMUSG00000043091	907.738	973.133	910.857	2722.6	2803.59	2916.37	1.59454	1.05e-199	9.38e-198	Tuba1c	chr15	+	99029891	99038105	1977	protein_coding	tubulin_alpha_1C
ENSMUSG00000038608	4562.51	4542.34	4583.99	1950.39	1826.51	1766.58	-1.30259	2.24e-199	1.99e-197	Dock10	chr1	-	80501073	80758527	18267	protein_coding	dedicator_of_cytokinesis_10
ENSMUSG00000020189	4447.83	4825.51	5014.67	1687.76	1752.61	1759.25	-1.45521	9.79e-199	8.63e-197	Osbpl8	chr10	+	111164802	111297247	7152	protein_coding	oxysterol_binding_protein-like_8
ENSMUSG00000017830	33.5219	32.7548	36.6323	926.018	964.605	864.964	4.65921	1.07e-198	9.41e-197	Dhx58	chr11	-	100694884	100704271	3272	protein_coding	DEXH_(Asp-Glu-X-His)_box_polypeptide_58
ENSMUSG00000001228	987.132	964.68	989.072	2728.87	2876.54	2838.88	1.51877	1.64e-198	1.43e-196	Uhrf1	chr17	+	56303321	56323486	4259	protein_coding	ubiquitin-like_containing_PHD_and_RING_finger_domains_1
ENSMUSG00000000182	5.29293	4.22642	0.990062	3397.49	3462.02	3497.55	9.02745	5.06e-198	4.4e-196	Fgf23	chr6	+	127072902	127081408	1814	protein_coding	fibroblast_growth_factor_23
ENSMUSG00000026864	3870.9	3959.1	3959.26	8119.66	8286.97	7849.6	1.04043	1.11e-197	9.55e-196	Hspa5	chr2	+	34771970	34777547	4229	protein_coding	heat_shock_protein_5
ENSMUSG00000029373	3.52862	1.0566	1.98012	4394.66	4755.84	4666.2	9.70002	4.2e-197	3.62e-195	Pf4	chr5	+	90772435	90773383	721	protein_coding	platelet_factor_4
ENSMUSG00000089229	67.926	82.4152	85.1454	931.249	919.494	896.379	3.51592	1.08e-196	9.25e-195	Gm25043	chr13	+	33567794	33568005	212	ribozyme	predicted_gene_25043
ENSMUSG00000032014	8.82156	13.7359	12.8708	1326.77	1378.28	1383.31	6.60101	5.46e-196	4.65e-194	Oaf	chr9	-	43221278	43239816	2388	protein_coding	OAF_homolog_(Drosophila)
ENSMUSG00000022906	247.886	250.415	227.714	1303.75	1354.29	1261.84	2.42145	1.84e-195	1.56e-193	Parp9	chr16	+	35938470	35972605	4872	protein_coding	poly_(ADP-ribose)_polymerase_family_member_9
ENSMUSG00000029468	935.967	998.492	883.136	36.6222	32.6334	28.2736	-4.75917	2.49e-193	2.1e-191	P2rx7	chr5	+	122643911	122691432	5970	protein_coding	purinergic_receptor_P2X_ligand-gated_ion_channel_7
ENSMUSG00000018362	1015.36	1005.89	973.231	2736.2	2833.35	2812.7	1.4822	2.98e-193	2.5e-191	Kpna2	chr11	-	106988629	106999541	2873	protein_coding	karyopherin_(importin)_alpha_2
ENSMUSG00000048376	19926.1	19628.6	19733.9	32249.5	32607.5	32590.1	0.716501	8.41e-193	7.01e-191	F2r	chr13	-	95601804	95618459	3307	protein_coding	coagulation_factor_II_(thrombin)_receptor
ENSMUSG00000029313	3860.31	3756.23	3585.02	1440.82	1390.76	1453.47	-1.3849	8.43e-193	7.01e-191	Aff1	chr5	+	103692374	103855322	9458	protein_coding	AF4/FMR2_family_member_1
ENSMUSG00000027605	1820.77	1686.34	1867.26	427.956	447.27	401.067	-2.06634	2.67e-192	2.21e-190	Acss2	chr2	+	155517948	155585724	10163	protein_coding	acyl-CoA_synthetase_short-chain_family_member_2
ENSMUSG00000026482	1449.38	1436.98	1444.5	322.275	316.736	339.284	-2.13897	8.79e-189	7.24e-187	Rgl1	chr1	-	152516760	152766351	6907	protein_coding	ral_guanine_nucleotide_dissociation_stimulator-like_1
ENSMUSG00000051615	262	236.68	256.426	1289.1	1256.39	1326.77	2.34477	2.18e-188	1.79e-186	Rap2a	chr14	+	120478461	120507194	4174	protein_coding	RAS_related_protein_2a
ENSMUSG00000047250	1083.29	1124.23	1084.12	2890.01	2937.97	2923.7	1.40917	3.4e-188	2.78e-186	Ptgs1	chr2	+	36230426	36252272	3884	protein_coding	prostaglandin-endoperoxide_synthase_1
ENSMUSG00000033530	331.691	370.868	357.413	1474.3	1547.21	1545.63	2.10244	2.81e-187	2.28e-185	Ttc7b	chr12	-	100300771	100520822	3441	protein_coding	tetratricopeptide_repeat_domain_7B
ENSMUSG00000022037	606.923	636.076	653.441	2026.78	2133.65	2142.51	1.72971	3.84e-186	3.11e-184	Clu	chr14	+	65968483	65981548	3438	protein_coding	clusterin
ENSMUSG00000039236	172.903	159.547	161.38	1042.16	1085.54	1062.88	2.67308	8.48e-186	6.83e-184	Isg20	chr7	+	78913424	78920396	1860	protein_coding	interferon-stimulated_protein
ENSMUSG00000025931	966.843	950.944	973.231	108.82	125.735	100.529	-3.0801	2.07e-185	1.66e-183	Paqr8	chr1	+	20890606	20939650	5488	protein_coding	progestin_and_adipoQ_receptor_family_member_VIII
ENSMUSG00000054277	1748.43	1722.27	1668.26	446.79	457.828	471.227	-1.8956	9.88e-184	7.88e-182	Arfgap3	chr15	-	83299740	83350247	2618	protein_coding	ADP-ribosylation_factor_GTPase_activating_protein_3
ENSMUSG00000078853	52.0472	51.7736	45.5429	792.085	821.594	807.37	3.96259	2.02e-183	1.61e-181	Igtp	chr11	+	58199556	58207591	2022	protein_coding	interferon_gamma_induced_GTPase
ENSMUSG00000027514	11.468	14.7925	16.8311	1082.97	1122.01	1030.42	6.02978	2.8e-183	2.21e-181	Zbp1	chr2	-	173206612	173218923	3529	protein_coding	Z-DNA_binding_protein_1
ENSMUSG00000019920	1211.2	1244.68	1234.61	3097.19	3092.5	3114.29	1.33252	9.68e-183	7.61e-181	Lims1	chr10	+	58323466	58424691	4891	protein_coding	LIM_and_senescent_cell_antigen-like_domains_1
ENSMUSG00000034595	490.479	475.472	491.071	1742.17	1708.46	1726.79	1.82318	1.93e-181	1.51e-179	Ppp1r18	chr17	+	35865593	35875596	4317	protein_coding	protein_phosphatase_1_regulatory_subunit_18
ENSMUSG00000004099	2405.64	2330.87	2433.57	5096.76	5149.36	5289.27	1.11386	2.05e-181	1.6e-179	Dnmt1	chr9	-	20907206	20959888	6304	protein_coding	DNA_methyltransferase_(cytosine-5)_1
ENSMUSG00000078122	935.967	814.642	828.682	49.1783	49.9099	47.1227	-4.08005	6.87e-181	5.33e-179	F630028O10Rik	chrX	+	96239926	96243636	3295	antisense	RIKEN_cDNA_F630028O10_gene
ENSMUSG00000037266	13130	13478.1	13757.9	5864.78	5962.32	5157.32	-1.24689	3.75e-180	2.9e-178	Rsrp1	chr4	+	134923592	134927671	3349	protein_coding	arginine/serine_rich_protein_1
ENSMUSG00000005125	486.068	582.189	470.28	2014.22	2054.95	1956.12	1.96628	6.4e-180	4.93e-178	Ndrg1	chr15	-	66929321	66969640	6593	protein_coding	N-myc_downstream_regulated_gene_1
ENSMUSG00000028163	865.395	850.567	828.682	2496.59	2382.24	2534.16	1.53856	9.61e-179	7.36e-177	Nfkb1	chr3	-	135584655	135691547	12061	protein_coding	nuclear_factor_of_kappa_light_polypeptide_gene_enhancer_in_B_cells_1_p105
ENSMUSG00000031960	3372.48	3387.48	3437.5	6721.74	6733.04	6586.71	0.97413	9.96e-178	7.59e-176	Aars	chr8	+	111033144	111057664	9282	protein_coding	alanyl-tRNA_synthetase
ENSMUSG00000047446	1119.46	1135.85	1120.75	161.138	184.283	207.34	-2.5949	1.18e-177	9e-176	Arl4a	chr12	-	40005447	40038025	7701	protein_coding	ADP-ribosylation_factor-like_4A
ENSMUSG00000040997	2509.73	2465.06	2447.43	822.429	877.263	885.908	-1.51812	1.42e-177	1.07e-175	Abhd4	chr14	+	54254188	54270637	3279	protein_coding	abhydrolase_domain_containing_4
ENSMUSG00000069874	37.9327	36.9812	34.6522	820.336	747.689	846.115	4.38122	1.99e-177	1.5e-175	Irgm2	chr11	+	58199618	58222782	3690	protein_coding	immunity-related_GTPase_family_M_member_2
ENSMUSG00000048402	921.853	896.001	927.688	109.866	109.418	117.283	-3.00469	5.97e-177	4.48e-175	Gli2	chr1	-	118834132	119053619	6869	protein_coding	GLI-Kruppel_family_member_GLI2
ENSMUSG00000026341	2437.4	2171.32	2271.2	5284.05	5338.44	5336.39	1.21083	1.23e-175	9.21e-174	Actr3	chr1	-	125392905	125435727	4631	protein_coding	ARP3_actin-related_protein_3
ENSMUSG00000027351	1115.93	1033.36	1129.66	2942.33	2910.13	3067.17	1.4397	1.83e-175	1.36e-173	Spred1	chr2	+	117121374	117182279	6784	protein_coding	sprouty_protein_with_EVH-1_domain_1_related_sequence
ENSMUSG00000020732	1215.61	1184.45	1172.23	243.799	227.474	234.567	-2.32923	5.81e-175	4.3e-173	Rab37	chr11	+	115091431	115162236	5330	protein_coding	RAB37_member_RAS_oncogene_family
ENSMUSG00000002699	1170.62	1093.59	1137.58	2923.49	2932.21	3038.89	1.3829	2.56e-174	1.88e-172	Lcp2	chr11	+	34046920	34092295	4459	protein_coding	lymphocyte_cytosolic_protein_2
ENSMUSG00000029430	4443.42	4163.02	4211.73	8434.61	8858.05	8846.51	1.02647	3.74e-174	2.75e-172	Ran	chr5	+	129020069	129024323	2646	protein_coding	RAN_member_RAS_oncogene_family
ENSMUSG00000089989	530.176	531.472	549.485	1782.98	1790.04	1785.43	1.72929	1.13e-173	8.28e-172	Flt3l	chr7	-	45131189	45136432	1075	protein_coding	FMS-like_tyrosine_kinase_3_ligand
ENSMUSG00000040945	6311.82	6132.54	6156.21	11035.8	11040.7	11203.7	0.838445	1.36e-172	9.89e-171	Rcc2	chr4	+	140700541	140723220	4155	protein_coding	regulator_of_chromosome_condensation_2
ENSMUSG00000021709	6459.14	6557.29	6714.6	3310.64	3150.08	3261.94	-1.02028	1.51e-172	1.09e-170	Erbb2ip	chr13	-	103818787	103920514	7939	protein_coding	Erbb2_interacting_protein
ENSMUSG00000015656	11008.4	10574.5	10598.6	18351.9	18564.6	18620.8	0.786502	6.85e-172	4.94e-170	Hspa8	chr9	+	40800984	40805200	4156	protein_coding	heat_shock_protein_8
ENSMUSG00000052435	921.853	995.322	972.241	130.793	133.413	142.415	-2.80808	2.34e-171	1.68e-169	Cebpe	chr14	-	54710363	54712174	1238	protein_coding	CCAAT/enhancer_binding_protein_(C/EBP)_epsilon
ENSMUSG00000029090	2345.65	2373.13	2277.14	749.185	743.85	826.219	-1.58986	3.91e-171	2.79e-169	Adgra3	chr5	-	49959956	50059006	8113	protein_coding	adhesion_G_protein-coupled_receptor_A3
ENSMUSG00000026180	126.148	119.396	123.758	882.071	907.017	912.087	2.84754	2.46e-170	1.75e-168	Cxcr2	chr1	+	74153989	74161246	3048	protein_coding	chemokine_(C-X-C_motif)_receptor_2
ENSMUSG00000038172	610.452	628.68	601.958	1911.68	1899.46	1946.69	1.64129	1.95e-169	1.39e-167	Ttc39b	chr4	-	83220300	83324255	10199	protein_coding	tetratricopeptide_repeat_domain_39B
ENSMUSG00000028771	991.543	1023.85	976.202	2687.02	2652.9	2855.64	1.45132	3e-169	2.12e-167	Ptpn12	chr5	-	20986645	21055911	3509	protein_coding	protein_tyrosine_phosphatase_non-receptor_type_12
ENSMUSG00000022952	2175.4	2243.17	2124.67	686.404	712.176	749.775	-1.60281	6.2e-169	4.37e-167	Runx1	chr16	-	92601466	92826149	11827	protein_coding	runt_related_transcription_factor_1
ENSMUSG00000053398	3811.79	3479.4	3456.31	7600.67	7692.85	7602.47	1.08893	9.86e-169	6.91e-167	Phgdh	chr3	-	98313170	98339990	2486	protein_coding	3-phosphoglycerate_dehydrogenase
ENSMUSG00000032633	1690.21	1979.02	2042.5	384.01	436.712	358.133	-2.26266	2.15e-168	1.5e-166	Flcn	chr11	-	59791408	59810016	4322	protein_coding	folliculin
ENSMUSG00000030107	17.6431	22.1887	27.7217	810.919	817.755	753.964	5.0227	1.89e-167	1.32e-165	Usp18	chr6	+	121245906	121270917	2790	protein_coding	ubiquitin_specific_peptidase_18
ENSMUSG00000016319	3205.75	2867.63	2944.45	6573.15	6800.23	6933.33	1.16844	1.12e-166	7.75e-165	Slc25a5	chrX	+	36795651	36798807	1646	protein_coding	solute_carrier_family_25_(mitochondrial_carrier_adenine_nucleotide_translocator)_member_5
ENSMUSG00000028560	1557	1429.59	1426.68	3551.3	3582	3605.41	1.27939	1.19e-166	8.2e-165	Usp1	chr4	+	98923810	98935543	3733	protein_coding	ubiquitin_specific_peptidase_1
ENSMUSG00000042333	915.678	959.397	954.42	143.35	143.011	137.18	-2.71979	2.52e-166	1.73e-164	Tnfrsf14	chr4	-	154922210	154928563	1158	protein_coding	tumor_necrosis_factor_receptor_superfamily_member_14_(herpesvirus_entry_mediator)
ENSMUSG00000020914	5335.28	5651.78	5048.33	11935.7	11627.1	11094.8	1.11093	2.53e-166	1.73e-164	Top2a	chr11	-	98992943	99024189	9013	protein_coding	topoisomerase_(DNA)_II_alpha
ENSMUSG00000002325	275.233	240.906	301.969	1261.9	1358.13	1318.39	2.25432	3.11e-166	2.12e-164	Irf9	chr14	+	55603571	55610030	5386	protein_coding	interferon_regulatory_factor_9
ENSMUSG00000030707	2590.01	2405.89	2448.42	5219.18	5342.28	5311.26	1.09012	5.95e-166	4.04e-164	Coro1a	chr7	-	126699773	126707787	2783	protein_coding	coronin_actin_binding_protein_1A
ENSMUSG00000024691	1591.41	1417.96	1419.75	3715.58	3713.49	3755.16	1.33219	1.67e-165	1.13e-163	Fam111a	chr19	+	12545740	12589768	4125	protein_coding	family_with_sequence_similarity_111_member_A
ENSMUSG00000032323	2822.9	2974.34	3016.72	1050.53	1146.97	1078.59	-1.42371	2.19e-165	1.47e-163	Cyp11a1	chr9	+	58006411	58027023	4804	protein_coding	cytochrome_P450_family_11_subfamily_a_polypeptide_1
ENSMUSG00000063694	450.782	462.793	443.548	1542.32	1586.56	1613.69	1.79999	2.21e-162	1.48e-160	Cycs	chr6	-	50562563	50566538	3404	protein_coding	cytochrome_c_somatic
ENSMUSG00000023830	913.031	1172.83	965.311	99.403	108.458	111	-3.22306	2.4e-162	1.61e-160	Igf2r	chr17	-	12682406	12769664	9438	protein_coding	insulin-like_growth_factor_2_receptor
ENSMUSG00000039697	368.741	393.057	397.015	1416.75	1467.54	1478.61	1.90768	1.13e-161	7.54e-160	Ncoa7	chr10	-	30645584	30803107	5336	protein_coding	nuclear_receptor_coactivator_7
ENSMUSG00000026956	1830.47	1802.57	1852.41	555.611	573.964	597.935	-1.66265	1.17e-161	7.77e-160	Uap1l1	chr2	-	25359889	25365682	4071	protein_coding	UDP-N-acteylglucosamine_pyrophosphorylase_1-like_1
ENSMUSG00000040713	5569.05	5832.46	5439.4	2511.23	2683.62	2540.44	-1.12032	7.16e-161	4.74e-159	Creg1	chr1	+	165763746	165775308	2362	protein_coding	cellular_repressor_of_E1A-stimulated_genes_1
ENSMUSG00000029777	2110.12	2145.96	2067.25	4450.12	4403.59	4581.38	1.08602	1.35e-159	8.91e-158	Gars	chr6	+	55038007	55079500	3119	protein_coding	glycyl-tRNA_synthetase
ENSMUSG00000060216	845.105	847.397	825.712	2232.91	2304.5	2314.25	1.44115	3.64e-159	2.39e-157	Arrb2	chr11	+	70432635	70440828	2845	protein_coding	arrestin_beta_2
ENSMUSG00000030103	961.55	1158.04	1037.59	159.045	155.489	161.264	-2.70921	1.05e-158	6.84e-157	Bhlhe40	chr6	+	108660629	108666925	4705	protein_coding	basic_helix-loop-helix_family_member_e40
ENSMUSG00000020120	17861.9	18531.8	18273.6	10972	10705.7	10750.3	-0.752921	4.55e-158	2.96e-156	Plek	chr11	-	16971206	17052381	4486	protein_coding	pleckstrin
ENSMUSG00000052085	8062.02	8216.16	8413.55	4435.47	4391.11	4503.89	-0.888563	9.02e-157	5.86e-155	Dock8	chr19	+	24999529	25202432	7810	protein_coding	dedicator_of_cytokinesis_8
ENSMUSG00000051000	941.26	929.812	953.43	2517.51	2630.83	2429.44	1.42113	1.47e-156	9.48e-155	Fam160a1	chr3	-	85660061	85817291	5290	protein_coding	family_with_sequence_similarity_160_member_A1
ENSMUSG00000028332	159.67	166.944	150.489	933.342	1026.99	935.125	2.58532	2.09e-156	1.35e-154	Hemgn	chr4	-	46393989	46413506	2511	protein_coding	hemogen
ENSMUSG00000049103	2572.37	2546.42	2617.72	1023.33	931.012	923.606	-1.42432	2.86e-156	1.84e-154	Ccr2	chr9	+	124101950	124113557	6393	protein_coding	chemokine_(C-C_motif)_receptor_2
ENSMUSG00000059005	5545.23	5278.8	5455.24	9746.73	10161.5	10102.1	0.881372	9.71e-156	6.21e-154	Hnrnpa3	chr2	+	75659261	75669407	5396	protein_coding	heterogeneous_nuclear_ribonucleoprotein_A3
ENSMUSG00000033191	26.4647	28.5283	19.8012	682.219	686.262	740.351	4.70442	4.5e-155	2.87e-153	Tie1	chr4	-	118471191	118490061	4917	protein_coding	tyrosine_kinase_with_immunoglobulin-like_and_EGF-like_domains_1
ENSMUSG00000026222	364.33	344.453	437.608	1564.29	1528.01	1543.53	2.00714	5.69e-155	3.62e-153	Sp100	chr1	+	85649988	85709998	7556	protein_coding	nuclear_antigen_Sp100
ENSMUSG00000007480	1184.74	1111.55	1130.65	247.984	240.911	253.416	-2.19738	6.68e-155	4.23e-153	Mc5r	chr18	+	68337603	68339711	1162	protein_coding	melanocortin_5_receptor
ENSMUSG00000040483	62.6331	35.9246	62.3739	807.78	748.649	702.652	3.74112	1.43e-154	9.01e-153	Xaf1	chr11	+	72301629	72313733	4689	protein_coding	XIAP_associated_factor_1
ENSMUSG00000024424	795.704	737.51	721.755	65.9199	76.7845	62.8303	-3.41105	1.98e-154	1.24e-152	Ttc39c	chr18	+	12599926	12737050	5197	protein_coding	tetratricopeptide_repeat_domain_39C
ENSMUSG00000038886	2410.05	2340.38	2456.34	5118.73	4929.57	4879.82	1.04902	3.14e-153	1.97e-151	Man2a2	chr7	-	80349097	80371375	10317	protein_coding	mannosidase_2_alpha_2
ENSMUSG00000055333	365.212	408.906	347.512	1396.87	1497.3	1529.92	1.97416	3.72e-153	2.32e-151	Fat2	chr11	-	55250609	55336564	14528	protein_coding	FAT_atypical_cadherin_2
ENSMUSG00000029372	0	0	0.990062	3807.66	3849.78	3899.67	10.029	3.92e-153	2.43e-151	Ppbp	chr5	+	90768518	90770063	1083	protein_coding	pro-platelet_basic_protein
ENSMUSG00000027580	1058.59	1051.32	1126.69	2856.53	2815.11	2671.34	1.36369	4.12e-153	2.55e-151	Helz2	chr2	-	181227615	181242027	11529	protein_coding	helicase_with_zinc_finger_2_transcriptional_coactivator
ENSMUSG00000042228	898.035	946.718	940.559	2422.29	2374.56	2407.45	1.36936	4.72e-152	2.91e-150	Lyn	chr4	+	3678115	3813122	4073	protein_coding	Yamaguchi_sarcoma_viral_(v-yes-1)_oncogene_homolog
ENSMUSG00000078812	7450.69	6886.95	7308.64	13176.7	13250.1	13598.6	0.885537	5.13e-152	3.15e-150	Eif5a	chr11	-	69916714	69921958	2377	protein_coding	eukaryotic_translation_initiation_factor_5A
ENSMUSG00000054808	1114.16	1062.94	1140.55	2729.92	2750.8	2884.96	1.33106	8.76e-152	5.37e-150	Actn4	chr7	-	28893248	28962340	6061	protein_coding	actinin_alpha_4
ENSMUSG00000020152	4155.84	4116.53	4072.13	7643.57	7394.35	7608.75	0.87444	1.74e-151	1.06e-149	Actr2	chr11	-	20062304	20112913	5204	protein_coding	ARP2_actin-related_protein_2
ENSMUSG00000068129	858.338	818.869	762.348	100.449	109.418	93.1983	-2.9787	1.73e-149	1.05e-147	Cst7	chr2	+	150570415	150578944	986	protein_coding	cystatin_F_(leukocystatin)
ENSMUSG00000040033	672.203	766.039	697.994	2174.31	2175.88	2037.8	1.5787	2.53e-148	1.53e-146	Stat2	chr10	+	128270576	128292849	4397	protein_coding	signal_transducer_and_activator_of_transcription_2
ENSMUSG00000032020	799.233	704.756	713.835	2146.06	2117.33	2170.79	1.53003	3.46e-148	2.09e-146	Ubash3b	chr9	-	41011098	41161697	7326	protein_coding	ubiquitin_associated_and_SH3_domain_containing_B
ENSMUSG00000022824	6723.79	7203.93	6960.14	3580.6	3477.38	3606.46	-0.968687	4.49e-148	2.7e-146	Muc13	chr16	+	33794037	33819934	3038	protein_coding	mucin_13_epithelial_transmembrane
ENSMUSG00000022623	2.64647	4.22642	0.990062	1959.81	2007.91	1848.26	8.4672	1.29e-147	7.73e-146	Shank3	chr15	+	89499623	89560261	8896	protein_coding	SH3/ankyrin_domain_gene_3
ENSMUSG00000005610	10148.3	10141.3	9944.19	16305.2	16285	16345.3	0.694325	1.48e-147	8.87e-146	Eif4g2	chr7	-	111070568	111083030	7348	protein_coding	eukaryotic_translation_initiation_factor_4_gamma_2
ENSMUSG00000026104	146.438	143.698	151.48	869.515	847.509	905.804	2.55162	5.18e-147	3.09e-145	Stat1	chr1	+	52119440	52161865	7105	protein_coding	signal_transducer_and_activator_of_transcription_1
ENSMUSG00000004207	5923.68	5736.31	5969.09	2939.19	3006.11	3090.2	-0.963563	1.71e-146	1.02e-144	Psap	chr10	+	60277627	60302597	2744	protein_coding	prosaposin
ENSMUSG00000024063	2341.24	2393.21	2353.38	843.356	938.691	859.728	-1.41932	3.41e-146	2.02e-144	Lbh	chr17	+	72918305	72941942	3207	protein_coding	limb-bud_and_heart
ENSMUSG00000026019	3064.61	3067.32	3202.85	1291.19	1335.09	1370.75	-1.22161	1.67e-145	9.88e-144	Wdr12	chr1	-	60069785	60098645	11955	protein_coding	WD_repeat_domain_12
ENSMUSG00000030872	2056.3	2088.91	2033.59	761.741	758.247	701.605	-1.47164	6.06e-145	3.56e-143	Gga2	chr7	-	121986722	122021222	9769	protein_coding	golgi_associated_gamma_adaptin_ear_containing_ARF_binding_protein_2
ENSMUSG00000042726	400.499	385.661	375.234	1437.68	1356.21	1362.37	1.83139	8.28e-145	4.85e-143	Trafd1	chr5	-	121371725	121385632	4486	protein_coding	TRAF_type_zinc_finger_domain_containing_1
ENSMUSG00000027610	1156.51	1184.45	1202.93	207.177	271.625	264.935	-2.23766	1.87e-144	1.09e-142	Gss	chr2	-	155563181	155592810	5915	protein_coding	glutathione_synthetase
ENSMUSG00000022253	1652.28	1827.93	1828.65	545.147	535.572	553.954	-1.69341	3.84e-144	2.23e-142	Nadk2	chr15	+	9071260	9110487	4345	protein_coding	NAD_kinase_2_mitochondrial
ENSMUSG00000056201	11528.9	10507.9	11190.7	19939.2	20610.9	20105.7	0.867205	5.58e-144	3.23e-142	Cfl1	chr19	+	5490485	5494029	1148	protein_coding	cofilin_1_non-muscle
ENSMUSG00000016534	4131.14	3903.1	3930.55	1812.27	1821.71	1893.29	-1.11334	1.38e-143	7.95e-142	Lamp2	chrX	-	38401357	38456454	9552	protein_coding	lysosomal-associated_membrane_protein_2
ENSMUSG00000032712	1250.9	1360.91	1267.28	3020.81	3023.39	3123.71	1.24004	1.47e-143	8.48e-142	2810474O19Rik	chr6	+	149309414	149335663	9629	protein_coding	RIKEN_cDNA_2810474O19_gene
ENSMUSG00000007817	3705.05	3606.19	3615.71	1619.75	1572.16	1714.22	-1.15441	2.74e-143	1.57e-141	Zmiz1	chr14	+	25459185	25666743	12523	protein_coding	zinc_finger_MIZ-type_containing_1
ENSMUSG00000062210	5877.8	5902.2	5785.92	3052.2	3081.94	3170.84	-0.915941	3.01e-143	1.73e-141	Tnfaip8	chr18	+	49979427	50107173	10328	protein_coding	tumor_necrosis_factor_alpha-induced_protein_8
ENSMUSG00000024660	1489.96	1521.51	1470.24	3257.28	3277.74	3259.85	1.12674	3.46e-143	1.97e-141	Incenp	chr19	-	9872297	9899533	3217	protein_coding	inner_centromere_protein
ENSMUSG00000086425	1043.59	1124.23	1096	8.37078	5.75884	6.28303	-6.86552	1.31e-142	7.44e-141	F730016J06Rik	chr2	+	28095477	28127731	6880	lincRNA	RIKEN_cDNA_F730016J06_gene
ENSMUSG00000028873	651.031	700.529	643.541	1860.41	1979.12	1933.08	1.5304	7.1e-142	4.03e-140	Cdca8	chr4	-	124918465	124939311	5177	protein_coding	cell_division_cycle_associated_8
ENSMUSG00000035692	13.2323	7.39623	7.9205	766.973	849.429	893.238	6.12348	1.38e-140	7.81e-139	Isg15	chr4	-	156199424	156200818	756	protein_coding	ISG15_ubiquitin-like_modifier
ENSMUSG00000071644	12510.7	11838.2	12056	20015.6	20288.4	20638.7	0.742548	4.28e-140	2.41e-138	Eef1g	chr19	+	8967041	8978479	2600	protein_coding	eukaryotic_translation_elongation_factor_1_gamma
ENSMUSG00000031822	4724.83	5009.36	4921.6	2333.35	2364	2466.09	-1.03117	3.07e-139	1.72e-137	Gse1	chr8	+	120230536	120581390	8098	protein_coding	genetic_suppressor_element_1
ENSMUSG00000020385	1779.31	1749.74	1776.17	581.769	579.723	489.029	-1.67817	1.09e-138	6.09e-137	Clk4	chr11	+	51261730	51281766	5797	protein_coding	CDC_like_kinase_4
ENSMUSG00000022010	4617.2	4537.06	4598.84	2339.63	2276.66	2368.7	-0.976857	1.44e-138	8.05e-137	Tsc22d1	chr14	+	76414961	76507765	8994	protein_coding	TSC22_domain_family_member_1
ENSMUSG00000026068	104.977	94.0378	107.917	737.675	737.131	724.643	2.81266	1.53e-138	8.53e-137	Il18rap	chr1	+	40515362	40551705	6752	protein_coding	interleukin_18_receptor_accessory_protein
ENSMUSG00000022148	1278.24	1319.7	1275.2	2933.96	2967.72	2861.92	1.17684	1.01e-137	5.62e-136	Fyb	chr15	+	6579871	6663313	5186	protein_coding	FYN_binding_protein
ENSMUSG00000037410	1817.24	1939.93	1805.87	553.518	573.964	645.058	-1.64497	1.42e-137	7.87e-136	Tbc1d2b	chr9	-	90202027	90270804	8799	protein_coding	TBC1_domain_family_member_2B
ENSMUSG00000090523	1876.35	2049.81	2004.88	615.252	652.668	702.652	-1.58441	2.82e-137	1.56e-135	Gypc	chr18	-	32528322	32560034	2331	protein_coding	glycophorin_C
ENSMUSG00000032204	605.159	575.85	526.713	1697.18	1813.07	1828.36	1.63805	9.07e-137	4.98e-135	Aqp9	chr9	-	71110659	71168682	4143	protein_coding	aquaporin_9
ENSMUSG00000021065	6559.71	6425.21	6305.71	3376.56	3510.01	3504.88	-0.891719	3.77e-136	2.06e-134	Fut8	chr12	+	77238104	77476338	3543	protein_coding	fucosyltransferase_8
ENSMUSG00000041168	1824.3	1802.57	1750.43	3726.04	3740.37	3668.24	1.04854	4.3e-136	2.34e-134	Lonp1	chr17	-	56614301	56626903	2963	protein_coding	lon_peptidase_1_mitochondrial
ENSMUSG00000034926	2128.64	2040.3	2244.47	4426.05	4684.81	4716.46	1.10654	9.48e-136	5.16e-134	Dhcr24	chr4	+	106561038	106589113	4028	protein_coding	24-dehydrocholesterol_reductase
ENSMUSG00000007891	4412.54	4558.19	4472.11	2290.45	2282.42	2304.83	-0.965555	5.22e-135	2.83e-133	Ctsd	chr7	-	142371148	142388038	2519	protein_coding	cathepsin_D
ENSMUSG00000003812	1171.5	1285.89	1346.48	283.56	320.575	313.104	-2.04009	5.72e-135	3.09e-133	Dnase2a	chr8	+	84908560	84922915	5389	protein_coding	deoxyribonuclease_II_alpha
ENSMUSG00000028124	4507.82	4747.33	4516.66	2242.32	2230.59	2327.86	-1.01655	8.54e-135	4.6e-133	Gclm	chr3	+	122245557	122270732	6291	protein_coding	glutamate-cysteine_ligase_modifier_subunit
ENSMUSG00000020787	446.371	490.265	476.22	1511.97	1551.05	1457.66	1.67484	3.03e-134	1.63e-132	P2rx1	chr11	+	72999103	73015200	2625	protein_coding	purinergic_receptor_P2X_ligand-gated_ion_channel_1
ENSMUSG00000031799	107.623	124.679	82.1752	772.204	744.81	784.332	2.84627	2.21e-133	1.18e-131	Tpm4	chr8	+	72134975	72153142	2203	protein_coding	tropomyosin_4
ENSMUSG00000037679	1889.58	1904	1976.16	3879.86	3883.38	3945.74	1.01997	2.67e-133	1.43e-131	Inf2	chr12	+	112588784	112615556	4600	protein_coding	inverted_formin_FH2_and_WH2_domain_containing
ENSMUSG00000041313	3151.94	3184.61	3159.29	5863.73	5703.17	5763.63	0.8672	9.88e-133	5.26e-131	Slc7a1	chr5	-	148327410	148399904	11530	protein_coding	solute_carrier_family_7_(cationic_amino_acid_transporter_y+_system)_member_1
ENSMUSG00000001025	717.193	731.171	721.755	1881.33	2059.74	2004.29	1.4511	3.55e-132	1.88e-130	S100a6	chr3	+	90612882	90624181	1367	protein_coding	S100_calcium_binding_protein_A6_(calcyclin)
ENSMUSG00000028634	164.963	159.547	138.609	830.8	843.67	918.37	2.46497	3.79e-132	2e-130	Hivep3	chr4	+	119733784	120138045	17427	protein_coding	human_immunodeficiency_virus_type_I_enhancer_binding_protein_3
ENSMUSG00000053101	643.974	652.982	575.226	55.4564	34.553	38.7454	-3.79964	2.14e-131	1.13e-129	Gpr141	chr13	-	19749682	19824257	3433	protein_coding	G_protein-coupled_receptor_141
ENSMUSG00000003810	673.967	704.756	654.431	1815.41	1846.67	1896.43	1.44803	2.76e-131	1.45e-129	Mast2	chr4	-	116306762	116464183	7645	protein_coding	microtubule_associated_serine/threonine_kinase_2
ENSMUSG00000024590	1127.4	1139.02	1052.44	2615.87	2669.22	2564.52	1.23978	2.68e-130	1.4e-128	Lmnb1	chr18	+	56707813	56753424	2962	protein_coding	lamin_B1
ENSMUSG00000024493	2661.46	2581.29	2650.4	5298.7	5176.24	4954.17	0.965574	4.64e-130	2.43e-128	Lars	chr18	-	42202350	42262122	3856	protein_coding	leucyl-tRNA_synthetase
ENSMUSG00000050965	3490.69	3687.55	3793.92	1698.22	1592.32	1665	-1.14492	1.24e-129	6.46e-128	Prkca	chr11	-	107933387	108343928	8992	protein_coding	protein_kinase_C_alpha
ENSMUSG00000031788	113.798	136.302	114.847	724.072	788.961	815.747	2.65553	3.17e-129	1.65e-127	Kifc3	chr8	-	95099832	95142540	3758	protein_coding	kinesin_family_member_C3
ENSMUSG00000020034	1042.71	1073.51	1099.96	266.819	265.866	278.548	-1.97767	3.51e-129	1.82e-127	Tcp11l2	chr10	+	84576626	84614359	3438	protein_coding	t-complex_11_(mouse)_like_2
ENSMUSG00000001473	77.6297	66.5661	86.1354	617.345	736.171	716.266	3.12655	1.18e-128	6.09e-127	Tubb6	chr18	+	67390717	67402748	1757	protein_coding	tubulin_beta_6_class_V
ENSMUSG00000050199	600.748	612.831	647.501	69.0589	55.6688	58.6416	-3.30032	1.46e-128	7.52e-127	Lgr4	chr2	+	109917647	110014257	5884	protein_coding	leucine-rich_repeat-containing_G_protein-coupled_receptor_4
ENSMUSG00000005410	1217.37	1121.06	1137.58	2654.58	2818.95	2734.17	1.236	4.69e-128	2.41e-126	Mcm5	chr8	+	75109528	75128439	3422	protein_coding	minichromosome_maintenance_deficient_5_cell_division_cycle_46_(S._cerevisiae)
ENSMUSG00000028633	455.192	399.397	496.021	1569.52	1478.1	1536.2	1.75402	1.26e-127	6.47e-126	Ctps	chr4	-	120539868	120570276	3316	protein_coding	cytidine_5'-triphosphate_synthase
ENSMUSG00000033355	0	4.22642	1.98012	1537.08	1571.2	1476.51	8.32001	1.33e-127	6.8e-126	Rtp4	chr16	+	23609919	23614222	1573	protein_coding	receptor_transporter_protein_4
ENSMUSG00000026872	537.233	566.34	497.011	1619.75	1568.32	1681.76	1.60058	1.88e-127	9.55e-126	Zeb2	chr2	-	44983632	45117395	19942	protein_coding	zinc_finger_E-box_binding_homeobox_2
ENSMUSG00000000275	1796.07	1865.96	1728.65	3838	3676.06	3894.43	1.08015	2.59e-127	1.31e-125	Trim25	chr11	+	88999376	89020293	5754	protein_coding	tripartite_motif-containing_25
ENSMUSG00000026727	1074.47	1098.87	1129.66	2529.02	2493.58	2569.76	1.19903	3.61e-127	1.83e-125	Rsu1	chr2	-	13076821	13271415	9299	protein_coding	Ras_suppressor_protein_1
ENSMUSG00000032115	1117.69	1057.66	1102.93	2510.19	2518.53	2502.74	1.19691	4.4e-127	2.22e-125	Hyou1	chr9	+	44379490	44392369	7230	protein_coding	hypoxia_up-regulated_1
ENSMUSG00000032187	1323.23	1215.1	1279.16	2904.66	3140.49	3255.66	1.281	6.13e-127	3.08e-125	Smarca4	chr9	+	21616169	21704230	6475	protein_coding	SWI/SNF_related_matrix_associated_actin_dependent_regulator_of_chromatin_subfamily_a_member_4
ENSMUSG00000033335	1484.67	1451.78	1488.06	3072.08	3132.81	3117.43	1.07337	6.89e-127	3.46e-125	Dnm2	chr9	+	21424908	21507759	5330	protein_coding	dynamin_2
ENSMUSG00000055065	9750.47	10085.3	10091.7	5996.62	5969.04	5911.29	-0.742611	1.02e-126	5.12e-125	Ddx17	chr15	-	79527707	79546741	4761	protein_coding	DEAD_(Asp-Glu-Ala-Asp)_box_polypeptide_17
ENSMUSG00000026238	13497	12771.2	12999.5	21052.5	21827.9	21358.1	0.70943	2.15e-126	1.07e-124	Ptma	chr1	+	86526726	86530712	1462	protein_coding	prothymosin_alpha
ENSMUSG00000075415	2090.71	2049.81	2149.43	4064.01	4151.16	4112.24	0.969511	4.26e-126	2.12e-124	Fnbp1	chr2	-	31026206	31142008	10030	protein_coding	formin_binding_protein_1
ENSMUSG00000021775	1052.41	1173.89	1099.96	266.819	287.942	276.453	-1.98864	5.92e-126	2.94e-124	Nr1d2	chr14	-	18204054	18239127	5001	protein_coding	nuclear_receptor_subfamily_1_group_D_member_2
ENSMUSG00000028693	971.253	899.171	950.46	2442.18	2364.96	2250.37	1.31887	9.98e-126	4.94e-124	Nasp	chr4	-	116601052	116627941	7518	protein_coding	nuclear_autoantigenic_sperm_protein_(histone-binding)
ENSMUSG00000032905	1943.39	1911.4	1837.56	708.377	631.553	707.888	-1.47257	2.49e-125	1.23e-123	Atg12	chr18	-	46732417	46741579	2492	protein_coding	autophagy_related_12
ENSMUSG00000027636	381.973	417.359	380.184	1263.99	1312.06	1313.15	1.71684	1.13e-124	5.56e-123	Sla2	chr2	-	156872457	156887192	3099	protein_coding	Src-like-adaptor_2
ENSMUSG00000000386	17.6431	15.8491	13.8609	607.928	595.08	527.775	5.00736	8.24e-124	4.04e-122	Mx1	chr16	-	97447035	97462907	3646	protein_coding	MX_dynamin-like_GTPase_1
ENSMUSG00000058013	2502.68	2589.74	2475.16	4754.6	4750.08	4948.93	0.932781	1.4e-123	6.87e-122	2018-09-11	chr5	+	93093437	93176447	9472	protein_coding	septin_11
ENSMUSG00000022014	192.31	173.283	179.201	865.329	881.102	831.455	2.22548	4.24e-123	2.07e-121	Epsti1	chr14	+	77904239	78002656	2317	protein_coding	epithelial_stromal_interaction_1_(breast)
ENSMUSG00000076757	1711.38	1666.27	1640.53	3.13904	0	1.04717	-8.57103	8.1e-123	3.94e-121	Tcrg-C4	chr13	+	19344558	19352756	985	TR_C_gene	T_cell_receptor_gamma_constant_4
ENSMUSG00000066861	0.882156	2.11321	4.95031	1211.67	1286.14	1189.59	7.85824	9.92e-123	4.81e-121	Oas1g	chr5	-	120876142	120887613	2340	protein_coding	2'-5'_oligoadenylate_synthetase_1G
ENSMUSG00000024399	283.172	267.321	264.347	1009.73	1081.7	1049.27	1.9358	2.23e-122	1.08e-120	Ltb	chr17	+	35194439	35196320	1516	protein_coding	lymphotoxin_B
ENSMUSG00000005667	971.253	784.001	870.265	2397.18	2607.79	2497.51	1.50751	2.26e-122	1.09e-120	Mthfd2	chr6	-	83305691	83325908	3487	protein_coding	methylenetetrahydrofolate_dehydrogenase_(NAD+_dependent)_methenyltetrahydrofolate_cyclohydrolase
ENSMUSG00000046434	13920.4	14089.8	13654	21300.5	21232.8	21254.5	0.614216	2.56e-122	1.23e-120	Hnrnpa1	chr15	+	103240432	103244955	1918	protein_coding	heterogeneous_nuclear_ribonucleoprotein_A1
ENSMUSG00000040124	733.954	738.567	797	134.979	129.574	138.227	-2.47497	8.11e-121	3.89e-119	Gorab	chr1	-	163384908	163403669	2855	protein_coding	golgin_RAB6-interacting
ENSMUSG00000026447	31.7576	41.2076	49.5031	516.896	606.598	558.143	3.71966	1.03e-120	4.91e-119	Pik3c2b	chr1	+	133045667	133108687	9237	protein_coding	phosphoinositide-3-kinase_class_2_beta_polypeptide
ENSMUSG00000079197	601.63	572.68	608.888	1586.26	1685.42	1670.24	1.46581	9.44e-120	4.5e-118	Psme2	chr14	-	55587441	55591113	1764	protein_coding	proteasome_(prosome_macropain)_activator_subunit_2_(PA28_beta)
ENSMUSG00000044894	970.371	947.775	890.066	2200.47	2301.62	2259.8	1.26462	1.44e-119	6.83e-118	Uqcrq	chr11	-	53427922	53430831	1831	protein_coding	ubiquinol-cytochrome_c_reductase_complex_III_subunit_VII
ENSMUSG00000051457	3300.14	3520.61	3332.55	1634.39	1629.75	1610.55	-1.05638	2.31e-119	1.09e-117	Spn	chr7	-	127132232	127137823	4681	protein_coding	sialophorin
ENSMUSG00000038539	909.503	927.699	831.652	2235	2149.97	2203.25	1.30059	4.33e-119	2.05e-117	Atf5	chr7	-	44812256	44816658	1993	protein_coding	activating_transcription_factor_5
ENSMUSG00000031328	8529.56	8161.22	8385.83	13285.5	13624.5	13533.7	0.688858	5.7e-119	2.69e-117	Flna	chrX	-	74223461	74249820	9400	protein_coding	filamin_alpha
ENSMUSG00000020399	516.943	586.416	579.187	34.5295	50.8697	41.8869	-3.64911	6.3e-119	2.97e-117	Havcr2	chr11	+	46454935	46481255	2721	protein_coding	hepatitis_A_virus_cellular_receptor_2
ENSMUSG00000025574	287.583	283.17	288.108	1029.61	1059.63	1025.18	1.84983	7.38e-118	3.47e-116	Tk1	chr11	-	117815526	117826092	5198	protein_coding	thymidine_kinase_1
ENSMUSG00000026566	646.62	622.34	605.918	1631.26	1731.49	1707.94	1.43073	8.83e-118	4.14e-116	Mpzl1	chr1	-	165592240	165634538	3550	protein_coding	myelin_protein_zero-like_1
ENSMUSG00000020570	1149.45	1113.66	1111.84	2604.36	2447.51	2592.8	1.17638	1.9e-117	8.86e-116	Sypl	chr12	+	32953891	32979050	7535	protein_coding	synaptophysin-like_protein
ENSMUSG00000031007	2264.49	2393.21	2261.3	966.825	999.158	995.861	-1.22086	8.51e-117	3.96e-115	Atp6ap2	chrX	+	12587801	12617049	2618	protein_coding	ATPase_H+_transporting_lysosomal_accessory_protein_2
ENSMUSG00000073002	1705.21	1683.17	1690.04	3299.13	3449.54	3428.44	1.00146	5.07e-116	2.35e-114	Vamp5	chr6	-	72368794	72380468	2707	protein_coding	vesicle-associated_membrane_protein_5
ENSMUSG00000051391	2744.39	2705.97	2653.37	5017.24	4838.38	5025.38	0.875429	7.46e-116	3.46e-114	Ywhag	chr5	-	135908409	135934616	5500	protein_coding	tyrosine_3-monooxygenase/tryptophan_5-monooxygenase_activation_protein_gamma_polypeptide
ENSMUSG00000026896	16.761	21.1321	16.8311	509.571	493.34	506.831	4.64364	9.47e-116	4.37e-114	Ifih1	chr2	-	62595798	62646255	8165	protein_coding	interferon_induced_with_helicase_C_domain_1
ENSMUSG00000053470	2507.09	2823.25	2757.32	1133.19	1122.97	1130.95	-1.25205	1.82e-115	8.41e-114	Kdm3a	chr6	-	71588972	71632990	8225	protein_coding	lysine_(K)-specific_demethylase_3A
ENSMUSG00000049502	682.789	576.906	662.352	1768.33	1779.48	1814.75	1.47292	1.95e-115	8.96e-114	Dtx3l	chr16	-	35926511	35939151	5724	protein_coding	deltex_3-like_E3_ubiquitin_ligase
ENSMUSG00000060131	1786.37	2030.79	1975.17	683.265	708.337	715.218	-1.45353	5.17e-115	2.37e-113	Atp8b4	chr2	-	126320973	126500674	6660	protein_coding	ATPase_class_I_type_8B_member_4
ENSMUSG00000007029	3249.86	3162.42	3024.64	5649.23	5892.25	5819.13	0.878184	2.93e-114	1.34e-112	Vars	chr17	+	35000987	35016322	5608	protein_coding	valyl-tRNA_synthetase
ENSMUSG00000040699	2487.68	2509.44	2371.2	4518.13	4698.25	4702.85	0.916708	3.85e-114	1.75e-112	Limd2	chr11	-	106156256	106160860	3707	protein_coding	LIM_domain_containing_2
ENSMUSG00000033096	1359.4	1471.85	1432.62	466.671	490.461	485.888	-1.55651	1.1e-113	5.01e-112	Apmap	chr2	-	150583080	150608567	2428	protein_coding	adipocyte_plasma_membrane_associated_protein
ENSMUSG00000045294	1505.84	1627.17	1627.66	553.518	583.562	557.096	-1.48447	2.04e-113	9.24e-112	Insig1	chr5	+	28071363	28078662	3093	protein_coding	insulin_induced_gene_1
ENSMUSG00000019960	676.613	595.925	549.485	1935.74	1822.67	1756.11	1.58935	2.45e-113	1.11e-111	Dusp6	chr10	+	99263231	99267488	2796	protein_coding	dual_specificity_phosphatase_6
ENSMUSG00000034353	1734.32	1751.85	1691.03	562.935	650.749	653.435	-1.46603	8.25e-113	3.72e-111	Ramp1	chr1	+	91179822	91225196	3022	protein_coding	receptor_(calcitonin)_activity_modifying_protein_1
ENSMUSG00000000568	2029.84	2086.79	2051.41	3839.05	3988.96	3904.9	0.927171	8.77e-113	3.95e-111	Hnrnpd	chr5	-	99955935	99978938	7354	protein_coding	heterogeneous_nuclear_ribonucleoprotein_D
ENSMUSG00000084956	583.105	661.435	690.073	74.2907	74.8649	96.3398	-2.94278	1.07e-112	4.81e-111	Gm16194	chr17	+	29114145	29133811	733	lincRNA	predicted_gene_16194
ENSMUSG00000021215	1727.26	1800.45	1775.18	680.126	671.864	720.454	-1.35205	1.47e-112	6.58e-111	Net1	chr13	-	3882565	3918220	3734	protein_coding	neuroepithelial_cell_transforming_gene_1
ENSMUSG00000037851	2584.72	2733.44	2740.49	4968.06	4907.49	4906	0.875031	1.78e-112	7.94e-111	Iars	chr13	+	49682100	49734267	5272	protein_coding	isoleucine-tRNA_synthetase
ENSMUSG00000035247	5523.18	5476.38	5445.34	3176.71	3102.09	3153.03	-0.801579	3.17e-112	1.41e-110	Hectd1	chr12	-	51743722	51829536	9048	protein_coding	HECT_domain_containing_1
ENSMUSG00000047953	29.9933	39.0944	29.7019	458.3	520.215	506.831	3.83543	3.18e-112	1.41e-110	Gp5	chr16	-	30307686	30310779	2196	protein_coding	glycoprotein_5_(platelet)
ENSMUSG00000025432	84.6869	62.3397	73.2646	588.047	567.246	579.086	2.93084	4.35e-112	1.93e-110	Avil	chr10	+	127000709	127020994	3398	protein_coding	advillin
ENSMUSG00000044912	16.761	19.0189	12.8708	512.71	471.265	502.643	4.7658	4.41e-112	1.95e-110	Syt16	chr12	+	73997761	74267916	2705	protein_coding	synaptotagmin_XVI
ENSMUSG00000040339	2114.53	2138.57	2227.64	865.329	826.393	937.219	-1.29939	5.19e-112	2.29e-110	Fam102b	chr3	-	108970997	109027607	5702	protein_coding	family_with_sequence_similarity_102_member_B
ENSMUSG00000029822	1765.19	1585.96	1707.86	574.445	629.633	561.284	-1.51363	5.78e-112	2.54e-110	Osbpl3	chr6	-	50293330	50456201	9021	protein_coding	oxysterol_binding_protein-like_3
ENSMUSG00000027589	1678.74	1776.15	1689.05	668.616	660.347	667.049	-1.36174	7.03e-112	3.08e-110	Pcmtd2	chr2	+	181837854	181857461	4183	protein_coding	protein-L-isoaspartate_(D-aspartate)_O-methyltransferase_domain_containing_2
ENSMUSG00000021998	4502.52	3941.14	3969.16	8105.01	8236.1	8333.39	0.988812	1.03e-111	4.49e-110	Lcp1	chr14	+	75131101	75230842	9504	protein_coding	lymphocyte_cytosolic_protein_1
ENSMUSG00000031712	492.243	488.151	535.624	19.8806	14.3971	17.8019	-4.70492	5.31e-111	2.32e-109	Il15	chr8	-	82331637	82403222	1908	protein_coding	interleukin_15
ENSMUSG00000024079	710.135	815.699	850.464	2090.6	2069.34	2069.21	1.38905	6.13e-111	2.67e-109	Eif2ak2	chr17	-	78852564	78882573	5113	protein_coding	eukaryotic_translation_initiation_factor_2-alpha_kinase_2
ENSMUSG00000039156	1849.88	1839.55	1761.32	730.351	665.146	727.785	-1.35787	1.04e-110	4.53e-109	Stim2	chr5	+	53998499	54121057	5133	protein_coding	stromal_interaction_molecule_2
ENSMUSG00000029102	845.987	820.982	889.076	193.574	203.479	164.406	-2.16984	2.59e-110	1.12e-108	Hgfac	chr5	+	35041509	35048461	3410	protein_coding	hepatocyte_growth_factor_activator
ENSMUSG00000002996	1856.06	2013.89	1911.81	756.509	771.684	794.804	-1.31151	5.05e-110	2.18e-108	Hbp1	chr12	-	31926254	31950535	6167	protein_coding	high_mobility_group_box_transcription_factor_1
ENSMUSG00000023055	1423.8	1416.91	1384.11	509.571	505.818	505.784	-1.46929	7.69e-110	3.32e-108	Calcoco1	chr15	-	102706779	102722178	3963	protein_coding	calcium_binding_and_coiled_coil_domain_1
ENSMUSG00000021890	948.317	949.888	991.052	2148.15	2175.88	2195.92	1.17204	9.75e-110	4.19e-108	Eaf1	chr14	+	31495079	31509858	4238	protein_coding	ELL_associated_factor_1
ENSMUSG00000002365	16.761	11.6227	10.8907	518.988	470.305	511.02	5.02816	2.05e-109	8.78e-108	Snx9	chr17	+	5841328	5931033	2411	protein_coding	sorting_nexin_9
ENSMUSG00000026575	733.071	779.774	827.692	139.164	167.966	154.981	-2.31914	2.78e-109	1.19e-107	Nme7	chr1	+	164304121	164437725	5876	protein_coding	NME/NM23_family_member_7
ENSMUSG00000028333	6216.55	6028.99	5969.09	9900.54	10170.1	10526.2	0.747378	3.28e-109	1.4e-107	Anp32b	chr4	+	46450902	46472657	1716	protein_coding	acidic_(leucine-rich)_nuclear_phosphoprotein_32_family_member_B
ENSMUSG00000034160	8370.78	8786.73	9065.01	4839.36	4865.26	4487.13	-0.884289	6.61e-109	2.81e-107	Ogt	chrX	+	101640060	101684351	8045	protein_coding	O-linked_N-acetylglucosamine_(GlcNAc)_transferase_(UDP-N-acetylglucosamine:polypeptide-N-acetylglucosaminyl_transferase)
ENSMUSG00000027634	1192.67	1137.96	1101.94	2498.68	2612.59	2483.89	1.14294	7.52e-109	3.2e-107	Ndrg3	chr2	-	156927345	156992056	8388	protein_coding	N-myc_downstream_regulated_gene_3
ENSMUSG00000031066	1797.83	1846.95	1904.88	738.721	722.734	637.728	-1.39766	1.38e-108	5.85e-107	Usp11	chrX	+	20703906	20720539	4732	protein_coding	ubiquitin_specific_peptidase_11
ENSMUSG00000044258	91.7442	83.4718	82.1752	595.372	577.803	571.756	2.72748	1.79e-108	7.57e-107	Ctla2a	chr13	-	60934155	60936625	1373	protein_coding	cytotoxic_T_lymphocyte-associated_protein_2_alpha
ENSMUSG00000036752	2252.14	2340.38	2204.87	4291.07	4707.85	4729.03	1.01309	3.89e-108	1.64e-106	Tubb4b	chr2	-	25222160	25224702	2088	protein_coding	tubulin_beta_4B_class_IVB
ENSMUSG00000008892	1594.94	1447.55	1468.26	3091.96	3167.36	3208.54	1.06635	5.52e-108	2.32e-106	Vdac3	chr8	-	22577075	22593813	1423	protein_coding	voltage-dependent_anion_channel_3
ENSMUSG00000033538	202.896	176.453	146.529	870.561	815.835	845.068	2.24523	5.59e-108	2.34e-106	Casp4	chr9	+	5308828	5336783	3710	protein_coding	caspase_4_apoptosis-related_cysteine_peptidase
ENSMUSG00000026585	975.664	909.737	982.142	257.401	252.429	262.84	-1.88314	3.48e-107	1.46e-105	Kifap3	chr1	+	163779583	163917109	4012	protein_coding	kinesin-associated_protein_3
ENSMUSG00000020089	340.512	307.472	356.422	1118.55	1103.78	1098.48	1.71579	4.23e-107	1.77e-105	Ppa1	chr10	+	61648552	61674168	2902	protein_coding	pyrophosphatase_(inorganic)_1
ENSMUSG00000049775	9488.47	8720.16	8104.65	23646.4	24033.6	24108	1.44332	1.04e-106	4.32e-105	Tmsb4x	chrX	-	167207093	167209315	1371	protein_coding	thymosin_beta_4_X_chromosome
ENSMUSG00000027074	235.536	264.151	214.844	980.428	1046.19	906.851	2.02778	1.64e-106	6.81e-105	Slc43a3	chr2	+	84936579	84958509	4464	protein_coding	solute_carrier_family_43_member_3
ENSMUSG00000078606	32.6398	29.5849	38.6124	499.108	442.471	465.992	3.72009	1.83e-106	7.58e-105	Gm4070	chr7	-	105895139	105953967	9275	protein_coding	predicted_gene_4070
ENSMUSG00000020290	1654.04	1533.13	1497.96	3295.99	3191.36	3206.44	1.04584	2.6e-106	1.07e-104	Xpo1	chr11	+	23256041	23298249	7181	protein_coding	exportin_1_CRM1_homolog_(yeast)
ENSMUSG00000041920	553.994	590.642	589.087	1555.92	1489.62	1529.92	1.39715	5.09e-106	2.1e-104	Slc16a6	chr11	-	109450855	109473598	4883	protein_coding	solute_carrier_family_16_(monocarboxylic_acid_transporters)_member_6
ENSMUSG00000024043	1131.81	1083.02	1105.9	351.573	355.128	318.34	-1.68809	1.74e-104	7.18e-103	Arhgap28	chr17	-	67842713	68004120	5377	protein_coding	Rho_GTPase_activating_protein_28
ENSMUSG00000026395	4253.75	4441.97	4401.82	2385.67	2423.51	2408.5	-0.858205	2.34e-104	9.6e-103	Ptprc	chr1	-	138062861	138175708	18313	protein_coding	protein_tyrosine_phosphatase_receptor_type_C
ENSMUSG00000036390	736.6	817.812	745.517	167.416	167.966	165.453	-2.18195	3.48e-104	1.43e-102	Gadd45a	chr6	-	67035096	67037457	1764	protein_coding	growth_arrest_and_DNA-damage-inducible_45_alpha
ENSMUSG00000030557	1118.57	1143.25	1102.93	2446.36	2361.12	2560.34	1.12847	5.01e-104	2.05e-102	Mef2a	chr7	-	67231163	67372858	14681	protein_coding	myocyte_enhancer_factor_2A
ENSMUSG00000035992	1872.82	2004.38	2069.23	834.985	783.202	757.105	-1.31987	7.21e-104	2.94e-102	Fnip1	chr11	+	54438199	54518235	7119	protein_coding	folliculin_interacting_protein_1
ENSMUSG00000040785	2768.2	2872.91	2879.1	1347.7	1265.02	1404.26	-1.08332	2.04e-103	8.29e-102	Ttc3	chr16	+	94370618	94469222	15134	protein_coding	tetratricopeptide_repeat_domain_3
ENSMUSG00000001918	1277.36	1274.27	1385.1	2706.9	2794.96	2858.78	1.08488	2.46e-103	1e-101	Slc1a5	chr7	+	16781340	16798274	4173	protein_coding	solute_carrier_family_1_(neutral_amino_acid_transporter)_member_5
ENSMUSG00000034361	4132.9	4167.25	4197.86	2289.41	2325.61	2340.43	-0.844415	2.55e-103	1.03e-101	Cpne2	chr8	+	94532990	94570529	3198	protein_coding	copine_II
ENSMUSG00000061143	1159.15	1272.15	1190.06	376.685	403.119	392.69	-1.61874	7.13e-103	2.88e-101	Maml3	chr3	-	51685907	52105076	10486	protein_coding	mastermind_like_3_(Drosophila)
ENSMUSG00000029648	190.546	183.849	178.211	742.907	806.237	786.426	2.06483	6e-102	2.42e-100	Flt1	chr5	-	147561604	147726011	13504	protein_coding	FMS-like_tyrosine_kinase_1
ENSMUSG00000031387	1114.16	1225.66	1232.63	391.334	359.927	375.935	-1.6569	6.06e-102	2.44e-100	Renbp	chrX	-	73922121	73930850	2494	protein_coding	renin_binding_protein
ENSMUSG00000040548	1351.46	1450.72	1541.53	520.035	499.099	479.605	-1.52876	4.48e-101	1.8e-99	Tex2	chr11	-	106502147	106613423	5576	protein_coding	testis_expressed_gene_2
ENSMUSG00000057406	1239.43	1329.21	1210.85	2664	2667.3	2602.22	1.06895	5.73e-101	2.3e-99	Whsc1	chr5	+	33820725	33897975	16803	protein_coding	Wolf-Hirschhorn_syndrome_candidate_1_(human)
ENSMUSG00000022533	2648.23	2636.23	2635.55	4828.89	4601.31	4959.41	0.860066	8.79e-101	3.51e-99	Atp13a3	chr16	-	30312423	30388837	9559	protein_coding	ATPase_type_13A3
ENSMUSG00000037124	969.489	1110.49	1108.87	280.421	292.741	312.057	-1.8379	9.79e-101	3.9e-99	Trim58	chr11	+	58640465	58652404	2192	protein_coding	tripartite_motif-containing_58
ENSMUSG00000025403	3244.57	3219.48	3262.26	5415.89	5664.78	5693.47	0.785544	1.04e-100	4.13e-99	Shmt2	chr10	-	127517123	127522444	2305	protein_coding	serine_hydroxymethyltransferase_2_(mitochondrial)
ENSMUSG00000044734	17.6431	20.0755	10.8907	438.42	409.837	455.52	4.57766	3.07e-100	1.22e-98	Serpinb1a	chr13	-	32842092	32851185	1943	protein_coding	serine_(or_cysteine)_peptidase_inhibitor_clade_B_member_1a
ENSMUSG00000032715	903.327	902.341	901.947	1953.53	2055.91	2070.26	1.16461	4.65e-100	1.84e-98	Trib3	chr2	-	152337422	152344032	2125	protein_coding	tribbles_homolog_3_(Drosophila)
ENSMUSG00000028034	1927.51	1951.55	2098.93	3849.51	3790.28	3771.91	0.931839	4.77e-100	1.89e-98	Fubp1	chr3	+	152210422	152236826	15500	protein_coding	far_upstream_element_(FUSE)_binding_protein_1
ENSMUSG00000028063	492.243	530.416	448.498	1348.74	1462.74	1426.25	1.52214	6.36e-100	2.51e-98	Lmna	chr3	-	88480147	88509956	5838	protein_coding	lamin_A
ENSMUSG00000000078	1181.21	1124.23	1118.77	377.731	317.696	367.557	-1.68281	9.43e-100	3.71e-98	Klf6	chr13	+	5861489	5870393	4217	protein_coding	Kruppel-like_factor_6
ENSMUSG00000005824	28.229	23.2453	20.7913	401.797	441.511	430.388	4.01967	1.21e-99	4.75e-98	Tnfsf14	chr17	-	57189492	57194189	1859	protein_coding	tumor_necrosis_factor_(ligand)_superfamily_member_14
ENSMUSG00000041827	47.6364	36.9812	32.6721	425.863	495.26	467.039	3.4843	1.55e-99	6.08e-98	Oasl1	chr5	+	114923240	114937915	2608	protein_coding	2'-5'_oligoadenylate_synthetase-like_1
ENSMUSG00000025647	689.846	618.114	659.382	1608.24	1652.79	1696.42	1.32751	1.56e-99	6.08e-98	Shisa5	chr9	+	109038565	109057777	3297	protein_coding	shisa_family_member_5
ENSMUSG00000020075	4236.99	4058.42	4272.12	6935.19	6896.21	7046.42	0.731164	1.56e-99	6.09e-98	Ddx21	chr10	-	62580248	62602298	4742	protein_coding	DEAD_(Asp-Glu-Ala-Asp)_box_polypeptide_21
ENSMUSG00000037138	1843.71	1765.59	1800.92	786.853	768.805	766.53	-1.21796	2.03e-99	7.88e-98	Aff3	chr1	-	38177326	38664955	6579	protein_coding	AF4/FMR2_family_member_3
ENSMUSG00000031021	456.957	487.095	422.757	1294.33	1285.18	1285.93	1.4954	7.66e-99	2.97e-97	Tmem9b	chr7	-	109735834	109752875	2002	protein_coding	TMEM9_domain_family_member_B
ENSMUSG00000030894	2578.54	2530.57	2512.78	1086.11	1226.63	1195.87	-1.11645	8.4e-99	3.25e-97	Tpp1	chr7	-	105744847	105752207	3494	protein_coding	tripeptidyl_peptidase_I
ENSMUSG00000028820	2810.55	3171.93	3371.16	6545.95	6316.49	6540.64	1.05171	9.37e-99	3.62e-97	Sfpq	chr4	+	127021324	127037013	4743	protein_coding	splicing_factor_proline/glutamine_rich_(polypyrimidine_tract_binding_protein_associated)
ENSMUSG00000028893	715.428	661.435	729.676	1667.88	1724.77	1741.45	1.28064	3.18e-98	1.22e-96	Sesn2	chr4	-	132492032	132510501	3475	protein_coding	sestrin_2
ENSMUSG00000087497	605.159	550.491	533.644	81.6151	92.1414	68.0662	-2.76615	9.95e-98	3.83e-96	2810001G20Rik	chr11	+	64079484	64083259	1057	antisense	RIKEN_cDNA_2810001G20_gene
ENSMUSG00000021910	6139.8	6206.5	6465.11	3683.14	3633.83	3438.91	-0.805367	1.68e-97	6.44e-96	Nisch	chr14	-	31170930	31216946	13198	protein_coding	nischarin
ENSMUSG00000016528	998.6	968.907	930.659	2131.41	2111.57	2081.78	1.12283	1.73e-97	6.62e-96	Mapkapk2	chr1	-	131053700	131097826	3041	protein_coding	MAP_kinase-activated_protein_kinase_2
ENSMUSG00000030729	542.526	589.586	535.624	1550.69	1416.67	1484.89	1.41305	2.53e-97	9.69e-96	Pgm2l1	chr7	+	100227394	100278868	9583	protein_coding	phosphoglucomutase_2-like_1
ENSMUSG00000039242	1836.65	1872.3	1872.21	784.761	835.032	826.219	-1.1867	4.06e-97	1.55e-95	B3galnt2	chr13	+	13954674	13999068	3681	protein_coding	UDP-GalNAc:betaGlcNAc_beta_13-galactosaminyltransferase_polypeptide_2
ENSMUSG00000040747	865.395	792.454	799.97	1895.98	1879.3	1884.91	1.1988	4.67e-97	1.78e-95	Cd53	chr3	-	106759921	106790149	1742	protein_coding	CD53_antigen
ENSMUSG00000004113	396.97	468.076	484.141	20.9269	10.5579	23.0378	-4.4797	4.97e-97	1.89e-95	Cacna1b	chr2	-	24603887	24763152	9942	protein_coding	calcium_channel_voltage-dependent_N_type_alpha_1B_subunit
ENSMUSG00000015880	430.492	487.095	414.836	1298.52	1264.06	1269.17	1.52036	5.11e-97	1.94e-95	Ncapg	chr5	+	45669919	45700546	7066	protein_coding	non-SMC_condensin_I_complex_subunit_G
ENSMUSG00000026749	793.94	742.793	666.312	1866.68	1814.99	1939.36	1.34548	5.23e-97	1.98e-95	Nek6	chr2	+	38511643	38594606	10714	protein_coding	NIMA_(never_in_mitosis_gene_a)-related_expressed_kinase_6
ENSMUSG00000036461	2375.65	2301.29	2326.65	4259.68	4076.3	4210.68	0.839465	1.32e-96	4.98e-95	Elf1	chr14	+	79481194	79582476	4314	protein_coding	E74-like_factor_1
ENSMUSG00000011179	1313.53	1205.59	1198.97	2544.72	2708.57	2711.13	1.09555	1.67e-96	6.28e-95	Odc1	chr12	+	17544873	17551502	2547	protein_coding	ornithine_decarboxylase_structural_1
ENSMUSG00000029287	0	1.0566	0.990062	977.289	961.726	1089.06	8.19044	9.62e-96	3.61e-94	Tgfbr3	chr5	-	107106570	107289629	6545	protein_coding	transforming_growth_factor_beta_receptor_III
ENSMUSG00000056258	1256.19	1649.36	1586.08	0	0	0	-8.762	1.16e-95	4.35e-94	Kcnq3	chr15	-	65986387	66286224	14290	protein_coding	potassium_voltage-gated_channel_subfamily_Q_member_3
ENSMUSG00000058794	6052.47	6286.8	6354.22	3469.69	3496.57	3728.98	-0.804623	1.5e-95	5.6e-94	Nfe2	chr15	-	103248212	103258403	2988	protein_coding	nuclear_factor_erythroid_derived_2
ENSMUSG00000032601	419.906	457.51	417.806	1207.48	1206.48	1210.53	1.48088	1.89e-95	7.05e-94	Prkar2a	chr9	+	108689314	108750436	6378	protein_coding	protein_kinase_cAMP_dependent_regulatory_type_II_alpha
ENSMUSG00000027397	636.034	658.265	637.6	1680.43	1523.21	1640.92	1.32252	2.19e-95	8.15e-94	Slc20a1	chr2	+	129198764	129211616	5580	protein_coding	solute_carrier_family_20_member_1
ENSMUSG00000074656	2027.19	1880.76	1856.37	3608.85	3725.01	3810.66	0.948573	2.43e-95	9.02e-94	Eif2s2	chr2	-	154871410	154892935	6755	protein_coding	eukaryotic_translation_initiation_factor_2_subunit_2_(beta)
ENSMUSG00000054717	4373.73	4544.46	4271.13	7167.48	7278.21	7206.64	0.714939	3.49e-95	1.29e-93	Hmgb2	chr8	+	57511843	57515999	2692	protein_coding	high_mobility_group_box_2
ENSMUSG00000028832	1698.15	1571.17	1622.71	3107.65	3303.65	3195.97	0.971266	2.02e-94	7.48e-93	Stmn1	chr4	+	134468320	134473843	1922	protein_coding	stathmin_1
ENSMUSG00000031004	6168.91	6825.67	5975.03	11849.9	11219.2	11538.8	0.866692	3.37e-94	1.24e-92	Mki67	chr7	-	135689788	135716379	10075	protein_coding	antigen_identified_by_monoclonal_antibody_Ki_67
ENSMUSG00000050708	14732	14486.1	14841	9252.85	9809.22	9487.38	-0.625431	3.45e-94	1.27e-92	Ftl1	chr7	-	45457945	45459886	969	protein_coding	ferritin_light_polypeptide_1
ENSMUSG00000042489	473.718	461.736	419.786	1248.29	1274.62	1237.76	1.46631	4.11e-94	1.51e-92	Clspn	chr4	+	126556935	126593903	7186	protein_coding	claspin
ENSMUSG00000025175	450.782	400.453	448.498	41.8539	26.8746	35.6038	-3.5662	1.29e-93	4.73e-92	Fn3k	chr11	+	121434913	121450491	4399	protein_coding	fructosamine_3_kinase
ENSMUSG00000028756	691.61	741.737	794.03	176.833	152.609	173.831	-2.13064	1.76e-93	6.45e-92	Pink1	chr4	-	138313409	138326307	2673	protein_coding	PTEN_induced_putative_kinase_1
ENSMUSG00000040616	613.098	567.397	619.779	119.284	109.418	114.142	-2.37144	2.3e-93	8.4e-92	Tmem51	chr4	-	142030992	142084304	1875	protein_coding	transmembrane_protein_51
ENSMUSG00000032038	819.523	915.02	841.553	1900.17	2006	2004.29	1.1972	3.53e-93	1.29e-91	St3gal4	chr9	-	35046579	35116810	2029	protein_coding	ST3_beta-galactoside_alpha-23-sialyltransferase_4
ENSMUSG00000074305	975.664	975.246	1001.94	2157.57	2038.63	2102.72	1.09053	2.44e-92	8.89e-91	Peak1	chr9	-	56201126	56418067	12351	protein_coding	pseudopodium-enriched_atypical_kinase_1
ENSMUSG00000025203	10789.6	10597.7	10492.7	6621.29	6603.47	6974.17	-0.658157	4.44e-92	1.61e-90	Scd2	chr19	+	44293676	44306864	5453	protein_coding	stearoyl-Coenzyme_A_desaturase_2
ENSMUSG00000001910	1154.74	1087.25	1138.57	2364.75	2269.94	2364.51	1.04666	4.59e-92	1.66e-90	Nacc1	chr8	-	84670483	84687862	4300	protein_coding	nucleus_accumbens_associated_1_BEN_and_BTB_(POZ)_domain_containing
ENSMUSG00000059895	1824.3	1767.7	1856.37	3356.68	3585.84	3385.51	0.921328	5.39e-92	1.95e-90	Ptp4a3	chr15	+	73723145	73758766	4619	protein_coding	protein_tyrosine_phosphatase_4a3
ENSMUSG00000044533	5400.56	5346.42	5426.53	8419.96	9020.26	8757.5	0.695348	7.72e-92	2.78e-90	Rps2	chr17	+	24718116	24721929	1830	protein_coding	ribosomal_protein_S2
ENSMUSG00000020897	403.145	407.85	408.896	1113.31	1130.65	1164.46	1.477	7.77e-92	2.8e-90	Aurkb	chr11	+	69045647	69051664	2946	protein_coding	aurora_kinase_B
ENSMUSG00000070780	455.192	371.925	431.667	29.2977	19.1961	14.6604	-4.18306	9.11e-92	3.27e-90	Rbm47	chr5	-	66016549	66173118	7163	protein_coding	RNA_binding_motif_protein_47
ENSMUSG00000038521	414.613	384.604	389.095	24.066	23.0354	18.8491	-4.04564	1.41e-91	5.07e-90	C1s1	chr6	-	124530345	124542359	3129	protein_coding	complement_component_1_s_subcomponent_1
ENSMUSG00000033107	1085.05	1104.15	1088.08	378.778	386.802	383.265	-1.50594	1.61e-91	5.77e-90	Rnf125	chr18	+	20944625	20983848	1334	protein_coding	ring_finger_protein_125
ENSMUSG00000032279	897.152	785.057	790.07	2006.89	1963.76	1891.19	1.23978	2.12e-91	7.56e-90	Idh3a	chr9	+	54586511	54604661	2403	protein_coding	isocitrate_dehydrogenase_3_(NAD+)_alpha
ENSMUSG00000005683	1385.87	1360.91	1344.5	2683.88	2603.95	2660.86	0.956073	3.23e-91	1.15e-89	Cs	chr10	+	128337832	128362479	2828	protein_coding	citrate_synthase
ENSMUSG00000036181	867.159	925.586	853.434	262.633	246.67	260.746	-1.77139	3.41e-91	1.21e-89	Hist1h1c	chr13	+	23738808	23740367	1560	protein_coding	histone_cluster_1_H1c
ENSMUSG00000059430	7.9394	22.1887	18.8112	409.122	381.043	384.312	4.44821	5.71e-91	2.03e-89	Actg2	chr6	-	83512905	83536265	1557	protein_coding	actin_gamma_2_smooth_muscle_enteric
ENSMUSG00000003746	5256.77	5165.74	5165.16	2989.41	2680.74	2935.22	-0.856815	1e-90	3.55e-89	Man1a	chr10	-	53904788	54075796	9058	protein_coding	mannosidase_1_alpha
ENSMUSG00000032340	6.17509	8.45284	6.93044	489.691	423.275	431.435	5.59093	1.11e-90	3.92e-89	Neo1	chr9	-	58874679	59036441	7387	protein_coding	neogenin
ENSMUSG00000038612	2441.81	2517.89	2477.14	4521.27	4314.33	4260.94	0.815777	6.28e-90	2.21e-88	Mcl1	chr3	+	95658788	95663176	3418	protein_coding	myeloid_cell_leukemia_sequence_1
ENSMUSG00000024966	3055.79	2888.76	2724.65	5151.17	5258.78	5277.75	0.853833	6.9e-90	2.43e-88	Stip1	chr19	-	7020696	7040026	2173	protein_coding	stress-induced_phosphoprotein_1
ENSMUSG00000042286	637.799	587.472	614.829	120.33	135.333	124.613	-2.25322	7.58e-90	2.66e-88	Stab1	chr14	-	31139013	31168641	10288	protein_coding	stabilin_1
ENSMUSG00000068227	72.3368	76.0756	58.4137	499.108	471.265	471.227	2.76285	8.55e-90	3e-88	Il2rb	chr15	-	78480553	78495066	2785	protein_coding	interleukin_2_receptor_beta_chain
ENSMUSG00000034647	1048	1134.79	1134.61	366.222	319.616	269.123	-1.78557	1.11e-89	3.9e-88	Ankrd12	chr17	-	65967501	66077089	11508	protein_coding	ankyrin_repeat_domain_12
ENSMUSG00000039997	0.882156	2.11321	0	832.893	800.478	764.436	7.77468	1.32e-89	4.6e-88	Ifi203	chr1	-	173920407	173942672	6706	protein_coding	interferon_activated_gene_203
ENSMUSG00000051335	995.954	1021.74	1041.55	337.97	336.892	353.944	-1.56539	1.54e-89	5.35e-88	Gfod1	chr13	-	43195519	43304172	6654	protein_coding	glucose-fructose_oxidoreductase_domain_containing_1
ENSMUSG00000006398	859.22	1009.06	812.841	2139.78	2215.23	2242	1.29717	2.06e-89	7.16e-88	Cdc20	chr4	-	118432901	118437352	1868	protein_coding	cell_division_cycle_20
ENSMUSG00000026245	557.522	498.718	477.21	1357.11	1347.57	1436.72	1.42536	2.15e-89	7.45e-88	Farsb	chr1	-	78417975	78488897	2620	protein_coding	phenylalanyl-tRNA_synthetase_beta_subunit
ENSMUSG00000035152	1487.31	1383.1	1361.34	2782.24	2771.92	2912.19	0.99729	2.28e-89	7.91e-88	Ap2b1	chr11	+	83299024	83405035	8755	protein_coding	adaptor-related_protein_complex_2_beta_1_subunit
ENSMUSG00000049225	180.842	173.283	188.112	703.146	709.297	706.841	1.95244	3.68e-89	1.27e-87	Pdp1	chr4	-	11958184	11966452	4507	protein_coding	pyruvate_dehyrogenase_phosphatase_catalytic_subunit_1
ENSMUSG00000021000	2877.59	2838.04	2935.54	1552.78	1454.11	1508.97	-0.937064	4.14e-89	1.43e-87	Ctage5	chr12	+	59129720	59191583	9323	protein_coding	CTAGE_family_member_5
ENSMUSG00000026568	327.28	270.491	288.108	987.752	1097.06	959.21	1.76747	5.53e-89	1.91e-87	Mpc2	chr1	+	165460637	165481214	7344	protein_coding	mitochondrial_pyruvate_carrier_2
ENSMUSG00000042675	633.388	667.774	641.56	141.257	152.609	149.746	-2.1122	6.45e-89	2.22e-87	Ypel3	chr7	+	126776955	126780514	1848	protein_coding	yippee-like_3_(Drosophila)
ENSMUSG00000025950	757.772	777.661	823.732	204.038	220.755	213.623	-1.87251	7.74e-89	2.65e-87	Idh1	chr1	-	65158616	65186500	2771	protein_coding	isocitrate_dehydrogenase_1_(NADP+)_soluble
ENSMUSG00000005470	356.391	340.227	351.472	1009.73	1007.8	1050.31	1.54166	1.02e-88	3.49e-87	Asf1b	chr8	+	83955507	83970197	2338	protein_coding	anti-silencing_function_1B_histone_chaperone
ENSMUSG00000016257	639.563	622.34	640.57	1522.44	1501.14	1471.28	1.23652	1.2e-88	4.1e-87	Slmo2	chr2	-	174465067	174473081	1860	protein_coding	slowmo_homolog_2_(Drosophila)
ENSMUSG00000027715	889.213	939.322	801.951	1996.43	1985.84	2004.29	1.18395	1.59e-88	5.41e-87	Ccna2	chr3	-	36564865	36572150	4083	protein_coding	cyclin_A2
ENSMUSG00000021266	1484.67	1414.79	1507.87	2764.45	2852.54	2847.26	0.939443	1.69e-88	5.75e-87	Wars	chr12	-	108860030	108894174	3447	protein_coding	tryptophanyl-tRNA_synthetase
ENSMUSG00000003068	1370.87	1372.53	1454.4	2695.39	2779.6	2683.9	0.957582	2.26e-88	7.68e-87	Stk11	chr10	+	80115803	80130682	4580	protein_coding	serine/threonine_kinase_11
ENSMUSG00000020432	1284.42	1338.72	1239.56	469.81	509.657	458.661	-1.41863	2.61e-88	8.83e-87	Tcn2	chr11	-	3917192	3932159	2178	protein_coding	transcobalamin_2
ENSMUSG00000069793	374.916	377.208	376.224	1111.22	1116.25	1026.23	1.52197	2.63e-88	8.91e-87	Slfn9	chr11	-	82979629	82991830	4726	protein_coding	schlafen_9
ENSMUSG00000022043	1684.92	1658.87	1734.59	3081.49	3174.08	3109.05	0.881652	5e-88	1.69e-86	Trim35	chr14	+	66297031	66311424	4045	protein_coding	tripartite_motif-containing_35
ENSMUSG00000025453	1908.98	1964.23	1996.96	748.138	848.469	891.143	-1.2345	7.34e-88	2.47e-86	Nnt	chr13	-	119335448	119408997	7037	protein_coding	nicotinamide_nucleotide_transhydrogenase
ENSMUSG00000032231	490.479	490.265	421.767	1251.43	1289.98	1273.36	1.43777	1.19e-87	4.01e-86	Anxa2	chr9	+	69453620	69491795	3731	protein_coding	annexin_A2
ENSMUSG00000022957	864.513	948.831	885.116	275.189	266.826	278.548	-1.70788	1.43e-87	4.79e-86	Itsn1	chr16	+	91729281	91920597	22539	protein_coding	intersectin_1_(SH3_domain_protein_1A)
ENSMUSG00000006304	4411.66	4121.82	4103.81	6944.61	7371.31	7161.61	0.763829	1.46e-87	4.9e-86	Arpc2	chr1	+	74236084	74268209	2033	protein_coding	actin_related_protein_2/3_complex_subunit_2
ENSMUSG00000022353	1568.47	1667.32	1596.97	715.702	666.106	647.152	-1.24821	1.96e-87	6.54e-86	Mtss1	chr15	-	58941244	59082026	4965	protein_coding	metastasis_suppressor_1
ENSMUSG00000024456	3042.56	3058.87	2921.67	5108.27	4999.63	5277.75	0.768838	2.16e-87	7.23e-86	Diaph1	chr18	-	37843601	37935476	6339	protein_coding	diaphanous_related_formin_1
ENSMUSG00000023067	957.139	1012.23	917.788	2014.22	2063.58	2083.87	1.09215	2.52e-87	8.4e-86	Cdkn1a	chr17	+	29090979	29100722	2223	protein_coding	cyclin-dependent_kinase_inhibitor_1A_(P21)
ENSMUSG00000032575	606.923	606.491	584.137	1398.97	1466.58	1464.99	1.26485	2.79e-87	9.27e-86	Manf	chr9	-	106838312	106891979	3524	protein_coding	mesencephalic_astrocyte-derived_neurotrophic_factor
ENSMUSG00000017493	4235.23	4130.27	4128.56	2335.45	2403.36	2459.81	-0.794779	2.98e-87	9.9e-86	Igfbp4	chr11	+	99041244	99054392	4416	protein_coding	insulin-like_growth_factor_binding_protein_4
ENSMUSG00000007812	1452.03	1422.19	1421.73	615.252	571.085	543.482	-1.30869	3.24e-87	1.07e-85	Zfp655	chr5	+	145231715	145247302	5598	protein_coding	zinc_finger_protein_655
ENSMUSG00000041187	215.246	185.962	194.052	729.304	746.729	763.388	1.89515	3.87e-87	1.28e-85	Prkd2	chr7	+	16842902	16870464	5051	protein_coding	protein_kinase_D2
ENSMUSG00000024480	2479.74	2525.29	2350.41	1178.19	1188.24	1247.18	-1.02355	5.51e-87	1.82e-85	Ap3s1	chr18	+	46741917	46790826	1479	protein_coding	adaptor-related_protein_complex_3_sigma_1_subunit
ENSMUSG00000005533	4183.18	4484.23	4387.96	7309.78	6991.23	7261.09	0.723668	1.94e-86	6.41e-85	Igf1r	chr7	+	67952827	68233668	16791	protein_coding	insulin-like_growth_factor_I_receptor
ENSMUSG00000082082	17.6431	22.1887	14.8509	342.156	369.525	358.133	4.151	1.82e-85	6e-84	Gm13230	chr4	+	145446740	145450888	1575	transcribed_unprocessed_pseudogene	predicted_gene_13230
ENSMUSG00000039899	1064.76	927.699	1038.58	324.368	277.384	320.435	-1.71049	2.92e-85	9.59e-84	Fgl2	chr5	+	21372642	21378374	3788	protein_coding	fibrinogen-like_protein_2
ENSMUSG00000092274	9364.08	8640.92	10326.4	1755.77	1764.12	1394.83	-2.49722	1.26e-84	4.13e-83	Neat1	chr19	-	5824708	5845478	20771	lincRNA	nuclear_paraspeckle_assembly_transcript_1_(non-protein_coding)
ENSMUSG00000031700	538.997	572.68	561.365	1316.31	1390.76	1405.3	1.29484	1.51e-84	4.95e-83	Gpt2	chr8	+	85492576	85527560	5643	protein_coding	glutamic_pyruvate_transaminase_(alanine_aminotransferase)_2
ENSMUSG00000047407	786.883	838.944	828.682	255.309	233.233	233.519	-1.75493	1.55e-84	5.05e-83	Tgif1	chr17	-	70844205	70853546	5625	protein_coding	TGFB-induced_factor_homeobox_1
ENSMUSG00000091957	7523.02	6960.91	7232.41	11449.1	11956.3	12374.4	0.719228	1.78e-84	5.8e-83	Rps2-ps10	chr18	-	61259008	61259972	965	transcribed_processed_pseudogene	ribosomal_protein_S2_pseudogene_10
ENSMUSG00000047180	278.761	271.547	270.287	847.541	913.736	855.54	1.66417	2.44e-84	7.94e-83	Neurl3	chr1	-	36264597	36274679	3217	protein_coding	neuralized_E3_ubiquitin_protein_ligase_3
ENSMUSG00000038467	1242.08	1173.89	1200.95	2323.94	2392.8	2413.73	0.976554	2.87e-84	9.32e-83	Chmp4b	chr2	+	154651705	154694785	2027	protein_coding	charged_multivesicular_body_protein_4B
ENSMUSG00000032348	418.142	355.019	417.806	34.5295	35.5128	37.6982	-3.39043	4.27e-84	1.38e-82	Gsta4	chr9	+	78191966	78209348	957	protein_coding	glutathione_S-transferase_alpha_4
ENSMUSG00000068246	0.882156	0	0	781.622	789.921	784.332	8.00286	6.17e-84	1.99e-82	Apol9b	chr15	+	77729121	77736381	1545	protein_coding	apolipoprotein_L_9b
ENSMUSG00000030220	1761.66	1644.08	1782.11	3148.46	3367.96	3357.23	0.92631	9.5e-84	3.07e-82	Arhgdib	chr6	-	136923655	136941899	1707	protein_coding	Rho_GDP_dissociation_inhibitor_(GDI)_beta
ENSMUSG00000031026	11.468	5.28302	4.95031	438.42	398.32	356.038	5.37507	1.33e-83	4.29e-82	Trim66	chr7	-	109449006	109508134	10125	protein_coding	tripartite_motif-containing_66
ENSMUSG00000036622	912.149	899.171	892.046	1892.84	1910.97	1847.21	1.06132	1.4e-83	4.5e-82	Atp13a2	chr4	+	140986873	141007330	6000	protein_coding	ATPase_type_13A2
ENSMUSG00000032666	1317.94	1323.93	1421.73	506.432	563.406	499.501	-1.36607	1.88e-83	6.03e-82	1700025G04Rik	chr1	-	151852403	152090125	11788	protein_coding	RIKEN_cDNA_1700025G04_gene
ENSMUSG00000025132	3579.79	3410.72	3588.98	5951.62	6196.51	6645.35	0.827449	2.09e-83	6.7e-82	Arhgdia	chr11	-	120578104	120581624	2258	protein_coding	Rho_GDP_dissociation_inhibitor_(GDI)_alpha
ENSMUSG00000047746	352.862	450.114	375.234	28.2514	26.8746	13.6132	-3.96212	2.29e-83	7.32e-82	Fbxo40	chr16	-	36963460	36990467	5517	protein_coding	F-box_protein_40
ENSMUSG00000040618	1192.67	1166.49	1217.78	2473.57	2320.81	2332.05	0.992078	3.23e-83	1.03e-81	Pck2	chr14	+	55540266	55550017	3400	protein_coding	phosphoenolpyruvate_carboxykinase_2_(mitochondrial)
ENSMUSG00000032870	633.388	732.227	685.123	1589.4	1628.79	1595.89	1.23039	3.67e-83	1.17e-81	Smap2	chr4	-	120968317	121017247	3160	protein_coding	small_ArfGAP_2
ENSMUSG00000032555	1864	1795.17	1898.94	3328.43	3390.04	3272.41	0.844582	3.71e-83	1.18e-81	Topbp1	chr9	+	103305215	103350428	11122	protein_coding	topoisomerase_(DNA)_II_binding_protein_1
ENSMUSG00000056612	2147.17	2133.29	2098.93	3674.77	3755.72	3622.17	0.791997	9.67e-83	3.07e-81	Ppp1r14b	chr19	+	6975048	6977324	919	protein_coding	protein_phosphatase_1_regulatory_(inhibitor)_subunit_14B
ENSMUSG00000034614	498.418	487.095	467.309	58.5955	88.3022	75.3964	-2.66575	1.01e-82	3.22e-81	Pik3ip1	chr11	+	3330401	3342971	4272	protein_coding	phosphoinositide-3-kinase_interacting_protein_1
ENSMUSG00000105987	920.971	823.095	865.315	1912.72	1880.26	2056.65	1.15941	1.69e-82	5.35e-81	AI506816	chr5	-	23698296	23712667	4479	processed_transcript	expressed_sequence_AI506816
ENSMUSG00000072812	529.293	531.472	551.465	119.284	95.0208	90.0568	-2.38015	2.33e-82	7.35e-81	Ahnak2	chr12	-	112772194	112802657	14163	protein_coding	AHNAK_nucleoprotein_2
ENSMUSG00000073001	1.76431	2.11321	0.990062	548.286	620.035	596.888	7.15449	3.87e-82	1.22e-80	Cylc1	chrX	+	111110458	111123874	1923	protein_coding	cylicin_basic_protein_of_sperm_head_cytoskeleton_1
ENSMUSG00000027342	3747.4	3318.8	3440.47	6060.44	6300.17	6211.82	0.819781	4.55e-82	1.43e-80	Pcna	chr2	-	132249162	132253314	2400	protein_coding	proliferating_cell_nuclear_antigen
ENSMUSG00000053007	98.8014	90.868	97.0261	599.557	483.742	535.105	2.46414	5.85e-82	1.84e-80	Creb5	chr6	+	53287270	53700376	24125	protein_coding	cAMP_responsive_element_binding_protein_5
ENSMUSG00000091537	1655.81	1555.32	1615.78	2988.37	3168.32	2955.12	0.914645	9.64e-82	3.02e-80	Tma7	chr9	-	109074568	109082587	1359	protein_coding	translational_machinery_associated_7_homolog_(S._cerevisiae)
ENSMUSG00000075254	1578.18	1764.53	1630.63	549.332	637.311	687.992	-1.40111	1.37e-81	4.3e-80	Heg1	chr16	+	33684466	33771576	12632	protein_coding	heart_development_protein_with_EGF-like_domains_1
ENSMUSG00000038212	2088.94	2171.32	2133.58	1030.65	1003	1093.25	-1.03005	1.75e-81	5.46e-80	Hiatl1	chr13	-	65064663	65112982	3925	protein_coding	hippocampus_abundant_transcript-like_1
ENSMUSG00000074733	993.307	1094.64	1106.89	379.824	369.525	333.001	-1.55263	1.82e-81	5.67e-80	Zfp950	chr19	-	61053840	61140840	10615	protein_coding	zinc_finger_protein_950
ENSMUSG00000029826	2621.77	2686.95	2581.09	4454.3	4328.73	4543.68	0.755452	2.56e-81	7.98e-80	Zc3hav1	chr6	-	38305286	38354603	6518	protein_coding	zinc_finger_CCCH_type_antiviral_1
ENSMUSG00000032397	433.138	408.906	381.174	1110.17	1103.78	1091.15	1.42665	2.94e-81	9.15e-80	Tipin	chr9	+	64281607	64304792	1211	protein_coding	timeless_interacting_protein
ENSMUSG00000020315	5387.32	5588.38	5475.05	3323.2	3221.11	3431.58	-0.720979	3.44e-81	1.07e-79	Sptbn1	chr11	-	30099395	30268175	17492	protein_coding	spectrin_beta_non-erythrocytic_1
ENSMUSG00000008682	26274.1	25710.4	25038.7	17785.8	18051.1	17840.7	-0.520746	4.46e-81	1.38e-79	Rpl10	chrX	+	74270812	74273135	2053	protein_coding	ribosomal_protein_L10
ENSMUSG00000055485	359.92	370.868	399.985	1027.51	1038.51	1115.24	1.48656	4.73e-81	1.46e-79	Soga1	chr2	-	157015799	157079254	7984	protein_coding	suppressor_of_glucose_autophagy_associated_1
ENSMUSG00000030189	2549.43	2473.51	2380.11	4184.34	4242.34	4208.58	0.769889	6.67e-81	2.06e-79	Ybx3	chr6	-	131364855	131388476	3075	protein_coding	Y_box_protein_3
ENSMUSG00000025001	849.516	770.265	772.249	1875.05	1743.01	1759.25	1.1634	8.06e-81	2.48e-79	Hells	chr19	+	38930915	38971051	7205	protein_coding	helicase_lymphoid_specific
ENSMUSG00000031555	324.633	313.812	325.731	965.779	966.525	897.426	1.54559	8.76e-81	2.69e-79	Adam9	chr8	-	24949611	25016922	4039	protein_coding	a_disintegrin_and_metallopeptidase_domain_9_(meltrin_gamma)
ENSMUSG00000085396	2164.81	1965.29	2125.66	980.428	982.842	885.908	-1.13203	1.23e-80	3.77e-79	Firre	chrX	-	50555744	50635321	8247	processed_transcript	functional_intergenic_repeating_RNA_element
ENSMUSG00000029860	762.183	789.284	709.875	1630.21	1709.42	1724.69	1.16059	1.43e-80	4.38e-79	Zyx	chr6	+	42349630	42360213	5390	protein_coding	zyxin
ENSMUSG00000024782	3346.9	3448.76	3353.34	1954.58	1934.97	1927.84	-0.80161	2.3e-80	7.02e-79	Ak3	chr19	-	29020833	29047961	3120	protein_coding	adenylate_kinase_3
ENSMUSG00000029714	2455.92	2409.06	2596.93	1303.75	1219.91	1190.63	-1.00473	3.33e-80	1.02e-78	Gigyf1	chr5	+	137518548	137527935	5505	protein_coding	GRB10_interacting_GYF_protein_1
ENSMUSG00000059552	1506.72	1415.85	1499.94	2722.6	2823.75	2961.4	0.941368	5.54e-80	1.69e-78	Trp53	chr11	+	69580359	69591873	4045	protein_coding	transformation_related_protein_53
ENSMUSG00000032462	578.694	581.133	573.246	1314.21	1466.58	1428.34	1.27655	6.72e-80	2.04e-78	Pik3cb	chr9	-	99036654	99140621	7193	protein_coding	phosphatidylinositol_3-kinase_catalytic_beta_polypeptide
ENSMUSG00000038417	421.67	403.623	383.154	51.271	54.709	45.0284	-2.94524	1.11e-79	3.37e-78	Fig4	chr10	-	41188172	41303241	3263	protein_coding	FIG4_phosphoinositide_5-phosphatase
ENSMUSG00000040415	1989.26	2044.53	1973.19	935.435	954.048	811.558	-1.14893	1.21e-79	3.67e-78	Dtx3	chr10	-	127190378	127195728	2572	protein_coding	deltex_3_E3_ubiquitin_ligase
ENSMUSG00000097252	37.9327	38.0378	22.7714	351.573	368.566	364.416	3.37309	1.47e-79	4.46e-78	Gm6634	chr3	-	70772379	70807291	1804	lincRNA	predicted_gene_6634
ENSMUSG00000041028	5289.41	5033.67	5057.24	7917.71	7915.52	7868.45	0.622899	2.79e-79	8.42e-78	Ghitm	chr14	-	37120444	37135322	3081	protein_coding	growth_hormone_inducible_transmembrane_protein
ENSMUSG00000025780	747.186	678.34	703.934	1610.33	1553.93	1680.71	1.18045	8.01e-79	2.42e-77	Itih5	chr2	+	10153571	10256529	7900	protein_coding	inter-alpha_(globulin)_inhibitor_H5
ENSMUSG00000041164	1209.44	1228.83	1235.6	2301.96	2314.09	2347.76	0.921286	1.36e-78	4.11e-77	Zmiz2	chr11	+	6389074	6406158	4655	protein_coding	zinc_finger_MIZ-type_containing_2
ENSMUSG00000015714	1749.31	1771.93	1797.95	3221.7	3160.64	3068.21	0.828333	1.9e-78	5.7e-77	Cers2	chr3	+	95314791	95323599	3676	protein_coding	ceramide_synthase_2
ENSMUSG00000022241	1867.52	1789.89	1791.02	3189.27	3180.8	3214.82	0.813047	2.33e-78	6.98e-77	Tars	chr15	-	11383663	11399658	2636	protein_coding	threonyl-tRNA_synthetase
ENSMUSG00000059336	0	0	0.990062	660.245	647.869	694.275	7.79505	2.81e-78	8.43e-77	Slc14a1	chr18	-	78100091	78142119	3995	protein_coding	solute_carrier_family_14_(urea_transporter)_member_1
ENSMUSG00000017774	995.954	984.756	985.112	1940.97	1994.48	1976.01	0.993003	3.04e-78	9.08e-77	Myo1c	chr11	+	75650504	75673910	6585	protein_coding	myosin_IC
ENSMUSG00000017861	375.798	355.019	382.164	1027.51	994.359	1000.05	1.43378	3.31e-78	9.89e-77	Mybl2	chr2	+	163054687	163084688	4632	protein_coding	myeloblastosis_oncogene-like_2
ENSMUSG00000038252	1371.75	1524.68	1503.9	2757.13	2836.23	2802.23	0.932124	5.34e-78	1.59e-76	Ncapd2	chr6	-	125168007	125191701	6267	protein_coding	non-SMC_condensin_I_complex_subunit_D2
ENSMUSG00000070034	699.549	723.774	738.587	1620.79	1534.73	1593.8	1.13287	7e-78	2.08e-76	Sp110	chr1	-	85576899	85598817	6781	protein_coding	Sp110_nuclear_body_protein
ENSMUSG00000027951	972.136	1044.98	1025.7	1990.15	2135.57	2159.27	1.04559	8.28e-78	2.46e-76	Adar	chr3	+	89715022	89753446	8118	protein_coding	adenosine_deaminase_RNA-specific
ENSMUSG00000038235	127.913	114.113	160.39	583.862	679.543	616.784	2.20141	1.61e-77	4.76e-76	F11r	chr1	+	171437535	171464603	2663	protein_coding	F11_receptor
ENSMUSG00000003031	2687.93	2756.68	2738.51	1502.55	1524.17	1449.29	-0.868447	2.47e-77	7.3e-76	Cdkn1b	chr6	+	134920401	134925513	4552	protein_coding	cyclin-dependent_kinase_inhibitor_1B
ENSMUSG00000032484	381.091	415.246	390.085	9.41713	1.91961	4.18869	-5.7479	3.24e-77	9.57e-76	Ngp	chr9	+	110419747	110423012	1222	protein_coding	neutrophilic_granule_protein
ENSMUSG00000078652	1890.46	1944.15	1785.08	3306.46	3348.76	3335.24	0.82917	4.64e-77	1.37e-75	Psme3	chr11	+	101316213	101323537	2949	protein_coding	proteaseome_(prosome_macropain)_activator_subunit_3_(PA28_gamma_Ki)
ENSMUSG00000028248	4658.66	4695.55	4794.87	2724.69	2609.71	2343.57	-0.880237	5.07e-77	1.49e-75	Pnisr	chr4	+	21847583	21876475	10187	protein_coding	PNN_interacting_serine/arginine-rich
ENSMUSG00000028614	736.6	702.642	702.944	1522.44	1623.03	1572.85	1.13552	5.14e-77	1.51e-75	Ndc1	chr4	+	107367784	107416346	4924	protein_coding	NDC1_transmembrane_nucleoporin
ENSMUSG00000024887	222.303	228.227	223.754	791.039	719.855	735.115	1.72532	9.93e-77	2.91e-75	Asah2	chr19	-	31984654	32061469	4682	protein_coding	N-acylsphingosine_amidohydrolase_2
ENSMUSG00000021823	992.425	947.775	956.4	1945.16	1928.25	1918.42	0.996671	1.53e-76	4.48e-75	Vcl	chr14	+	20929433	21033673	5229	protein_coding	vinculin
ENSMUSG00000063268	389.913	382.491	387.114	1043.21	1085.54	987.483	1.4204	1.67e-76	4.9e-75	Parp10	chr15	-	76231174	76243441	4275	protein_coding	poly_(ADP-ribose)_polymerase_family_member_10
ENSMUSG00000061825	10.5859	10.566	11.8807	337.97	337.852	293.208	4.63366	2.33e-76	6.81e-75	Ces2c	chr8	+	104847068	104854483	1970	protein_coding	carboxylesterase_2C
ENSMUSG00000059040	1285.3	1334.49	1232.63	2425.43	2658.66	2501.69	0.976463	3.04e-76	8.86e-75	Eno1b	chr18	+	48045335	48048378	1757	protein_coding	enolase_1B_retrotransposed
ENSMUSG00000026728	2146.28	2276.98	2272.19	983.567	1144.09	1020.99	-1.08394	8.5e-76	2.47e-74	Vim	chr2	+	13573927	13582826	4743	protein_coding	vimentin
ENSMUSG00000004568	792.176	772.378	759.378	214.501	259.148	212.576	-1.7458	1.75e-75	5.07e-74	Arhgef18	chr8	+	3393006	3456601	8395	protein_coding	rho/rac_guanine_nucleotide_exchange_factor_(GEF)_18
ENSMUSG00000027510	1143.27	1270.04	1292.03	420.632	484.702	475.416	-1.41608	1.94e-75	5.63e-74	Rbm38	chr2	+	173020498	173034734	2869	protein_coding	RNA_binding_motif_protein_38
ENSMUSG00000002227	323.751	268.378	293.058	862.19	907.017	951.879	1.60723	2.12e-75	6.13e-74	Mov10	chr3	-	104794836	104818563	5607	protein_coding	Moloney_leukemia_virus_10
ENSMUSG00000032740	1809.3	1916.68	1984.09	916.6	776.483	792.709	-1.19653	3.78e-75	1.09e-73	Ccdc88a	chr11	+	29373658	29510808	10891	protein_coding	coiled_coil_domain_containing_88A
ENSMUSG00000072235	418.142	416.302	412.856	1020.19	1115.29	1126.76	1.38156	6.88e-75	1.98e-73	Tuba1a	chr15	-	98949841	98953551	1647	protein_coding	tubulin_alpha_1A
ENSMUSG00000039747	1553.48	1514.11	1572.22	633.04	686.262	729.879	-1.1757	7.19e-75	2.07e-73	Orai2	chr5	-	136147459	136170713	6077	protein_coding	ORAI_calcium_release-activated_calcium_modulator_2
ENSMUSG00000044147	1684.92	1638.79	1677.17	2904.66	2929.33	3032.61	0.824496	7.53e-75	2.17e-73	Arf6	chr12	+	69372150	69375979	3730	protein_coding	ADP-ribosylation_factor_6
ENSMUSG00000022558	2107.47	2003.32	2067.25	1051.58	1067.3	1001.1	-0.983665	1.68e-74	4.81e-73	Mroh1	chr15	+	76380261	76453038	16533	protein_coding	maestro_heat-like_repeat_family_member_1
ENSMUSG00000044456	1617.87	1765.59	1775.18	778.483	811.996	780.143	-1.11727	1.93e-74	5.53e-73	Rin3	chr12	+	102283048	102390855	6835	protein_coding	Ras_and_Rab_interactor_3
ENSMUSG00000045671	456.957	443.774	391.075	1104.94	1113.38	1156.08	1.37835	2.2e-74	6.31e-73	Spred2	chr11	+	19924375	20024026	4619	protein_coding	sprouty-related_EVH1_domain_containing_2
ENSMUSG00000024975	1869.29	1964.23	1896.96	934.388	936.771	978.059	-1.0056	3.27e-74	9.35e-73	Pdcd4	chr19	+	53892231	53929861	2556	protein_coding	programmed_cell_death_4
ENSMUSG00000044252	1089.46	1123.17	1098.97	443.651	454.948	417.822	-1.32473	6.37e-74	1.82e-72	Osbpl1a	chr18	-	12755314	12941841	7392	protein_coding	oxysterol_binding_protein-like_1A
ENSMUSG00000028413	2276.84	2059.32	2199.92	1052.63	1018.35	1115.24	-1.03571	8.62e-74	2.45e-72	B4galt1	chr4	-	40804602	40854005	4234	protein_coding	UDP-Gal:betaGlcNAc_beta_14-_galactosyltransferase_polypeptide_1
ENSMUSG00000006262	1121.22	1229.89	1276.19	2504.96	2353.45	2613.74	1.04115	2.39e-73	6.81e-72	Mob1b	chr5	+	88720855	88764220	15033	protein_coding	MOB_kinase_activator_1B
ENSMUSG00000054191	800.997	917.133	902.937	254.262	282.183	294.255	-1.64612	3.58e-73	1.02e-71	Klf1	chr8	+	84901928	84905295	1534	protein_coding	Kruppel-like_factor_1_(erythroid)
ENSMUSG00000006418	734.836	686.793	708.885	1488.95	1551.05	1572.85	1.11025	6.34e-73	1.8e-71	Rnf114	chr2	+	167492645	167516173	3356	protein_coding	ring_finger_protein_114
ENSMUSG00000046916	188.781	194.415	154.45	692.682	632.512	676.473	1.88095	1.02e-72	2.88e-71	Myct1	chr10	+	5593728	5606787	2775	protein_coding	myc_target_1
ENSMUSG00000074577	127.913	165.887	201.973	1504.65	1513.61	1387.5	3.0872	1.13e-72	3.2e-71	Fam65c	chr2	-	167980164	168010618	4244	protein_coding	family_with_sequence_similarity_65_member_C
ENSMUSG00000030083	963.314	1054.49	1039.57	393.427	380.083	375.935	-1.4043	1.18e-72	3.34e-71	Abtb1	chr6	-	88835914	88841984	4862	protein_coding	ankyrin_repeat_and__BTB_(POZ)_domain_containing_1
ENSMUSG00000057346	0	0	0.990062	557.703	548.049	576.992	7.57521	1.34e-72	3.77e-71	Apol9a	chr15	-	77403789	77411080	1573	protein_coding	apolipoprotein_L_9a
ENSMUSG00000040606	718.957	675.171	779.179	219.733	210.198	203.151	-1.76767	1.47e-72	4.14e-71	Kazn	chr4	-	142102390	142239401	10721	protein_coding	kazrin_periplakin_interacting_protein
ENSMUSG00000021978	170.256	157.434	161.38	578.63	628.673	624.115	1.88812	1.5e-72	4.2e-71	Extl3	chr14	-	65052060	65098106	5977	protein_coding	exostoses_(multiple)-like_3
ENSMUSG00000015947	7.9394	15.8491	11.8807	271.004	326.334	328.812	4.49275	1.76e-72	4.94e-71	Fcgr1	chr3	-	96282909	96293969	2589	protein_coding	Fc_receptor_IgG_high_affinity_I
ENSMUSG00000032294	9236.17	11010.9	8866.01	32723.5	33676.7	33866.6	1.77177	4.04e-72	1.13e-70	Pkm	chr9	+	59656368	59679375	2599	protein_coding	pyruvate_kinase_muscle
ENSMUSG00000041645	1116.81	1083.02	1097.98	2070.72	2127.89	2074.45	0.925552	4.15e-72	1.16e-70	Ddx24	chr12	-	103407976	103425867	3157	protein_coding	DEAD_(Asp-Glu-Ala-Asp)_box_polypeptide_24
ENSMUSG00000014075	660.735	630.793	581.167	175.786	158.368	152.887	-1.92814	7.21e-72	2.01e-70	Tctex1d2	chr16	+	32419702	32429099	2385	protein_coding	Tctex1_domain_containing_2
ENSMUSG00000027469	1084.17	1246.79	1114.81	2248.6	2339.05	2321.58	1.00357	8.65e-72	2.41e-70	Tpx2	chr2	+	152847964	152895321	4677	protein_coding	TPX2_microtubule-associated_protein_homolog_(Xenopus_laevis)
ENSMUSG00000029344	280.526	237.736	272.267	818.244	803.358	789.568	1.59623	9.21e-72	2.56e-70	Tpst2	chr5	+	112276691	112315361	2793	protein_coding	protein-tyrosine_sulfotransferase_2
ENSMUSG00000022033	417.26	460.68	398.005	1071.46	1074.98	1111.05	1.34833	1.37e-71	3.8e-70	Pbk	chr14	+	65805837	65817822	1791	protein_coding	PDZ_binding_kinase
ENSMUSG00000027641	583.105	536.755	576.216	1261.9	1351.41	1315.25	1.20671	1.64e-71	4.55e-70	Rbl1	chr2	-	157145893	157204534	5993	protein_coding	retinoblastoma-like_1_(p107)
ENSMUSG00000042106	41.4613	31.6981	64.3541	1010.77	947.329	872.294	4.18229	1.66e-71	4.59e-70	Fam212a	chr9	-	107984223	107985879	1156	protein_coding	family_with_sequence_similarity_212_member_A
ENSMUSG00000028164	1244.72	1203.47	1240.55	542.008	515.416	469.133	-1.26836	1.89e-71	5.22e-70	Manba	chr3	+	135485611	135571404	6971	protein_coding	mannosidase_beta_A_lysosomal
ENSMUSG00000004880	1949.56	1972.68	2003.89	3347.27	3280.62	3358.28	0.751977	2.32e-71	6.39e-70	Lbr	chr1	-	181815335	181843046	4761	protein_coding	lamin_B_receptor
ENSMUSG00000072620	9.70371	14.7925	10.8907	287.746	302.339	285.878	4.42173	2.57e-71	7.09e-70	Slfn2	chr11	+	83065112	83070678	1664	protein_coding	schlafen_2
ENSMUSG00000045983	7012.26	6646.05	6921.53	10057.5	10101	10179.6	0.55907	6.61e-71	1.82e-69	Eif4g1	chr16	+	20668313	20692884	7227	protein_coding	eukaryotic_translation_initiation_factor_4_gamma_1
ENSMUSG00000040552	288.465	325.434	356.422	4.18539	9.59806	9.42455	-5.02117	7.1e-71	1.95e-69	C3ar1	chr6	-	122847138	122856161	4305	protein_coding	complement_component_3a_receptor_1
ENSMUSG00000026663	603.395	627.623	595.028	1322.58	1376.36	1464.99	1.186	7.58e-71	2.08e-69	Atf6	chr1	-	170704674	170867771	9231	protein_coding	activating_transcription_factor_6
ENSMUSG00000049577	9155.89	9563.33	9330.35	13345.1	14070.8	13980.8	0.561482	1.81e-70	4.96e-69	Zfpm1	chr8	+	122282141	122337251	3503	protein_coding	zinc_finger_protein_multitype_1
ENSMUSG00000030744	36739.1	35664.6	34577.9	24301.4	25380.2	24705.9	-0.523915	1.83e-70	5e-69	Rps3	chr7	-	99477896	99483738	4483	protein_coding	ribosomal_protein_S3
ENSMUSG00000061751	0.882156	5.28302	0.990062	413.307	409.837	354.991	6.41446	7.64e-70	2.09e-68	Kalrn	chr16	-	33974258	34573532	18660	protein_coding	kalirin_RhoGEF_kinase
ENSMUSG00000028678	318.458	362.416	310.88	934.388	930.052	886.955	1.4675	7.67e-70	2.09e-68	Kif2c	chr4	-	117159639	117182639	4363	protein_coding	kinesin_family_member_2C
ENSMUSG00000022094	333.455	315.925	340.581	889.395	892.62	884.86	1.42213	9.84e-70	2.68e-68	Slc39a14	chr14	-	70303469	70351425	10550	protein_coding	solute_carrier_family_39_(zinc_transporter)_member_14
ENSMUSG00000026399	0.882156	0	0.990062	486.552	482.783	474.369	7.24519	1.22e-69	3.31e-68	Cd55	chr1	-	130439027	130462744	4853	protein_coding	CD55_molecule_decay_accelerating_factor_for_complement
ENSMUSG00000020571	2093.36	2002.27	2069.23	3433.07	3656.86	3466.14	0.774642	1.54e-69	4.17e-68	Pdia6	chr12	+	17266545	17284770	3745	protein_coding	protein_disulfide_isomerase_associated_6
ENSMUSG00000032026	978.311	983.699	1046.5	1972.37	2047.27	1914.23	0.978434	1.89e-69	5.11e-68	Rexo2	chr9	-	48468514	48480611	1075	protein_coding	REX2_RNA_exonuclease_2_homolog_(S._cerevisiae)
ENSMUSG00000020644	33.5219	44.3774	34.6522	368.314	373.365	298.444	3.14157	2.72e-69	7.36e-68	Id2	chr12	-	25093801	25096092	1270	protein_coding	inhibitor_of_DNA_binding_2
ENSMUSG00000047909	1372.63	1406.34	1483.11	570.259	664.186	585.369	-1.22155	5e-69	1.35e-67	Ankrd16	chr2	+	11777876	11790329	5926	protein_coding	ankyrin_repeat_domain_16
ENSMUSG00000027073	494.007	530.416	459.389	0	0.959806	1.04717	-7.21957	5.76e-69	1.55e-67	Prg2	chr2	+	84980461	84983632	838	protein_coding	proteoglycan_2_bone_marrow
ENSMUSG00000035049	653.677	694.189	657.401	1408.38	1494.42	1426.25	1.10858	8.33e-69	2.24e-67	Rrp12	chr19	-	41862852	41896153	4319	protein_coding	ribosomal_RNA_processing_12_homolog_(S._cerevisiae)
ENSMUSG00000028788	3965.29	3743.55	3551.35	6346.1	6085.17	6148.99	0.720928	1.34e-68	3.59e-67	Ptp4a2	chr4	+	129811219	129850003	4377	protein_coding	protein_tyrosine_phosphatase_4a2
ENSMUSG00000060860	798.351	862.19	820.762	1636.49	1753.57	1711.08	1.03879	1.54e-68	4.14e-67	Ube2s	chr7	-	4794546	4812590	5141	protein_coding	ubiquitin-conjugating_enzyme_E2S
ENSMUSG00000000753	394.324	337.057	313.85	947.991	1012.6	1071.26	1.52447	1.87e-68	5e-67	Serpinf1	chr11	-	75409769	75422701	2359	protein_coding	serine_(or_cysteine)_peptidase_inhibitor_clade_F_member_1
ENSMUSG00000067629	1003.89	1005.89	961.351	389.241	394.48	395.831	-1.32728	2.16e-68	5.76e-67	Syngap1	chr17	+	26941253	26972434	6787	protein_coding	synaptic_Ras_GTPase_activating_protein_1_homolog_(rat)
ENSMUSG00000021996	1059.47	1046.04	1017.78	1975.5	1956.09	1984.39	0.919287	2.67e-68	7.12e-67	Esd	chr14	+	74732297	74750765	3366	protein_coding	esterase_D/formylglutathione_hydrolase
ENSMUSG00000007041	2006.02	1936.76	1907.85	3266.7	3349.72	3256.7	0.753478	3.36e-68	8.96e-67	Clic1	chr17	+	35049966	35058749	1799	protein_coding	chloride_intracellular_channel_1
ENSMUSG00000001833	1976.91	1911.4	1811.81	3255.19	3289.26	3271.37	0.782375	3.72e-68	9.89e-67	2018-09-07	chr9	+	25252439	25308571	2538	protein_coding	septin_7
ENSMUSG00000005886	1712.26	1801.51	1702.91	2973.72	2973.48	3021.09	0.781236	4.36e-68	1.16e-66	Ncoa2	chr1	-	13139105	13374083	15642	protein_coding	nuclear_receptor_coactivator_2
ENSMUSG00000020402	1760.78	1772.98	1740.53	2924.54	3104.97	3099.63	0.790606	5.4e-68	1.43e-66	Vdac1	chr11	+	52360860	52389397	2620	protein_coding	voltage-dependent_anion_channel_1
ENSMUSG00000021831	1401.75	1450.72	1390.05	2567.74	2461.9	2618.98	0.848954	1.06e-67	2.82e-66	Ero1l	chr14	-	45283092	45318572	4413	protein_coding	ERO1-like_(S._cerevisiae)
ENSMUSG00000023307	623.684	632.906	578.196	1352.93	1383.08	1316.3	1.1399	1.35e-67	3.57e-66	2018-03-05	chr19	+	37207543	37222139	2396	protein_coding	membrane-associated_ring_finger_(C3HC4)_5
ENSMUSG00000019370	2963.16	2917.29	2911.77	4552.66	4712.65	4566.72	0.653031	1.78e-67	4.71e-66	Calm3	chr7	-	16915379	16924114	2423	protein_coding	calmodulin_3
ENSMUSG00000053310	525.765	613.887	548.495	1273.4	1363.88	1308.97	1.2238	2.01e-67	5.3e-66	Nrgn	chr9	-	37544492	37552904	1453	protein_coding	neurogranin
ENSMUSG00000064179	35.2862	28.5283	35.6422	326.46	297.54	306.821	3.14185	2.69e-67	7.08e-66	Tnnt1	chr7	-	4504570	4516382	2204	protein_coding	troponin_T1_skeletal_slow
ENSMUSG00000030654	46.7543	40.151	40.5926	329.599	320.575	338.237	2.88893	2.91e-67	7.64e-66	Arl6ip1	chr7	-	118118891	118129662	2482	protein_coding	ADP-ribosylation_factor-like_6_interacting_protein_1
ENSMUSG00000028645	352.862	408.906	341.572	939.62	1041.39	1053.46	1.45503	2.92e-67	7.68e-66	Slc2a1	chr4	+	119108711	119137983	3506	protein_coding	solute_carrier_family_2_(facilitated_glucose_transporter)_member_1
ENSMUSG00000041189	335.219	334.944	298.999	35.5758	18.2363	36.651	-3.33928	2.93e-67	7.69e-66	Chrnb1	chr11	-	69784036	69795943	2531	protein_coding	cholinergic_receptor_nicotinic_beta_polypeptide_1_(muscle)
ENSMUSG00000024943	2189.51	2180.83	2204.87	3710.35	3556.08	3555.15	0.717748	2.95e-67	7.73e-66	Smc5	chr19	-	23206441	23273897	5730	protein_coding	structural_maintenance_of_chromosomes_5
ENSMUSG00000107476	676.613	623.397	710.865	189.389	202.519	205.246	-1.73931	3.06e-67	7.99e-66	Zfp862-ps	chr6	+	48504337	48534832	6979	transcribed_unitary_pseudogene	zinc_finger_protein_862_pseudogene
ENSMUSG00000025064	14.9966	12.6793	18.8112	272.05	268.746	278.548	3.96932	4.36e-67	1.14e-65	Col17a1	chr19	-	47646344	47692094	5765	protein_coding	collagen_type_XVII_alpha_1
ENSMUSG00000020358	2230.09	2079.4	2134.57	3626.64	3527.29	3649.39	0.743271	4.72e-67	1.23e-65	Hnrnpab	chr11	-	51600100	51606847	2782	protein_coding	heterogeneous_nuclear_ribonucleoprotein_A/B
ENSMUSG00000042608	318.458	316.981	328.701	846.495	852.308	876.483	1.41063	5.12e-67	1.33e-65	Stk40	chr4	+	126103957	126141029	4117	protein_coding	serine/threonine_kinase_40
ENSMUSG00000019998	405.792	356.076	356.422	989.845	955.007	968.634	1.372	7.1e-67	1.84e-65	Stx7	chr10	+	24149317	24188959	2500	protein_coding	syntaxin_7
ENSMUSG00000041936	59.1044	47.5472	50.4932	418.539	345.53	348.708	2.76387	9.37e-67	2.43e-65	Agrn	chr4	-	156165290	156197488	9285	protein_coding	agrin
ENSMUSG00000024835	5562.87	5428.84	5647.32	3511.54	3640.55	3629.5	-0.625431	1.05e-66	2.73e-65	Coro1b	chr19	+	4148619	4154035	2372	protein_coding	coronin_actin_binding_protein_1B
ENSMUSG00000020849	5255	5123.48	4947.34	7618.46	7661.17	7879.97	0.594778	1.07e-66	2.78e-65	Ywhae	chr11	+	75732869	75765845	2568	protein_coding	tyrosine_3-monooxygenase/tryptophan_5-monooxygenase_activation_protein_epsilon_polypeptide
ENSMUSG00000062248	2160.4	2095.25	1978.14	1084.02	1091.3	1072.3	-0.939068	1.21e-66	3.14e-65	Cks2	chr13	+	51645232	51650660	692	protein_coding	CDC28_protein_kinase_regulatory_subunit_2
ENSMUSG00000033159	2418.87	2550.64	2656.34	1290.15	1406.12	1344.57	-0.91323	1.31e-66	3.37e-65	Cnppd1	chr1	-	75134554	75142711	5635	protein_coding	cyclin_Pas1/PHO80_domain_containing_1
ENSMUSG00000029915	5.29293	4.22642	0.990062	301.348	343.611	321.482	5.80848	1.6e-66	4.12e-65	Clec5a	chr6	-	40574894	40585821	3840	protein_coding	C-type_lectin_domain_family_5_member_a
ENSMUSG00000023341	1.76431	3.16981	1.98012	358.897	375.284	331.954	6.28463	1.84e-66	4.74e-65	Mx2	chr16	+	97535308	97560900	3614	polymorphic_pseudogene	MX_dynamin-like_GTPase_2
ENSMUSG00000033307	2149.81	2176.61	1998.94	3504.22	3682.78	3627.4	0.772794	2.41e-66	6.18e-65	Mif	chr10	-	75859353	75860250	554	protein_coding	macrophage_migration_inhibitory_factor
ENSMUSG00000020737	813.348	860.076	802.941	1626.02	1756.45	1670.24	1.02755	2.97e-66	7.61e-65	Hn1	chr11	-	115497353	115514387	2149	protein_coding	hematological_and_neurological_expressed_sequence_1
ENSMUSG00000025007	2824.66	2696.46	2750.39	4342.34	4408.39	4593.94	0.688585	4.56e-66	1.17e-64	Aldh18a1	chr19	-	40550257	40588463	4072	protein_coding	aldehyde_dehydrogenase_18_family_member_A1
ENSMUSG00000005732	1175.03	1043.93	1044.52	2087.46	2238.27	2161.36	0.987199	5.64e-66	1.44e-64	Ranbp1	chr16	-	18239784	18248732	1666	protein_coding	RAN_binding_protein_1
ENSMUSG00000031155	57.3401	56.0001	58.4137	359.944	358.008	349.755	2.59187	5.76e-66	1.47e-64	Pim2	chrX	+	7878262	7883432	2795	protein_coding	proviral_integration_site_2
ENSMUSG00000027293	1250.9	1314.42	1247.48	2343.82	2245.95	2391.74	0.871432	2.08e-65	5.31e-64	Ehd4	chr2	-	120089175	120154606	4007	protein_coding	EH-domain_containing_4
ENSMUSG00000032562	3615.96	3689.66	3593.93	5425.31	5566.88	5645.3	0.609856	2.63e-65	6.71e-64	Gnai2	chr9	-	107614125	107635367	3779	protein_coding	guanine_nucleotide_binding_protein_(G_protein)_alpha_inhibiting_2
ENSMUSG00000021665	548.701	602.265	573.246	164.277	151.649	162.312	-1.83485	3.15e-65	8.02e-64	Hexb	chr13	-	97176332	97198357	1904	protein_coding	hexosaminidase_B
ENSMUSG00000035395	9334.97	9163.93	9149.17	6467.47	6349.12	6146.9	-0.543652	3.27e-65	8.3e-64	Pet2	chrX	-	89403848	89409689	4183	protein_coding	plasmacytoma_expressed_transcript_2
ENSMUSG00000008496	96.155	82.4152	67.3242	448.883	415.596	419.916	2.34612	3.82e-65	9.68e-64	Pou2f2	chr7	-	25087344	25159922	8231	protein_coding	POU_domain_class_2_transcription_factor_2
ENSMUSG00000026880	275.233	286.34	268.307	5.23174	19.1961	13.6132	-4.21625	5.21e-65	1.32e-63	Stom	chr2	-	35313986	35336976	2827	protein_coding	stomatin
ENSMUSG00000028577	1070.94	1025.96	992.043	1929.46	1944.57	1990.67	0.922012	7.9e-65	2e-63	Plaa	chr4	-	94567514	94603244	6441	protein_coding	phospholipase_A2_activating_protein
ENSMUSG00000023243	517.825	486.038	479.19	1117.5	1143.13	1146.65	1.1944	8.54e-65	2.15e-63	Kcnk5	chr14	-	20140058	20181782	3364	protein_coding	potassium_channel_subfamily_K_member_5
ENSMUSG00000005103	2488.56	2479.85	2680.1	4170.74	4232.75	4122.72	0.71105	9.72e-65	2.45e-63	Wdr1	chr5	-	38526813	38563221	8899	protein_coding	WD_repeat_domain_1
ENSMUSG00000015749	3039.03	3036.68	2904.84	4652.06	5026.51	4856.78	0.694049	1.37e-64	3.46e-63	Anp32e	chr3	+	95929246	95947390	3566	protein_coding	acidic_(leucine-rich)_nuclear_phosphoprotein_32_family_member_E
ENSMUSG00000034659	365.212	363.472	393.055	931.249	925.253	963.398	1.32413	1.76e-64	4.41e-63	Tmem109	chr19	-	10870660	10882001	3798	protein_coding	transmembrane_protein_109
ENSMUSG00000037541	450.782	518.793	466.319	0	0	0	-7.464	2.03e-64	5.08e-63	Shank2	chr7	+	144001928	144424494	10597	protein_coding	SH3/ankyrin_domain_gene_2
ENSMUSG00000028800	1106.22	1075.62	1151.44	2014.22	2176.84	2123.66	0.919898	2.16e-64	5.42e-63	Hdac1	chr4	-	129516104	129542713	3445	protein_coding	histone_deacetylase_1
ENSMUSG00000023075	799.233	841.058	761.358	1591.49	1698.86	1619.98	1.03017	2.31e-64	5.78e-63	Akirin1	chr4	-	123734559	123750345	3450	protein_coding	akirin_1
ENSMUSG00000020185	228.478	235.623	235.635	692.682	681.463	700.558	1.55911	2.84e-64	7.1e-63	E2f7	chr10	+	110745439	110787384	9009	protein_coding	E2F_transcription_factor_7
ENSMUSG00000030094	733.071	703.699	708.885	239.614	252.429	236.661	-1.54831	3.16e-64	7.89e-63	Xpc	chr6	-	91489305	91515888	5494	protein_coding	xeroderma_pigmentosum_complementation_group_C
ENSMUSG00000040451	1550.83	1537.36	1583.11	788.946	783.202	764.436	-0.996892	3.66e-64	9.12e-63	Sgms1	chr19	-	32122727	32389714	10299	protein_coding	sphingomyelin_synthase_1
ENSMUSG00000013629	1976.03	1972.68	1945.47	3270.88	3229.75	3487.08	0.759429	4.84e-64	1.2e-62	Cad	chr5	+	31054780	31078479	8183	protein_coding	carbamoyl-phosphate_synthetase_2_aspartate_transcarbamylase_and_dihydroorotase
ENSMUSG00000034111	515.179	526.189	566.316	1248.29	1177.68	1204.25	1.17144	5.92e-64	1.47e-62	Tmed8	chr12	-	87166242	87200229	7179	protein_coding	transmembrane_emp24_domain_containing_8
ENSMUSG00000042742	989.779	980.529	881.156	349.48	372.405	367.557	-1.38128	6.31e-64	1.57e-62	B630005N14Rik	chr6	-	13625673	13677966	5632	protein_coding	RIKEN_cDNA_B630005N14_gene
ENSMUSG00000032803	2347.42	2336.15	2292.98	3830.68	3688.54	3704.89	0.684946	7.61e-64	1.88e-62	Cdv3	chr9	-	103353094	103365840	7403	protein_coding	carnitine_deficiency-associated_gene_expressed_in_ventricle_3
ENSMUSG00000027834	287.583	305.359	266.327	4.18539	7.67845	5.23586	-5.1782	8.34e-64	2.06e-62	Serpini1	chr3	+	75557547	75643495	7286	protein_coding	serine_(or_cysteine)_peptidase_inhibitor_clade_I_member_1
ENSMUSG00000040084	798.351	846.341	831.652	1609.28	1630.71	1632.54	0.975311	1.08e-63	2.66e-62	Bub1b	chr2	+	118598211	118641591	4275	protein_coding	BUB1B_mitotic_checkpoint_serine/threonine_kinase
ENSMUSG00000031447	4791.87	4734.65	4595.87	3035.45	3003.23	3065.07	-0.633114	1.45e-63	3.57e-62	Lamp1	chr8	+	13159135	13175338	2255	protein_coding	lysosomal-associated_membrane_protein_1
ENSMUSG00000059474	1661.1	1742.34	1705.88	889.395	859.027	879.624	-0.956695	2.86e-63	7.04e-62	Mbtd1	chr11	+	93885852	93946985	13896	protein_coding	mbt_domain_containing_1
ENSMUSG00000027570	307.872	334.944	274.247	31.3904	34.553	31.4152	-3.14876	2.91e-63	7.15e-62	Col9a3	chr2	+	180597790	180622189	3853	protein_coding	collagen_type_IX_alpha_3
ENSMUSG00000056737	1415.86	1476.08	1416.78	2450.55	2562.68	2632.59	0.826629	3.12e-63	7.67e-62	Capg	chr6	+	72544391	72562983	2529	protein_coding	capping_protein_(actin_filament)_gelsolin-like
ENSMUSG00000020264	416.377	404.68	398.995	91.0322	76.7845	76.4436	-2.29107	3.29e-63	8.07e-62	Slc36a2	chr11	-	55158470	55185077	3255	protein_coding	solute_carrier_family_36_(proton/amino_acid_symporter)_member_2
ENSMUSG00000009647	644.856	657.208	635.62	1365.48	1317.81	1377.03	1.06417	3.3e-63	8.08e-62	Mcu	chr10	-	59446984	59616692	6936	protein_coding	mitochondrial_calcium_uniporter
ENSMUSG00000062421	274.35	303.246	286.128	865.329	753.448	860.775	1.51369	3.93e-63	9.61e-62	Arf2	chr11	+	103966739	103985337	2998	protein_coding	ADP-ribosylation_factor_2
ENSMUSG00000040264	11.468	16.9057	19.8012	246.938	263.947	265.982	3.86241	5.26e-63	1.29e-61	Gbp2b	chr3	+	142594847	142619179	2823	protein_coding	guanylate_binding_protein_2b
ENSMUSG00000024048	1180.32	1166.49	1169.26	2058.17	2201.8	2205.34	0.877059	5.56e-63	1.36e-61	Myl12a	chr17	-	70993656	71002878	3201	protein_coding	myosin_light_chain_12A_regulatory_non-sarcomeric
ENSMUSG00000034460	415.495	488.151	522.753	91.0322	105.579	99.4813	-2.23565	5.78e-63	1.41e-61	Six4	chr12	-	73099609	73113456	10855	protein_coding	sine_oculis-related_homeobox_4
ENSMUSG00000021182	1202.38	1327.1	1250.45	568.167	517.336	457.614	-1.28607	6.23e-63	1.51e-61	Ccdc88c	chr12	-	100912700	101028983	6313	protein_coding	coiled-coil_domain_containing_88C
ENSMUSG00000030154	266.411	246.189	274.247	9.41713	10.5579	10.4717	-4.42857	6.51e-63	1.58e-61	Klrb1f	chr6	+	129045901	129057464	2025	protein_coding	killer_cell_lectin-like_receptor_subfamily_B_member_1F
ENSMUSG00000026970	611.334	577.963	567.306	1275.5	1248.71	1372.84	1.1441	9.42e-63	2.29e-61	Rbms1	chr2	-	60750193	60963192	5473	protein_coding	RNA_binding_motif_single_stranded_interacting_protein_1
ENSMUSG00000056919	428.728	383.548	404.936	1117.5	1017.39	970.728	1.34276	1.2e-62	2.89e-61	Cep162	chr9	-	87189577	87255536	11607	protein_coding	centrosomal_protein_162
ENSMUSG00000066406	2662.35	2763.02	2720.69	4173.88	4288.41	4287.12	0.646163	1.75e-62	4.23e-61	Akap13	chr7	+	75455534	75754609	20914	protein_coding	A_kinase_(PRKA)_anchor_protein_13
ENSMUSG00000036894	246.121	265.208	248.506	784.761	716.975	708.935	1.53266	2.13e-62	5.14e-61	Rap2b	chr3	+	61361638	61368430	6793	protein_coding	RAP2B_member_of_RAS_oncogene_family
ENSMUSG00000022895	471.071	417.359	447.508	1094.48	1091.3	1018.9	1.25509	2.17e-62	5.23e-61	Ets2	chr16	+	95702075	95721051	4710	protein_coding	E26_avian_leukemia_oncogene_2_3'_domain
ENSMUSG00000071072	1682.27	1538.42	1602.91	2888.97	2842.95	3179.21	0.882315	2.4e-62	5.77e-61	Ptges3	chr10	+	128058954	128077272	2217	protein_coding	prostaglandin_E_synthase_3_(cytosolic)
ENSMUSG00000025579	2471.8	2478.8	2584.06	1350.83	1405.16	1472.32	-0.831922	3.74e-62	9e-61	Gaa	chr11	+	119267887	119285454	4783	protein_coding	glucosidase_alpha_acid
ENSMUSG00000090272	0	2.11321	0.990062	372.5	338.812	375.935	6.74646	3.84e-62	9.22e-61	Mndal	chr1	-	173857220	173942491	3443	protein_coding	myeloid_nuclear_differentiation_antigen_like
ENSMUSG00000036046	1472.32	1453.89	1403.91	711.516	696.819	717.313	-1.02429	4.06e-62	9.74e-61	5031439G07Rik	chr15	-	84943936	84988551	9604	protein_coding	RIKEN_cDNA_5031439G07_gene
ENSMUSG00000024186	538.997	686.793	570.276	131.84	158.368	106.812	-2.14555	6.51e-62	1.56e-60	Rgs11	chr17	+	26202951	26211324	4206	protein_coding	regulator_of_G-protein_signaling_11
ENSMUSG00000037235	1425.56	1369.36	1439.55	665.477	705.458	679.615	-1.04303	9.16e-62	2.19e-60	Mxd4	chr5	-	34173883	34187720	8483	protein_coding	Max_dimerization_protein_4
ENSMUSG00000006392	329.926	327.548	333.651	816.151	856.147	884.86	1.36075	1.55e-61	3.7e-60	Med8	chr4	+	118409337	118415782	3001	protein_coding	mediator_complex_subunit_8
ENSMUSG00000090733	18979.6	18252.9	17108.3	11575.7	11964.9	12168.1	-0.605288	1.62e-61	3.86e-60	Rps27	chr3	-	90212522	90213651	1043	protein_coding	ribosomal_protein_S27
ENSMUSG00000022285	4692.19	4642.72	4592.9	6725.92	6898.13	7132.29	0.574931	1.67e-61	3.98e-60	Ywhaz	chr15	-	36770770	36794547	3999	protein_coding	tyrosine_3-monooxygenase/tryptophan_5-monooxygenase_activation_protein_zeta_polypeptide
ENSMUSG00000032584	381.973	385.661	340.581	0	0.959806	2.09434	-6.71543	1.88e-61	4.48e-60	Mst1r	chr9	+	107906873	107920383	5007	protein_coding	macrophage_stimulating_1_receptor_(c-met-related_tyrosine_kinase)
ENSMUSG00000038520	621.92	590.642	662.352	193.574	198.68	189.538	-1.67565	2.01e-61	4.78e-60	Tbc1d17	chr7	-	44834623	44849079	9726	protein_coding	TBC1_domain_family_member_17
ENSMUSG00000019979	1637.28	1739.17	1751.42	2852.34	2927.41	2910.09	0.760923	2.08e-61	4.95e-60	Apaf1	chr10	-	90989311	91082770	9028	protein_coding	apoptotic_peptidase_activating_factor_1
ENSMUSG00000030788	250.532	269.434	248.506	741.86	706.417	721.502	1.49	2.12e-61	5.02e-60	Rnf141	chr7	-	110800432	110844457	5861	protein_coding	ring_finger_protein_141
ENSMUSG00000056305	696.903	660.378	606.908	1400.01	1383.08	1395.88	1.0844	2.55e-61	6.02e-60	Usp39	chr6	-	72318678	72345184	2445	protein_coding	ubiquitin_specific_peptidase_39
ENSMUSG00000020132	772.768	717.435	680.173	1543.36	1485.78	1482.8	1.05098	2.79e-61	6.59e-60	Rab21	chr10	-	115289863	115315591	1823	protein_coding	RAB21_member_RAS_oncogene_family
ENSMUSG00000031765	7244.26	7494.5	7021.52	4542.19	4658.9	4891.34	-0.626051	3.85e-61	9.1e-60	Mt1	chr8	+	94179089	94180325	540	protein_coding	metallothionein_1
ENSMUSG00000100182	5.29293	12.6793	5.94037	273.097	254.349	231.425	4.68814	4.07e-61	9.58e-60	1810006J02Rik	chr1	+	98131456	98144655	1882	lincRNA	RIKEN_cDNA_1810006J02_gene
ENSMUSG00000028691	2357.12	2166.04	2230.61	3654.89	3690.46	3817.99	0.722829	4.24e-61	9.98e-60	Prdx1	chr4	+	116685544	116700822	3043	protein_coding	peroxiredoxin_1
ENSMUSG00000022443	13876.3	13416.8	14078.7	19302	18880.4	19640.8	0.482494	5.8e-61	1.36e-59	Myh9	chr15	-	77760587	77842175	12928	protein_coding	myosin_heavy_polypeptide_9_non-muscle
ENSMUSG00000028037	0.882156	1.0566	2.97019	307.626	336.892	320.435	6.35772	6.66e-61	1.56e-59	Ifi44	chr3	-	151730922	151749960	6129	protein_coding	interferon-induced_protein_44
ENSMUSG00000064193	1437.91	1713.81	1413.81	2922.45	2996.52	3055.65	0.974311	7.33e-61	1.72e-59	Gm4735	chr2	+	80837141	80838442	1302	processed_pseudogene	predicted_gene_4735
ENSMUSG00000020664	1725.5	1664.15	1587.07	2788.52	2911.09	2850.4	0.778984	1.05e-60	2.45e-59	Dld	chr12	-	31331564	31351437	2241	protein_coding	dihydrolipoamide_dehydrogenase
ENSMUSG00000028211	1133.57	1146.42	1111.84	516.896	495.26	521.492	-1.14169	1.3e-60	3.04e-59	Trp53inp1	chr4	+	11156431	11174379	6475	protein_coding	transformation_related_protein_53_inducible_nuclear_protein_1
ENSMUSG00000022124	1795.19	1798.34	1876.17	973.103	987.641	962.351	-0.901665	1.59e-60	3.72e-59	Fbxl3	chr14	-	103080239	103099566	5103	protein_coding	F-box_and_leucine-rich_repeat_protein_3
ENSMUSG00000041697	1927.51	1860.68	1996.96	3192.41	3342.05	3164.55	0.744357	1.71e-60	3.99e-59	Cox6a1	chr5	-	115345642	115348981	702	protein_coding	cytochrome_c_oxidase_subunit_VIa_polypeptide_1
ENSMUSG00000079363	1.76431	8.45284	5.94037	262.633	274.505	239.802	5.15445	2.05e-60	4.77e-59	Gbp4	chr5	-	105115767	105139586	7494	protein_coding	guanylate_binding_protein_4
ENSMUSG00000014606	1603.76	1384.15	1637.56	2847.11	2912.05	2895.43	0.900509	2.24e-60	5.2e-59	Slc25a11	chr11	-	70644196	70647479	2120	protein_coding	solute_carrier_family_25_(mitochondrial_carrier_oxoglutarate_carrier)_member_11
ENSMUSG00000039153	831.873	881.209	956.4	335.878	348.41	322.529	-1.39786	2.39e-60	5.56e-59	Runx2	chr17	-	44495987	44814797	8837	protein_coding	runt_related_transcription_factor_2
ENSMUSG00000091549	256.707	234.566	229.694	678.033	693.94	715.218	1.52165	2.77e-60	6.43e-59	Gm6548	chr17	-	78850792	78851956	1165	processed_pseudogene	predicted_gene_6548
ENSMUSG00000040852	329.926	368.755	440.578	0	0	2.09434	-6.86664	2.98e-60	6.91e-59	Plekhh2	chr17	+	84511895	84622142	6886	protein_coding	pleckstrin_homology_domain_containing_family_H_(with_MyTH4_domain)_member_2
ENSMUSG00000054072	5.29293	2.11321	2.97019	300.302	275.464	250.274	5.59127	3.27e-60	7.56e-59	Iigp1	chr18	+	60376029	60392627	3121	protein_coding	interferon_inducible_GTPase_1
ENSMUSG00000005611	1.76431	2.11321	3.96025	302.394	270.665	296.35	5.91536	3.28e-60	7.56e-59	Mrvi1	chr7	-	110868266	110982461	6827	protein_coding	MRV_integration_site_1
ENSMUSG00000036093	1303.83	1432.76	1504.89	629.901	605.638	667.049	-1.15223	4.1e-60	9.45e-59	Arl5a	chr2	-	52397951	52424901	5409	protein_coding	ADP-ribosylation_factor-like_5A
ENSMUSG00000032344	195.839	215.547	216.824	680.126	644.99	612.596	1.61605	4.3e-60	9.9e-59	Mb21d1	chr9	-	78430526	78443237	4126	protein_coding	Mab-21_domain_containing_1
ENSMUSG00000012519	415.495	477.585	434.637	1004.49	1080.74	1082.78	1.25226	4.33e-60	9.95e-59	Mlkl	chr8	-	111311797	111338177	2303	protein_coding	mixed_lineage_kinase_domain-like
ENSMUSG00000026547	4137.31	4100.68	4151.33	5979.88	6107.25	6261.04	0.565955	5.99e-60	1.38e-58	Tagln2	chr1	+	172500047	172507380	2082	protein_coding	transgelin_2
ENSMUSG00000063354	124.384	106.717	116.827	461.439	446.31	492.171	1.98278	7.2e-60	1.65e-58	Slc39a4	chr15	-	76612385	76616852	2224	protein_coding	solute_carrier_family_39_(zinc_transporter)_member_4
ENSMUSG00000015316	22.936	16.9057	23.7615	252.17	246.67	267.029	3.45985	7.74e-60	1.77e-58	Slamf1	chr1	+	171767127	171801184	6156	protein_coding	signaling_lymphocytic_activation_molecule_family_member_1
ENSMUSG00000072082	369.623	360.302	346.522	876.839	895.499	875.436	1.29208	8.47e-60	1.94e-58	Ccnf	chr17	-	24223232	24251409	3099	protein_coding	cyclin_F
ENSMUSG00000024576	4199.06	4281.36	4240.44	6235.18	6111.09	6299.79	0.551306	8.59e-60	1.96e-58	Csnk1a1	chr18	+	61555274	61590061	10502	protein_coding	casein_kinase_1_alpha_1
ENSMUSG00000086841	2934.93	2940.53	2693.96	1584.17	1674.86	1617.88	-0.811501	9.89e-60	2.26e-58	2410006H16Rik	chr11	+	62602877	62604807	462	processed_transcript	RIKEN_cDNA_2410006H16_gene
ENSMUSG00000034485	18.5253	25.3585	30.6919	246.938	274.505	282.736	3.33475	9.93e-60	2.26e-58	Uaca	chr9	+	60794548	60880370	4428	protein_coding	uveal_autoantigen_with_coiled-coil_domains_and_ankyrin_repeats
ENSMUSG00000050721	302.579	352.906	282.168	861.144	827.353	853.445	1.43333	1.01e-59	2.3e-58	Plekho2	chr9	-	65554386	65580040	3271	protein_coding	pleckstrin_homology_domain_containing_family_O_member_2
ENSMUSG00000043207	1062.12	1087.25	1050.46	1917.95	1920.57	1993.82	0.864548	1.02e-59	2.33e-58	Zmpste24	chr4	-	121059237	121098241	7145	protein_coding	zinc_metallopeptidase_STE24
ENSMUSG00000036943	1834	1792	1845.48	2959.07	3034.91	3187.59	0.745327	1.21e-59	2.74e-58	Rab8b	chr9	-	66843672	66919705	4743	protein_coding	RAB8B_member_RAS_oncogene_family
ENSMUSG00000097354	830.109	1015.4	927.688	333.785	321.535	349.755	-1.45471	2.04e-59	4.63e-58	2310001H17Rik	chr6	-	129208412	129238725	7241	lincRNA	RIKEN_cDNA_2310001H17_gene
ENSMUSG00000024008	314.047	355.019	291.078	43.9466	38.3923	49.2171	-2.80728	2.33e-59	5.27e-58	Cpne5	chr17	-	29156550	29237797	11998	protein_coding	copine_V
ENSMUSG00000075706	1399.1	1464.45	1298.96	2426.48	2618.35	2558.24	0.868054	2.77e-59	6.27e-58	Gpx4	chr10	+	80047166	80056439	1724	protein_coding	glutathione_peroxidase_4
ENSMUSG00000002881	694.257	661.435	690.073	1440.82	1337.01	1453.47	1.04396	3.02e-59	6.83e-58	Nab1	chr1	-	52457294	52500679	4100	protein_coding	Ngfi-A_binding_protein_1
ENSMUSG00000041935	1732.55	1787.78	1783.1	953.223	948.289	870.2	-0.933108	3.48e-59	7.85e-58	AW549877	chr15	-	3982036	3995752	5083	protein_coding	expressed_sequence_AW549877
ENSMUSG00000020097	1285.3	1187.62	1242.53	585.955	581.643	568.614	-1.09486	4.11e-59	9.25e-58	Sgpl1	chr10	-	61098642	61147703	6143	protein_coding	sphingosine_phosphate_lyase_1
ENSMUSG00000036817	1363.81	1484.53	1476.18	695.821	716.975	686.945	-1.03783	4.14e-59	9.31e-58	Sun1	chr5	+	139200637	139249840	7596	protein_coding	Sad1_and_UNC84_domain_containing_1
ENSMUSG00000059456	1695.5	1830.04	1693.01	2903.61	2927.41	3030.52	0.763607	4.15e-59	9.33e-58	Ptk2b	chr14	-	66153257	66281052	7398	protein_coding	PTK2_protein_tyrosine_kinase_2_beta
ENSMUSG00000024773	2094.24	2046.64	2130.61	1144.7	1201.68	1160.27	-0.836852	6.52e-59	1.46e-57	Atg2a	chr19	+	6241668	6262335	7693	protein_coding	autophagy_related_2A
ENSMUSG00000023104	2099.53	2168.15	2100.91	1137.38	1231.43	1141.42	-0.856526	7.22e-59	1.62e-57	Rfc2	chr5	+	134581366	134601805	6303	protein_coding	replication_factor_C_(activator_1)_2
ENSMUSG00000026571	1146.8	1180.23	1257.38	2231.86	2101.98	2245.14	0.874531	1.05e-58	2.34e-57	Dcaf6	chr1	-	165328698	165460475	6424	protein_coding	DDB1_and_CUL4_associated_factor_6
ENSMUSG00000010358	81.1583	101.434	93.0659	399.705	406.958	422.01	2.13484	1.17e-58	2.62e-57	Ifi35	chr11	+	101448407	101458698	1727	protein_coding	interferon-induced_protein_35
ENSMUSG00000045098	2163.05	2269.59	2247.44	1282.82	1271.74	1217.86	-0.822098	1.26e-58	2.81e-57	Suv420h1	chr19	+	3767421	3818303	14116	protein_coding	suppressor_of_variegation_4-20_homolog_1_(Drosophila)
ENSMUSG00000015755	1637.28	1632.45	1577.17	2724.69	2651.94	2802.23	0.753232	1.38e-58	3.07e-57	Tab2	chr10	-	7905653	7956230	6135	protein_coding	TGF-beta_activated_kinase_1/MAP3K7_binding_protein_2
ENSMUSG00000001865	262.882	269.434	262.367	5.23174	1.91961	5.23586	-5.40503	1.44e-58	3.2e-57	Cpa3	chr3	-	20215620	20242181	1517	protein_coding	carboxypeptidase_A3_mast_cell
ENSMUSG00000058799	4994.77	4799.1	4593.89	7245.96	7116	7279.94	0.587888	1.55e-58	3.44e-57	Nap1l1	chr10	+	111473192	111498142	4086	protein_coding	nucleosome_assembly_protein_1-like_1
ENSMUSG00000024404	1480.26	1438.04	1415.79	2491.35	2517.57	2414.78	0.774769	1.71e-58	3.8e-57	Riok3	chr18	+	12128850	12157367	3661	protein_coding	RIO_kinase_3
ENSMUSG00000091199	10.5859	11.6227	7.9205	241.706	236.112	220.953	4.28219	1.87e-58	4.16e-57	Gm2619	chr1	-	85308659	85327306	494	transcribed_unprocessed_pseudogene	predicted_gene_2619
ENSMUSG00000025027	1716.68	1685.28	1716.77	2751.89	2851.58	2893.34	0.729879	2.08e-58	4.6e-57	Xpnpep1	chr19	-	52943417	53040214	7120	protein_coding	X-prolyl_aminopeptidase_(aminopeptidase_P)_1_soluble
ENSMUSG00000070713	471.071	523.019	468.3	1135.29	1096.1	1072.3	1.17313	2.34e-58	5.17e-57	Gm10282	chr8	-	72304118	72305276	1159	protein_coding	predicted_pseudogene_10282
ENSMUSG00000028718	194.074	222.944	202.963	670.709	625.794	606.313	1.60917	3.08e-58	6.8e-57	Stil	chr4	+	115000159	115043196	5795	protein_coding	Scl/Tal1_interrupting_locus
ENSMUSG00000028894	628.095	624.454	629.68	1281.78	1293.82	1268.13	1.02709	3.46e-58	7.64e-57	Inpp5b	chr4	+	124741850	124801511	4657	protein_coding	inositol_polyphosphate-5-phosphatase_B
ENSMUSG00000007721	275.233	244.076	277.217	725.119	759.207	715.218	1.45492	3.79e-58	8.35e-57	Ccdc124	chr8	-	70868227	70873490	911	protein_coding	coiled-coil_domain_containing_124
ENSMUSG00000024308	827.462	834.718	873.235	1587.31	1609.6	1648.25	0.932361	4.22e-58	9.29e-57	Tapbp	chr17	+	33915899	33929288	3296	protein_coding	TAP_binding_protein
ENSMUSG00000050150	35.2862	33.8114	40.5926	277.282	305.218	272.265	2.89198	4.29e-58	9.43e-57	Slc9b1	chr3	+	135348029	135397827	3689	protein_coding	solute_carrier_family_9_subfamily_B_(NHA1_cation_proton_antiporter_1)_member_1
ENSMUSG00000028702	210.835	224	200.983	633.04	644.99	611.548	1.5621	7.59e-58	1.67e-56	Rad54l	chr4	-	116094264	116123690	7706	protein_coding	RAD54_like_(S._cerevisiae)
ENSMUSG00000002068	149.084	147.925	169.301	536.776	511.577	545.577	1.7579	8.68e-58	1.9e-56	Ccne1	chr7	-	38097984	38107534	2662	protein_coding	cyclin_E1
ENSMUSG00000015759	382.856	311.698	361.373	869.515	934.851	986.436	1.391	1.02e-57	2.24e-56	Cnih1	chr14	-	46775582	46788411	1570	protein_coding	cornichon_family_AMPA_receptor_auxiliary_protein_1
ENSMUSG00000030766	1538.48	1645.13	1632.61	804.641	787.041	856.587	-0.973395	1.53e-57	3.36e-56	Arhgap17	chr7	-	123279218	123369915	9759	protein_coding	Rho_GTPase_activating_protein_17
ENSMUSG00000042677	207.307	221.887	209.893	623.623	611.397	678.567	1.57221	1.69e-57	3.7e-56	Zc3h12a	chr4	-	125118423	125127840	2882	protein_coding	zinc_finger_CCCH_type_containing_12A
ENSMUSG00000063800	500.182	486.038	487.111	1065.18	1094.18	1063.93	1.12504	1.82e-57	3.97e-56	Prpf38a	chr4	-	108563172	108579336	5298	protein_coding	PRP38_pre-mRNA_processing_factor_38_(yeast)_domain_containing_A
ENSMUSG00000070690	152.613	162.717	143.559	497.015	538.451	542.435	1.76758	1.82e-57	3.97e-56	5830473C10Rik	chr5	+	90561107	90597871	2919	protein_coding	RIKEN_cDNA_5830473C10_gene
ENSMUSG00000061411	588.398	607.548	620.769	1245.15	1241.99	1254.51	1.0399	2.53e-57	5.51e-56	Nol4l	chr2	-	153407462	153529971	9083	protein_coding	nucleolar_protein_4-like
ENSMUSG00000031557	749.832	718.491	679.183	1456.52	1519.37	1401.12	1.02369	2.8e-57	6.08e-56	Plekha2	chr8	-	25039144	25102194	5397	protein_coding	pleckstrin_homology_domain-containing_family_A_(phosphoinositide_binding_specific)_member_2
ENSMUSG00000073982	673.085	694.189	678.193	1322.58	1412.83	1481.75	1.04124	3.49e-57	7.57e-56	Rhog	chr7	-	102239123	102250123	1356	protein_coding	ras_homolog_gene_family_member_G
ENSMUSG00000027944	723.368	720.605	753.437	1405.24	1450.27	1467.09	0.973649	4.09e-57	8.87e-56	Hax1	chr3	-	89995446	89998780	1869	protein_coding	HCLS1_associated_X-1
ENSMUSG00000031897	464.014	468.076	446.518	1030.65	1025.07	1013.66	1.15048	4.26e-57	9.22e-56	Psmb10	chr8	-	105935728	105938392	1270	protein_coding	proteasome_(prosome_macropain)_subunit_beta_type_10
ENSMUSG00000047592	28.229	34.868	25.7416	251.123	260.108	308.916	3.12039	4.49e-57	9.71e-56	Nxpe5	chr5	+	138225898	138253363	4473	protein_coding	neurexophilin_and_PC-esterase_domain_family_member_5
ENSMUSG00000032412	1146.8	1137.96	1077.19	2036.19	1998.32	1979.16	0.836935	8.42e-57	1.82e-55	Atp1b3	chr9	-	96332655	96364442	2389	protein_coding	ATPase_Na+/K+_transporting_beta_3_polypeptide
ENSMUSG00000036768	794.822	922.416	886.106	1733.8	1691.18	1695.37	0.97563	8.75e-57	1.89e-55	Kif15	chr9	+	122951081	123018725	4815	protein_coding	kinesin_family_member_15
ENSMUSG00000042688	698.667	584.303	585.127	1363.39	1355.25	1404.26	1.13454	9.6e-57	2.07e-55	Mapk6	chr9	-	75369062	75410005	6675	protein_coding	mitogen-activated_protein_kinase_6
ENSMUSG00000042747	643.974	681.51	663.342	1378.04	1311.1	1326.77	1.01171	1.08e-56	2.33e-55	Krtcap2	chr3	+	89245966	89249906	1522	protein_coding	keratinocyte_associated_protein_2
ENSMUSG00000043004	281.408	265.208	270.287	31.3904	35.5128	32.4623	-2.95958	1.22e-56	2.63e-55	Gng2	chr14	-	19872559	19977627	4390	protein_coding	guanine_nucleotide_binding_protein_(G_protein)_gamma_2
ENSMUSG00000009073	1019.77	963.624	977.192	1786.12	1797.72	1880.72	0.881087	1.33e-56	2.86e-55	Nf2	chr11	-	4765845	4849536	6825	protein_coding	neurofibromatosis_2
ENSMUSG00000085786	267.293	293.736	212.863	15.6952	17.2765	20.9434	-3.68545	1.37e-56	2.94e-55	Gm15987	chr6	-	128951204	128975029	2231	antisense	predicted_gene_15987
ENSMUSG00000026554	3091.07	3242.72	3223.64	1900.17	2010.79	1937.27	-0.706678	1.38e-56	2.96e-55	Dcaf8	chr1	+	172148084	172197005	12996	protein_coding	DDB1_and_CUL4_associated_factor_8
ENSMUSG00000029765	0	0	0.990062	291.931	332.093	368.605	6.89627	1.51e-56	3.24e-55	Plxna4	chr6	-	32144268	32588192	14103	protein_coding	plexin_A4
ENSMUSG00000015837	4793.63	4640.61	4641.41	3029.18	3165.44	2994.91	-0.61439	1.6e-56	3.42e-55	Sqstm1	chr11	-	50199366	50210827	3356	protein_coding	sequestosome_1
ENSMUSG00000074578	2900.53	2821.14	2546.44	1442.91	1566.4	1501.64	-0.872097	1.87e-56	3.99e-55	Zfos1	chr2	+	167062934	167065862	2929	protein_coding	zinc_finger_NFX1-type_containing_1_opposite_strand_RNA_1
ENSMUSG00000074476	207.307	187.019	218.804	628.855	590.281	650.294	1.59423	1.96e-56	4.18e-55	Spc24	chr9	-	21755442	21760286	1349	protein_coding	SPC24_NDC80_kinetochore_complex_component_homolog_(S._cerevisiae)
ENSMUSG00000021134	9502.58	9168.16	9088.77	6533.39	6391.35	6123.86	-0.543014	2e-56	4.25e-55	Srsf5	chr12	+	80945504	80950507	3988	protein_coding	serine/arginine-rich_splicing_factor_5
ENSMUSG00000062203	1600.23	1472.91	1558.36	2701.67	2563.64	2738.35	0.786285	2.07e-56	4.41e-55	Gspt1	chr16	-	11219292	11254270	4297	protein_coding	G1_to_S_phase_transition_1
ENSMUSG00000018500	1.76431	5.28302	5.94037	233.335	235.153	249.227	5.2483	2.09e-56	4.44e-55	Adora2b	chr11	+	62248984	62266453	1845	protein_coding	adenosine_A2b_receptor
ENSMUSG00000001552	426.963	416.302	422.757	98.3567	109.418	103.67	-1.99887	2.32e-56	4.92e-55	Jup	chr11	-	100368958	100397763	6436	protein_coding	junction_plakoglobin
ENSMUSG00000025745	3581.55	3554.42	3563.23	2188.96	2313.13	2288.07	-0.654959	2.41e-56	5.11e-55	Hadha	chr5	-	30118304	30155162	8730	protein_coding	hydroxyacyl-Coenzyme_A_dehydrogenase/3-ketoacyl-Coenzyme_A_thiolase/enoyl-Coenzyme_A_hydratase_(trifunctional_protein)_alpha_subunit
ENSMUSG00000026357	2454.16	2286.49	2194.97	1311.07	1248.71	1253.46	-0.862209	2.94e-56	6.22e-55	Rgs18	chr1	-	144752683	144775435	2031	protein_coding	regulator_of_G-protein_signaling_18
ENSMUSG00000035078	648.384	583.246	607.898	1259.8	1263.11	1304.78	1.05162	3.21e-56	6.79e-55	Mtmr9	chr14	-	63523616	63543953	2402	protein_coding	myotubularin_related_protein_9
ENSMUSG00000032218	900.681	1036.53	893.036	1801.81	1858.19	1938.32	0.983198	3.64e-56	7.69e-55	Ccnb2	chr9	-	70407689	70421554	1541	protein_coding	cyclin_B2
ENSMUSG00000039968	1185.62	1244.68	1309.85	2421.25	2194.12	2260.84	0.877061	3.78e-56	7.98e-55	Rsbn1l	chr5	-	20893028	20956398	12676	protein_coding	round_spermatid_basic_protein_1-like
ENSMUSG00000027204	0.882156	0	1.98012	273.097	326.334	293.208	6.48854	4.44e-56	9.35e-55	Fbn1	chr2	-	125300594	125507993	12128	protein_coding	fibrillin_1
ENSMUSG00000030867	410.202	414.189	364.343	928.11	981.882	925.7	1.24884	5.95e-56	1.25e-54	Plk1	chr7	+	122159439	122169873	2199	protein_coding	polo-like_kinase_1
ENSMUSG00000040209	1221.79	1265.81	1323.71	574.445	536.532	631.445	-1.12592	8.4e-56	1.76e-54	Zfp704	chr3	-	9427020	9610085	15255	protein_coding	zinc_finger_protein_704
ENSMUSG00000028649	3689.18	3692.83	3969.16	6218.44	5732.92	5909.19	0.653034	8.85e-56	1.86e-54	Macf1	chr4	-	123349633	123684360	26689	protein_coding	microtubule-actin_crosslinking_factor_1
ENSMUSG00000025980	2905.82	2662.64	2804.85	4349.67	4356.56	4371.94	0.641497	9.4e-56	1.97e-54	Hspd1	chr1	-	55077835	55088243	2642	protein_coding	heat_shock_protein_1_(chaperonin)
ENSMUSG00000001729	1285.3	1289.06	1231.64	2169.08	2179.72	2217.91	0.785364	1.08e-55	2.27e-54	Akt1	chr12	-	112653821	112674884	4098	protein_coding	thymoma_viral_proto-oncogene_1
ENSMUSG00000036948	1887.81	1786.72	1950.42	3263.56	3262.38	3020.04	0.761443	1.96e-55	4.11e-54	BC037034	chr5	-	138259656	138264033	3847	protein_coding	cDNA_sequence_BC037034
ENSMUSG00000051166	1156.51	1229.89	1269.26	593.279	515.416	487.982	-1.18997	2.96e-55	6.18e-54	Eml5	chr12	-	98786604	98901484	10136	protein_coding	echinoderm_microtubule_associated_protein_like_5
ENSMUSG00000018983	197.603	238.793	235.635	643.504	647.869	666.001	1.53601	3.01e-55	6.29e-54	E2f2	chr4	+	136172394	136196057	4882	protein_coding	E2F_transcription_factor_2
ENSMUSG00000030835	1624.05	1758.19	1728.65	2769.68	2970.6	2914.28	0.760004	3.24e-55	6.75e-54	Nomo1	chr7	+	46033698	46084212	5936	protein_coding	nodal_modulator_1
ENSMUSG00000023828	437.549	475.472	446.518	118.237	103.659	128.802	-1.93515	3.55e-55	7.39e-54	Slc22a3	chr17	-	12419972	12507704	3501	protein_coding	solute_carrier_family_22_(organic_cation_transporter)_member_3
ENSMUSG00000067220	225.832	282.114	214.844	15.6952	13.4373	16.7548	-3.79766	6.8e-55	1.41e-53	Cnga1	chr5	-	72603696	72644275	6327	protein_coding	cyclic_nucleotide_gated_channel_alpha_1
ENSMUSG00000022385	232.007	213.434	244.545	650.828	632.512	675.426	1.49362	6.8e-55	1.41e-53	Gtse1	chr15	+	85859707	85876572	2721	protein_coding	G_two_S_phase_expressed_protein_1
ENSMUSG00000030638	0	1.0566	0	300.302	314.816	299.491	6.80213	1.01e-54	2.09e-53	Sh3gl3	chr7	+	82173840	82307419	4319	protein_coding	SH3-domain_GRB2-like_3
ENSMUSG00000020869	1430.86	1400	1404.9	2354.28	2349.61	2376.03	0.739477	1.18e-54	2.45e-53	Lrrc59	chr11	+	94629767	94645216	3073	protein_coding	leucine_rich_repeat_containing_59
ENSMUSG00000052563	376.68	387.774	430.677	98.3567	86.3826	85.8681	-2.11482	1.18e-54	2.45e-53	D930048N14Rik	chr11	+	51650954	51657681	3429	protein_coding	RIKEN_cDNA_D930048N14_gene
ENSMUSG00000052477	267.293	288.453	241.575	715.702	724.654	706.841	1.42201	1.39e-54	2.87e-53	C130026I21Rik	chr1	-	84992690	85270566	3827	protein_coding	RIKEN_cDNA_C130026I21_gene
ENSMUSG00000051509	310.519	357.132	325.731	0	0	0	-7.00549	1.86e-54	3.84e-53	Olfr414	chr1	+	174424126	174431552	1269	protein_coding	olfactory_receptor_414
ENSMUSG00000039202	433.138	427.925	411.866	1035.88	915.655	1025.18	1.21893	2.84e-54	5.86e-53	Abhd2	chr7	+	79273199	79365508	10573	protein_coding	abhydrolase_domain_containing_2
ENSMUSG00000022034	336.101	344.453	358.403	795.224	884.941	912.087	1.31325	2.89e-54	5.94e-53	Esco2	chr14	-	65819038	65833994	4010	protein_coding	establishment_of_sister_chromatid_cohesion_N-acetyltransferase_2
ENSMUSG00000031382	308.755	353.963	350.482	61.7345	55.6688	69.1134	-2.40026	3.06e-54	6.29e-53	Asb11	chrX	+	164436994	164459170	2847	protein_coding	ankyrin_repeat_and_SOCS_box-containing_11
ENSMUSG00000060519	220.539	212.378	234.645	618.391	652.668	622.02	1.49369	3.27e-54	6.72e-53	Tor3a	chr1	-	156653617	156674356	3892	protein_coding	torsin_family_3_member_A
ENSMUSG00000028551	524.883	556.831	546.514	1093.43	1192.08	1205.29	1.09774	3.52e-54	7.22e-53	Cdkn2c	chr4	-	109660876	109667189	2686	protein_coding	cyclin-dependent_kinase_inhibitor_2C_(p18_inhibits_CDK4)
ENSMUSG00000060671	793.058	757.586	762.348	1461.75	1476.18	1463.95	0.925141	3.91e-54	8.01e-53	Atp8b2	chr3	-	89939481	89963508	8561	protein_coding	ATPase_class_I_type_8B_member_2
ENSMUSG00000029202	2666.76	2735.55	2675.15	4101.68	4027.35	4071.4	0.594568	4.97e-54	1.02e-52	Pds5a	chr5	-	65605721	65698273	19335	protein_coding	PDS5_regulator_of_cohesion_maintenance_homolog_A_(S._cerevisiae)
ENSMUSG00000028270	14.9966	6.33963	7.9205	210.316	206.358	235.614	4.18449	5.44e-54	1.11e-52	Gbp2	chr3	+	142620602	142638008	2516	protein_coding	guanylate_binding_protein_2
ENSMUSG00000046079	434.021	448.001	426.717	941.713	979.002	1014.71	1.16124	5.98e-54	1.22e-52	Lrrc8d	chr5	+	105699969	105832436	12573	protein_coding	leucine_rich_repeat_containing_8D
ENSMUSG00000048852	0.882156	0	2.97019	257.401	259.148	278.548	6.21629	6.56e-54	1.34e-52	Gm12185	chr11	-	48904656	48992226	5587	protein_coding	predicted_gene_12185
ENSMUSG00000107383	2989.63	2614.04	2705.84	4486.74	4547.56	4665.15	0.71883	6.57e-54	1.34e-52	Gm4366	chr7	-	116824510	116825851	1342	processed_pseudogene	predicted_gene_4366
ENSMUSG00000051223	3219.87	2909.89	2954.35	4704.38	4855.66	4787.67	0.657556	7.15e-54	1.45e-52	Bzw1	chr1	+	58392898	58407353	4033	protein_coding	basic_leucine_zipper_and_W2_domains_1
ENSMUSG00000001847	2110.12	2008.61	1982.1	3371.33	3178.88	3378.18	0.700424	8.34e-54	1.7e-52	Rac1	chr5	-	143503634	143528036	4496	protein_coding	RAS-related_C3_botulinum_substrate_1
ENSMUSG00000034210	961.55	941.435	912.838	1732.75	1685.42	1707.94	0.861701	9.4e-54	1.91e-52	Efcab14	chr4	+	115737744	115777327	8201	protein_coding	EF-hand_calcium_binding_domain_14
ENSMUSG00000028698	14.1145	20.0755	20.7913	239.614	243.791	204.199	3.51297	1.86e-53	3.77e-52	Pik3r3	chr4	+	116221618	116303056	5300	protein_coding	phosphatidylinositol_3_kinase_regulatory_subunit_polypeptide_3_(p55)
ENSMUSG00000076752	319.34	312.755	253.456	0	0.959806	1.04717	-6.55048	1.94e-53	3.93e-52	Tcrg-C2	chr13	-	19304649	19307551	914	TR_C_gene	T-cell_receptor_gamma_constant_2
ENSMUSG00000021675	367.859	399.397	385.134	858.005	924.294	909.992	1.22077	2.19e-53	4.43e-52	F2rl2	chr13	+	95696853	95702739	2502	protein_coding	coagulation_factor_II_(thrombin)_receptor-like_2
ENSMUSG00000024976	1129.16	1196.08	1116.79	1984.92	2005.04	2051.41	0.810818	2.22e-53	4.49e-52	Shoc2	chr19	+	53944306	54033268	4203	protein_coding	soc-2_(suppressor_of_clear)_homolog_(C._elegans)
ENSMUSG00000064351	89258.3	85683.3	80671.3	59542.4	60555.1	60336	-0.502141	2.36e-53	4.77e-52	mt-Co1	chrMT	+	5328	6872	1545	protein_coding	mitochondrially_encoded_cytochrome_c_oxidase_I
ENSMUSG00000002129	1180.32	1113.66	1123.72	1943.07	2075.1	2062.93	0.828828	2.44e-53	4.92e-52	Sf3a1	chr11	+	4160350	4182541	6147	protein_coding	splicing_factor_3a_subunit_1
ENSMUSG00000060802	11145.2	10986.6	10289.7	15259.9	15228.3	15599.7	0.506887	3.25e-53	6.55e-52	B2m	chr2	+	122147686	122153083	860	protein_coding	beta-2_microglobulin
ENSMUSG00000022309	3146.65	2822.19	2818.71	4770.3	4766.4	4621.17	0.686009	3.49e-53	7.02e-52	Angpt1	chr15	-	42424727	42676977	4256	protein_coding	angiopoietin_1
ENSMUSG00000027248	3446.58	3312.46	3418.69	5054.9	4928.61	5074.6	0.563962	3.56e-53	7.15e-52	Pdia3	chr2	+	121413775	121438687	3139	protein_coding	protein_disulfide_isomerase_associated_3
ENSMUSG00000026288	3035.5	3073.66	2983.06	1855.17	1769.88	1939.36	-0.707873	5.1e-53	1.02e-51	Inpp5d	chr1	+	87620312	87720507	7602	protein_coding	inositol_polyphosphate-5-phosphatase_D
ENSMUSG00000004936	861.866	926.643	857.394	1591.49	1710.37	1765.53	0.936178	5.29e-53	1.06e-51	Map2k1	chr9	-	64185770	64253631	3391	protein_coding	mitogen-activated_protein_kinase_kinase_1
ENSMUSG00000042082	314.93	356.076	378.204	74.2907	69.1061	57.5945	-2.34129	6.1e-53	1.22e-51	Arsb	chr13	+	93771679	93943016	3989	protein_coding	arylsulfatase_B
ENSMUSG00000023015	1254.43	1353.51	1190.06	2187.91	2292.98	2347.76	0.84546	7.22e-53	1.44e-51	Racgap1	chr15	-	99620496	99651656	7079	protein_coding	Rac_GTPase-activating_protein_1
ENSMUSG00000053137	92.6264	104.604	115.837	422.724	421.355	396.878	1.96717	7.31e-53	1.46e-51	Mapk11	chr15	-	89142486	89149606	2440	protein_coding	mitogen-activated_protein_kinase_11
ENSMUSG00000032254	591.926	659.322	601.958	1254.57	1232.39	1291.16	1.02599	1.25e-52	2.49e-51	Kif23	chr9	-	61917280	61946799	3423	protein_coding	kinesin_family_member_23
ENSMUSG00000034640	464.014	465.963	498.991	140.211	134.373	143.463	-1.75699	1.53e-52	3.05e-51	Tiparp	chr3	+	65528410	65555518	4358	protein_coding	TCDD-inducible_poly(ADP-ribose)_polymerase
ENSMUSG00000005142	4094.08	3842.87	4169.15	2565.64	2531.01	2617.93	-0.649872	2.04e-52	4.07e-51	Man2b1	chr8	+	85083269	85098739	4325	protein_coding	mannosidase_2_alpha_B1
ENSMUSG00000020608	871.57	798.793	811.851	1527.67	1565.44	1602.17	0.915577	2.14e-52	4.26e-51	Smc6	chr12	+	11265886	11319785	5603	protein_coding	structural_maintenance_of_chromosomes_6
ENSMUSG00000035770	1118.57	1173.89	1192.04	582.816	540.371	549.765	-1.05485	2.75e-52	5.46e-51	Dync1li2	chr8	-	104417674	104443047	4633	protein_coding	dynein_cytoplasmic_1_light_intermediate_chain_2
ENSMUSG00000003575	1405.27	1498.27	1454.4	675.94	722.734	781.19	-0.995775	2.99e-52	5.92e-51	Crtc1	chr8	-	70382355	70439579	11182	protein_coding	CREB_regulated_transcription_coactivator_1
ENSMUSG00000028044	472.835	480.755	459.389	977.289	1161.37	1111.05	1.19712	3.35e-52	6.63e-51	Cks1b	chr3	-	89415472	89418383	1126	protein_coding	CDC28_protein_kinase_1b
ENSMUSG00000020456	1077.11	1115.77	1029.66	1951.44	1861.06	1920.51	0.829449	3.86e-52	7.65e-51	Ogdh	chr11	+	6291633	6356642	5456	protein_coding	oxoglutarate_(alpha-ketoglutarate)_dehydrogenase_(lipoamide)
ENSMUSG00000059900	321.987	300.076	317.81	743.953	777.443	793.756	1.29249	4.24e-52	8.39e-51	Tmem40	chr6	-	115729131	115762410	2140	protein_coding	transmembrane_protein_40
ENSMUSG00000056515	378.445	344.453	354.442	869.515	840.79	829.36	1.22921	5.02e-52	9.92e-51	Rab31	chr17	-	65651726	65772752	3476	protein_coding	RAB31_member_RAS_oncogene_family
ENSMUSG00000031146	645.738	694.189	678.193	1294.33	1313.97	1394.83	0.986313	7.09e-52	1.4e-50	Plp2	chrX	-	7667941	7671390	1334	protein_coding	proteolipid_protein_2
ENSMUSG00000020048	3271.03	3263.85	3140.48	4793.32	4811.51	4702.85	0.563814	7.35e-52	1.45e-50	Hsp90b1	chr10	-	86690209	86705509	4032	protein_coding	heat_shock_protein_90_beta_(Grp94)_member_1
ENSMUSG00000030282	1939.86	2022.34	1886.07	3045.92	3141.45	3147.8	0.674284	9.12e-52	1.8e-50	Cmas	chr6	+	142756686	142775714	4713	protein_coding	cytidine_monophospho-N-acetylneuraminic_acid_synthetase
ENSMUSG00000040549	1841.06	1854.34	1746.47	2864.9	2922.61	2989.68	0.688588	1.02e-51	2e-50	Ckap5	chr2	+	91526762	91620664	9462	protein_coding	cytoskeleton_associated_protein_5
ENSMUSG00000034041	2702.04	2681.66	2675.15	4124.7	4244.26	3961.45	0.613045	1.17e-51	2.29e-50	Lyl1	chr8	+	84701457	84704715	1800	protein_coding	lymphoblastomic_leukemia_1
ENSMUSG00000029064	2879.36	2676.38	2756.33	4271.19	4177.08	4244.19	0.608952	1.27e-51	2.49e-50	Gnb1	chr4	+	155491361	155559269	4268	protein_coding	guanine_nucleotide_binding_protein_(G_protein)_beta_1
ENSMUSG00000020142	404.027	417.359	425.727	932.296	977.083	896.379	1.16615	1.44e-51	2.83e-50	Slc1a4	chr11	-	20302180	20332713	3926	protein_coding	solute_carrier_family_1_(glutamate/neutral_amino_acid_transporter)_member_4
ENSMUSG00000030162	249.65	276.831	260.386	0	2.87942	0	-6.27135	1.46e-51	2.86e-50	Olr1	chr6	-	129485244	129507165	3572	protein_coding	oxidized_low_density_lipoprotein_(lectin-like)_receptor_1
ENSMUSG00000026755	379.327	339.17	338.601	873.7	814.876	847.162	1.25311	1.47e-51	2.88e-50	Arpc5l	chr2	+	39005348	39015877	4498	protein_coding	actin_related_protein_2/3_complex_subunit_5-like
ENSMUSG00000037458	1177.68	1048.15	1135.6	2004.8	1976.24	2013.71	0.83094	1.51e-51	2.95e-50	Azin1	chr15	-	38487430	38519266	6231	protein_coding	antizyme_inhibitor_1
ENSMUSG00000037661	210.835	220.83	214.844	1.04635	6.71864	6.28303	-4.97649	1.61e-51	3.13e-50	Gpr160	chr3	+	30855950	30897192	4227	protein_coding	G_protein-coupled_receptor_160
ENSMUSG00000052997	1775.78	1601.81	1652.41	2735.15	2860.22	2956.17	0.762883	1.65e-51	3.21e-50	Uba2	chr7	-	34140688	34169599	6033	protein_coding	ubiquitin-like_modifier_activating_enzyme_2
ENSMUSG00000032435	927.146	856.907	916.798	1666.83	1764.12	1621.02	0.90044	1.91e-51	3.71e-50	Dync1li1	chr9	+	114688790	114724302	2601	protein_coding	dynein_cytoplasmic_1_light_intermediate_chain_1
ENSMUSG00000034173	323.751	297.963	316.82	57.5491	51.8295	65.9718	-2.38027	2.26e-51	4.4e-50	Zbed5	chr5	+	129895723	129903623	4976	protein_coding	zinc_finger_BED_type_containing_5
ENSMUSG00000053436	2510.62	2539.02	2600.89	3843.23	3857.46	3829.51	0.591407	2.37e-51	4.6e-50	Mapk14	chr17	+	28691342	28748404	4361	protein_coding	mitogen-activated_protein_kinase_14
ENSMUSG00000025212	1780.19	1694.79	1730.63	958.454	985.721	966.54	-0.837177	2.52e-51	4.9e-50	Sfxn3	chr19	+	45047576	45056383	2966	protein_coding	sideroflexin_3
ENSMUSG00000029478	1360.28	1416.91	1305.89	2307.2	2291.06	2477.61	0.791853	2.57e-51	4.99e-50	Ncor2	chr5	-	125017153	125179219	10490	protein_coding	nuclear_receptor_co-repressor_2
ENSMUSG00000032228	1627.58	1577.51	1553.41	2635.75	2535.81	2595.94	0.705034	2.7e-51	5.22e-50	Tcf12	chr9	-	71842688	72111871	15529	protein_coding	transcription_factor_12
ENSMUSG00000000751	1084.17	941.435	1041.55	1867.73	1865.86	1917.37	0.877298	3.41e-51	6.59e-50	Rpa1	chr11	-	75298166	75348324	5578	protein_coding	replication_protein_A1
ENSMUSG00000020361	3393.65	3231.1	3161.27	4855.05	4887.33	4876.68	0.577802	3.82e-51	7.37e-50	Hspa4	chr11	-	53259814	53300457	5528	protein_coding	heat_shock_protein_4
ENSMUSG00000028613	738.364	698.416	812.841	1583.12	1498.26	1438.81	1.00297	4.14e-51	7.99e-50	Lrp8	chr4	+	107802261	107876840	10514	protein_coding	low_density_lipoprotein_receptor-related_protein_8_apolipoprotein_e_receptor
ENSMUSG00000021116	1896.63	1880.76	1820.72	2990.46	3160.64	2926.85	0.696579	4.19e-51	8.08e-50	Eif2s1	chr12	+	78861819	78887010	3405	protein_coding	eukaryotic_translation_initiation_factor_2_subunit_1_alpha
ENSMUSG00000037991	51.165	45.434	40.5926	265.772	278.344	306.821	2.57168	4.61e-51	8.87e-50	Rmi2	chr16	+	10835059	10892966	4495	protein_coding	RMI2_RecQ_mediated_genome_instability_2_homolog_(S._cerevisiae)
ENSMUSG00000031974	947.435	992.152	948.48	434.234	446.31	442.954	-1.1205	4.71e-51	9.06e-50	Abcb10	chr8	-	123952459	123983122	4306	protein_coding	ATP-binding_cassette_sub-family_B_(MDR/TAP)_member_10
ENSMUSG00000025876	15.8788	13.7359	16.8311	246.938	228.434	183.255	3.64907	5.24e-51	1.01e-49	Unc5a	chr13	+	54949411	55006018	4168	protein_coding	unc-5_homolog_A_(C._elegans)
ENSMUSG00000099375	8032.91	9598.2	10184.8	2764.45	2304.5	2495.41	-1.858	5.27e-51	1.01e-49	Gm28187	chr1	-	101892958	101895091	2134	lincRNA	predicted_gene_28187
ENSMUSG00000037058	3012.56	3026.12	3016.72	1895.98	1899.46	1972.87	-0.649899	5.3e-51	1.02e-49	Paip2	chr18	+	35598617	35617186	2789	protein_coding	polyadenylate-binding_protein-interacting_protein_2
ENSMUSG00000039787	464.014	467.019	452.459	127.654	130.534	146.604	-1.75641	5.38e-51	1.03e-49	Cercam	chr2	+	29869164	29882840	3383	protein_coding	cerebral_endothelial_cell_adhesion_molecule
ENSMUSG00000068739	3480.99	3295.55	3254.34	4916.79	5210.79	5091.35	0.600284	5.54e-51	1.06e-49	Sars	chr3	-	108424865	108445209	5142	protein_coding	seryl-aminoacyl-tRNA_synthetase
ENSMUSG00000024841	881.274	785.057	793.04	1538.13	1554.89	1611.6	0.931016	6.34e-51	1.21e-49	Eif1ad	chr19	+	5366813	5371511	2469	protein_coding	eukaryotic_translation_initiation_factor_1A_domain_containing
ENSMUSG00000014859	818.641	763.925	776.209	1438.73	1494.42	1543.53	0.920625	6.71e-51	1.28e-49	E2f4	chr8	+	105297663	105305369	1992	protein_coding	E2F_transcription_factor_4
ENSMUSG00000035513	703.96	685.737	712.845	278.328	270.665	284.831	-1.32764	1.69e-50	3.22e-49	Ntng2	chr2	-	29194541	29253005	3990	protein_coding	netrin_G2
ENSMUSG00000003038	512.532	530.416	493.051	1059.95	1082.66	1052.41	1.0536	1.69e-50	3.22e-49	Hmgn2	chr4	-	133964738	133968650	3060	protein_coding	high_mobility_group_nucleosomal_binding_domain_2
ENSMUSG00000002477	640.445	596.982	596.018	1236.78	1206.48	1208.44	0.989286	2.31e-50	4.39e-49	Snrpd1	chr18	+	10617796	10628230	837	protein_coding	small_nuclear_ribonucleoprotein_D1
ENSMUSG00000028528	1136.22	1076.68	968.281	490.737	457.828	446.095	-1.18532	2.34e-50	4.45e-49	Dnajc6	chr4	+	101496648	101642799	5909	protein_coding	DnaJ_heat_shock_protein_family_(Hsp40)_member_C6
ENSMUSG00000096472	146.438	131.019	113.857	453.068	454.948	462.85	1.78623	2.84e-50	5.38e-49	Cdkn2d	chr9	-	21288463	21291209	1271	protein_coding	cyclin-dependent_kinase_inhibitor_2D_(p19_inhibits_CDK4)
ENSMUSG00000021990	340.512	352.906	319.79	825.568	780.323	798.992	1.24099	3.1e-50	5.87e-49	Spata13	chr14	+	60634001	60764556	9102	protein_coding	spermatogenesis_associated_13
ENSMUSG00000002250	121.737	125.736	164.35	522.127	480.863	468.086	1.81879	3.17e-50	6.01e-49	Ppard	chr17	+	28232754	28301469	4631	protein_coding	peroxisome_proliferator_activator_receptor_delta
ENSMUSG00000085803	14.1145	12.6793	10.8907	189.389	192.921	231.425	3.81361	4.4e-50	8.31e-49	Gm12056	chr11	+	22734038	22737937	1257	lincRNA	predicted_gene_12056
ENSMUSG00000003363	892.742	997.435	981.152	384.01	391.601	447.142	-1.22513	4.7e-50	8.89e-49	Pld3	chr7	-	27532000	27553218	2924	protein_coding	phospholipase_D_family_member_3
ENSMUSG00000031162	1270.3	1239.4	1185.1	636.179	603.718	616.784	-0.990513	5.05e-50	9.53e-49	Gata1	chrX	-	7959260	7978071	2438	protein_coding	GATA_binding_protein_1
ENSMUSG00000004980	14773.5	14198.7	14517.3	19229.8	19629	19065.9	0.41315	6.29e-50	1.19e-48	Hnrnpa2b1	chr6	-	51460932	51469894	6584	protein_coding	heterogeneous_nuclear_ribonucleoprotein_A2/B1
ENSMUSG00000029992	958.903	927.699	940.559	1692.99	1639.35	1707.94	0.831385	6.43e-50	1.21e-48	Gfpt1	chr6	+	87042846	87092197	10072	protein_coding	glutamine_fructose-6-phosphate_transaminase_1
ENSMUSG00000030275	2642.94	2875.02	2895.93	4482.55	4250.02	4494.46	0.652428	8.54e-50	1.61e-48	Etnk1	chr6	+	143167221	143232307	14151	protein_coding	ethanolamine_kinase_1
ENSMUSG00000050108	194.956	204.981	198.012	7.32443	6.71864	6.28303	-4.50188	9.38e-50	1.76e-48	Bpifc	chr10	-	85959340	86011895	2848	protein_coding	BPI_fold_containing_family_C
ENSMUSG00000022769	347.569	333.887	360.383	798.363	822.554	801.087	1.21088	1.06e-49	1.99e-48	Sdf2l1	chr16	-	17130138	17132383	1108	protein_coding	stromal_cell-derived_factor_2-like_1
ENSMUSG00000038056	3141.36	3308.23	3491.95	2092.69	1949.37	1938.32	-0.731712	1.52e-49	2.85e-48	Kmt2c	chr5	-	25271798	25498783	20291	protein_coding	lysine_(K)-specific_methyltransferase_2C
ENSMUSG00000032312	1921.34	1886.04	1812.8	2893.15	3109.77	3080.78	0.691469	1.65e-49	3.08e-48	Csk	chr9	-	57626647	57645653	2748	protein_coding	c-src_tyrosine_kinase
ENSMUSG00000026914	1105.34	1133.74	1119.76	1926.33	1877.38	1945.65	0.774118	1.81e-49	3.38e-48	Psmd14	chr2	+	61711694	61800376	2820	protein_coding	proteasome_(prosome_macropain)_26S_subunit_non-ATPase_14
ENSMUSG00000032290	204.66	187.019	180.191	540.962	598.919	547.671	1.54721	1.95e-49	3.64e-48	Ptpn9	chr9	+	56994968	57062805	4054	protein_coding	protein_tyrosine_phosphatase_non-receptor_type_9
ENSMUSG00000031812	2298.02	2268.53	2151.41	1218.99	1308.22	1348.76	-0.791896	1.96e-49	3.66e-48	Map1lc3b	chr8	+	121590361	121598760	7517	protein_coding	microtubule-associated_protein_1_light_chain_3_beta
ENSMUSG00000056076	3868.25	3742.49	3759.27	5358.35	5509.29	5602.37	0.533738	2.46e-49	4.6e-48	Eif3b	chr5	+	140419328	140443360	3346	protein_coding	eukaryotic_translation_initiation_factor_3_subunit_B
ENSMUSG00000016487	1179.44	1145.36	1004.91	2105.25	2048.23	1989.63	0.88057	3.02e-49	5.62e-48	Ppfibp1	chr6	+	146888487	147032025	11135	protein_coding	PTPRF_interacting_protein_binding_protein_1_(liprin_beta_1)
ENSMUSG00000026473	1516.43	1516.23	1550.44	831.846	816.795	863.917	-0.86544	3.04e-49	5.65e-48	Glul	chr1	+	153899944	153909723	3323	protein_coding	glutamate-ammonia_ligase_(glutamine_synthetase)
ENSMUSG00000037646	3261.33	3225.81	3347.4	2171.17	1994.48	2049.32	-0.661698	3.49e-49	6.48e-48	Vps13b	chr15	+	35371546	35931228	13370	protein_coding	vacuolar_protein_sorting_13B_(yeast)
ENSMUSG00000067212	2563.54	2576	2689.01	3931.13	3982.24	3870.35	0.589608	3.99e-49	7.41e-48	H2-T23	chr17	-	36029773	36032855	2889	protein_coding	histocompatibility_2_T_region_locus_23
ENSMUSG00000028339	145.556	170.113	148.509	507.479	470.305	497.407	1.65596	4.58e-49	8.51e-48	Col15a1	chr4	+	47208161	47313167	6349	protein_coding	collagen_type_XV_alpha_1
ENSMUSG00000028217	0	1.0566	3.96025	235.428	204.439	217.812	5.84353	4.75e-49	8.8e-48	Cdh17	chr4	+	11758147	11817895	4474	protein_coding	cadherin_17
ENSMUSG00000028902	1095.64	1051.32	1036.6	1799.72	1864.9	1917.37	0.807622	4.76e-49	8.82e-48	Sf3a3	chr4	+	124714776	124732460	2785	protein_coding	splicing_factor_3a_subunit_3
ENSMUSG00000045411	1734.32	1755.02	1858.35	978.335	1033.71	947.691	-0.8504	5.05e-49	9.34e-48	2410002F23Rik	chr7	+	44246722	44252319	5233	protein_coding	RIKEN_cDNA_2410002F23_gene
ENSMUSG00000035638	22.936	16.9057	23.7615	227.057	205.399	213.623	3.21586	5.2e-49	9.61e-48	Muc20	chr16	-	32777419	32797435	4027	protein_coding	mucin_20
ENSMUSG00000028648	298.169	315.925	316.82	717.794	753.448	779.096	1.26804	6.98e-49	1.29e-47	Ndufs5	chr4	-	123712710	123718202	860	protein_coding	NADH_dehydrogenase_(ubiquinone)_Fe-S_protein_5
ENSMUSG00000045128	30680.5	29125.3	28100.9	20017.7	20967.9	21135.1	-0.500565	7.44e-49	1.37e-47	Rpl18a	chr8	-	70894722	70897443	1291	protein_coding	ribosomal_protein_L18A
ENSMUSG00000042810	233.771	272.604	223.754	33.4831	26.8746	29.3208	-2.93677	9.56e-49	1.76e-47	Krba1	chr6	+	48395586	48419781	14064	protein_coding	KRAB-A_domain_containing_1
ENSMUSG00000034636	927.146	936.152	898.977	1696.13	1618.23	1621.02	0.835237	1.01e-48	1.86e-47	Zyg11b	chr4	-	108229724	108301096	9046	protein_coding	zyg-ll_family_member_B_cell_cycle_regulator
ENSMUSG00000023010	4303.16	4406.04	4110.74	6184.96	6356.8	6723.89	0.587029	1.02e-48	1.88e-47	Tmbim6	chr15	+	99392882	99410049	3806	protein_coding	transmembrane_BAX_inhibitor_motif_containing_6
ENSMUSG00000025612	1196.2	1267.93	1223.72	569.213	634.432	631.445	-1.00225	1.05e-48	1.93e-47	Bach1	chr16	+	87698945	87733346	6179	protein_coding	BTB_and_CNC_homology_1_basic_leucine_zipper_transcription_factor_1
ENSMUSG00000027195	850.398	823.095	790.07	1533.95	1495.38	1491.17	0.872642	1.18e-48	2.17e-47	Hsd17b12	chr2	-	94032689	94157964	2407	protein_coding	hydroxysteroid_(17-beta)_dehydrogenase_12
ENSMUSG00000021707	157.024	153.208	179.201	491.783	502.939	513.114	1.60935	1.29e-48	2.37e-47	Dhfr	chr13	+	92354783	92389053	5290	protein_coding	dihydrofolate_reductase
ENSMUSG00000047434	304.344	267.321	296.029	707.331	708.337	741.398	1.30358	1.36e-48	2.49e-47	Xxylt1	chr16	-	30955627	31081432	3412	protein_coding	xyloside_xylosyltransferase_1
ENSMUSG00000062980	0.882156	2.11321	0	222.872	231.313	220.953	6.12848	1.44e-48	2.64e-47	Cped1	chr6	+	21985916	22256404	8279	protein_coding	cadherin-like_and_PC-esterase_domain_containing_1
ENSMUSG00000021871	366.095	377.208	361.373	808.827	867.665	831.455	1.17841	1.5e-48	2.75e-47	Pnp	chr14	+	50944302	50965237	3085	protein_coding	purine-nucleoside_phosphorylase
ENSMUSG00000018567	2373.88	2422.8	2287.04	1336.19	1432.03	1449.29	-0.746333	1.6e-48	2.91e-47	Gabarap	chr11	+	69991143	69994951	1844	protein_coding	gamma-aminobutyric_acid_receptor_associated_protein
ENSMUSG00000039699	11.468	7.39623	13.8609	177.879	197.72	203.151	3.90243	1.66e-48	3.03e-47	Batf2	chr19	+	6140983	6172476	2522	protein_coding	basic_leucine_zipper_transcription_factor_ATF-like_2
ENSMUSG00000025571	1985.73	2002.27	1993.99	1188.65	1207.44	1141.42	-0.75594	2.23e-48	4.06e-47	Tnrc6c	chr11	+	117654289	117763439	12843	protein_coding	trinucleotide_repeat_containing_6C
ENSMUSG00000035198	184.371	159.547	185.142	553.518	498.139	557.096	1.58717	2.65e-48	4.82e-47	Tubg1	chr11	+	101119938	101126419	2266	protein_coding	tubulin_gamma_1
ENSMUSG00000017485	2950.81	3155.02	3124.64	4590.33	4515.89	4688.19	0.579617	3.02e-48	5.48e-47	Top2b	chr14	+	16365179	16430787	6355	protein_coding	topoisomerase_(DNA)_II_beta
ENSMUSG00000030410	21.1717	26.4151	35.6422	278.328	211.157	240.85	3.03884	3.33e-48	6.04e-47	Dmwd	chr7	+	19076227	19082776	2556	protein_coding	dystrophia_myotonica-containing_WD_repeat_motif
ENSMUSG00000029428	935.085	1009.06	948.48	467.717	435.752	424.105	-1.11828	3.59e-48	6.5e-47	Stx2	chr5	-	128984557	129008574	4586	protein_coding	syntaxin_2
ENSMUSG00000018474	4333.15	4314.12	4447.36	3033.36	2935.09	2914.28	-0.559417	3.85e-48	6.97e-47	Chd3	chr11	-	69343273	69369406	8443	protein_coding	chromodomain_helicase_DNA_binding_protein_3
ENSMUSG00000059839	511.65	434.265	426.717	134.979	129.574	121.472	-1.81163	4.15e-48	7.51e-47	Zfp874b	chr13	-	67471514	67484225	3743	protein_coding	zinc_finger_protein_874b
ENSMUSG00000028495	21829.8	20462.2	20611.1	28232.5	29617.7	28547	0.457396	4.53e-48	8.19e-47	Rps6	chr4	-	86854660	86857412	1586	protein_coding	ribosomal_protein_S6
ENSMUSG00000027381	750.715	845.284	819.772	347.387	338.812	302.633	-1.27966	4.6e-48	8.31e-47	Bcl2l11	chr2	+	128126038	128162547	8029	protein_coding	BCL2-like_11_(apoptosis_facilitator)
ENSMUSG00000034342	1811.07	1823.7	1971.21	3005.11	2938.93	3106.96	0.690045	5.23e-48	9.44e-47	Cbl	chr9	-	44142976	44234049	12345	protein_coding	Casitas_B-lineage_lymphoma
ENSMUSG00000022861	581.341	635.02	611.859	229.15	226.514	226.189	-1.41224	6.75e-48	1.22e-46	Dgkg	chr16	-	22468461	22657221	5580	protein_coding	diacylglycerol_kinase_gamma
ENSMUSG00000057789	412.849	397.283	371.273	838.124	931.972	920.464	1.18116	7.1e-48	1.28e-46	Bak1	chr17	-	27019810	27029009	2407	protein_coding	BCL2-antagonist/killer_1
ENSMUSG00000023186	1296.77	1276.38	1268.27	687.45	659.387	678.567	-0.921461	7.57e-48	1.36e-46	Vwa5a	chr9	+	38718268	38743337	4899	protein_coding	von_Willebrand_factor_A_domain_containing_5A
ENSMUSG00000085569	6.17509	2.11321	2.97019	186.25	195.8	188.491	5.00972	7.78e-48	1.4e-46	Gm12602	chr4	-	89100664	89128226	1118	processed_transcript	predicted_gene_12602
ENSMUSG00000028683	360.802	291.623	318.8	799.409	792.8	782.237	1.27827	8.19e-48	1.47e-46	Eif2b3	chr4	+	117019402	117087306	6520	protein_coding	eukaryotic_translation_initiation_factor_2B_subunit_3
ENSMUSG00000003623	1018.01	992.152	972.241	462.486	492.381	467.039	-1.06419	8.22e-48	1.47e-46	Crot	chr5	-	8966033	8997324	5456	protein_coding	carnitine_O-octanoyltransferase
ENSMUSG00000030662	3726.23	3449.82	3568.18	5278.82	5238.62	5239	0.550945	8.57e-48	1.53e-46	Ipo5	chr14	+	120911194	120948042	4591	protein_coding	importin_5
ENSMUSG00000030346	235.536	245.132	229.694	600.603	694.9	622.02	1.4244	9.89e-48	1.77e-46	Rad51ap1	chr6	-	126923050	126939587	4813	protein_coding	RAD51_associated_protein_1
ENSMUSG00000026991	1964.56	1846.95	1882.11	1109.13	979.002	1079.63	-0.845548	1.03e-47	1.83e-46	Pkp4	chr2	+	59160850	59355208	5707	protein_coding	plakophilin_4
ENSMUSG00000030082	1959.27	1961.06	1949.43	3000.92	2983.08	3014.81	0.615578	1.16e-47	2.07e-46	Sec61a1	chr6	-	88503579	88518905	6732	protein_coding	Sec61_alpha_1_subunit_(S._cerevisiae)
ENSMUSG00000015053	18700.8	19599	20237.9	14136.2	14157.1	13499.1	-0.485528	1.16e-47	2.08e-46	Gata2	chr6	+	88193891	88207032	5398	protein_coding	GATA_binding_protein_2
ENSMUSG00000036748	2593.54	2619.32	2695.94	1572.66	1671.98	1668.15	-0.68535	1.25e-47	2.22e-46	Cuedc2	chr19	-	46329812	46338660	1941	protein_coding	CUE_domain_containing_2
ENSMUSG00000069729	881.274	849.51	900.957	1568.47	1546.25	1600.08	0.838454	1.31e-47	2.33e-46	Arid1b	chr17	+	4994332	5347656	12600	protein_coding	AT_rich_interactive_domain_1B_(SWI-like)
ENSMUSG00000024613	1285.3	1270.04	1345.49	2128.27	2176.84	2303.78	0.758975	1.31e-47	2.33e-46	Tcof1	chr18	-	60813755	60848971	5266	protein_coding	Treacher_Collins_Franceschetti_syndrome_1_homolog
ENSMUSG00000029283	200.249	178.566	159.4	555.611	555.728	513.114	1.57706	1.51e-47	2.68e-46	Cdc7	chr5	+	106964322	106984432	4183	protein_coding	cell_division_cycle_7_(S._cerevisiae)
ENSMUSG00000074781	560.169	606.491	537.604	1152.03	1117.21	1171.79	1.01111	1.78e-47	3.15e-46	Ube2n	chr10	+	95515162	95545658	3851	protein_coding	ubiquitin-conjugating_enzyme_E2N
ENSMUSG00000090186	14.1145	10.566	8.91056	193.574	186.202	182.208	3.82784	1.84e-47	3.26e-46	Gm7592	chr1	+	85526690	85550577	627	transcribed_unprocessed_pseudogene	predicted_gene_7592
ENSMUSG00000034354	2294.49	2264.3	2123.68	1315.26	1345.65	1326.77	-0.743522	1.85e-47	3.28e-46	Mtmr3	chr11	-	4480868	4594863	7588	protein_coding	myotubularin_related_protein_3
ENSMUSG00000024401	15.8788	23.2453	16.8311	184.157	218.836	216.765	3.34128	1.88e-47	3.33e-46	Tnf	chr17	-	35199381	35202007	1639	protein_coding	tumor_necrosis_factor
ENSMUSG00000037331	3540.97	3517.44	3502.84	5095.71	5020.75	5378.28	0.55211	2.04e-47	3.6e-46	Larp1	chr11	+	58009064	58062034	6829	protein_coding	La_ribonucleoprotein_domain_family_member_1
ENSMUSG00000056260	982.721	1068.23	1076.2	509.571	456.868	497.407	-1.09078	2.14e-47	3.77e-46	Lrif1	chr3	+	106684987	106736577	9192	protein_coding	ligand_dependent_nuclear_receptor_interacting_factor_1
ENSMUSG00000003228	209.071	201.812	248.506	629.901	581.643	632.492	1.47212	2.2e-47	3.87e-46	Grk5	chr19	+	60889749	61092553	3165	protein_coding	G_protein-coupled_receptor_kinase_5
ENSMUSG00000025746	202.896	248.302	169.301	1.04635	4.79903	5.23586	-5.11955	2.24e-47	3.95e-46	Il6	chr5	+	30013114	30019981	2428	protein_coding	interleukin_6
ENSMUSG00000057133	1921.34	2118.49	2119.72	1185.51	1172.88	1089.06	-0.834044	2.32e-47	4.08e-46	Chd6	chr2	-	160946978	161109075	19093	protein_coding	chromodomain_helicase_DNA_binding_protein_6
ENSMUSG00000022391	1979.56	1952.61	1846.47	3057.43	2967.72	3157.22	0.666503	2.81e-47	4.93e-46	Rangap1	chr15	-	81704248	81729919	3211	protein_coding	RAN_GTPase_activating_protein_1
ENSMUSG00000039308	853.927	937.209	938.579	409.122	418.476	406.303	-1.13888	3.16e-47	5.55e-46	Ndst2	chr14	-	20723739	20730327	3305	protein_coding	N-deacetylase/N-sulfotransferase_(heparan_glucosaminyl)_2
ENSMUSG00000020808	315.812	352.906	375.234	794.178	828.313	823.077	1.22454	3.46e-47	6.08e-46	Fam64a	chr11	+	72042032	72047370	2529	protein_coding	family_with_sequence_similarity_64_member_A
ENSMUSG00000024981	2985.21	2927.85	2734.55	4431.28	4450.62	4277.7	0.604732	4.43e-47	7.77e-46	Acsl5	chr19	+	55253369	55296627	3150	protein_coding	acyl-CoA_synthetase_long-chain_family_member_5
ENSMUSG00000007080	681.024	654.038	682.153	1297.47	1263.11	1256.61	0.916702	4.58e-47	8.02e-46	Pole	chr5	+	110286306	110337474	11160	protein_coding	polymerase_(DNA_directed)_epsilon
ENSMUSG00000028868	1567.59	1542.64	1451.43	2452.64	2484.94	2645.16	0.731251	4.89e-47	8.55e-46	Wasf2	chr4	+	133130505	133199756	6258	protein_coding	WAS_protein_family_member_2
ENSMUSG00000040010	2806.14	2758.8	2717.72	4084.94	4158.84	4470.38	0.61708	5.5e-47	9.61e-46	Slc7a5	chr8	-	121881150	121907694	3708	protein_coding	solute_carrier_family_7_(cationic_amino_acid_transporter_y+_system)_member_5
ENSMUSG00000001053	480.775	502.944	545.524	148.581	179.484	160.217	-1.62889	6e-47	1.05e-45	N4bp3	chr11	-	51643063	51650842	2728	protein_coding	NEDD4_binding_protein_3
ENSMUSG00000039987	326.398	310.642	290.088	840.217	714.096	762.341	1.31123	7.36e-47	1.28e-45	Phtf2	chr5	-	20758663	20882124	6929	protein_coding	putative_homeodomain_transcription_factor_2
ENSMUSG00000018899	202.896	198.642	244.545	573.398	638.271	609.454	1.48453	7.55e-47	1.32e-45	Irf1	chr11	+	53770014	53778374	3976	protein_coding	interferon_regulatory_factor_1
ENSMUSG00000031245	818.641	725.888	710.865	1450.24	1411.88	1518.4	0.952181	7.89e-47	1.37e-45	Hmgn5	chrX	-	109004534	109013404	1934	protein_coding	high-mobility_group_nucleosome_binding_domain_5
ENSMUSG00000002602	470.189	426.868	464.339	920.786	1036.59	1010.52	1.11835	8.9e-47	1.55e-45	Axl	chr7	-	25757273	25788705	5033	protein_coding	AXL_receptor_tyrosine_kinase
ENSMUSG00000027882	823.051	887.548	863.334	396.566	386.802	373.84	-1.14704	9.16e-47	1.59e-45	Stxbp3	chr3	-	108793176	108840526	5340	protein_coding	syntaxin_binding_protein_3
ENSMUSG00000028965	13.2323	23.2453	23.7615	195.667	209.238	214.67	3.25008	9.42e-47	1.64e-45	Tnfrsf9	chr4	+	150914562	150946102	2722	protein_coding	tumor_necrosis_factor_receptor_superfamily_member_9
ENSMUSG00000055322	656.324	564.227	584.137	1283.87	1170	1264.98	1.03599	1.16e-46	2e-45	Tns1	chr1	-	73910231	74124449	16010	protein_coding	tensin_1
ENSMUSG00000030123	67.0438	81.3586	70.2944	291.931	361.847	362.322	2.18408	1.23e-46	2.13e-45	Plxnd1	chr6	-	115954811	115995005	7301	protein_coding	plexin_D1
ENSMUSG00000040328	7.05725	4.22642	3.96025	171.601	178.524	191.632	4.65816	1.31e-46	2.27e-45	Olfr56	chr11	+	48978889	49135387	4537	protein_coding	olfactory_receptor_56
ENSMUSG00000069892	63.5152	50.717	45.5429	285.653	271.625	299.491	2.36637	1.44e-46	2.49e-45	9930111J21Rik2	chr11	-	49015874	49051242	7017	protein_coding	RIKEN_cDNA_9930111J21_gene_2
ENSMUSG00000043008	262.882	283.17	273.257	41.8539	53.7492	24.085	-2.69286	1.49e-46	2.57e-45	Klhl6	chr16	-	19946499	19983037	2606	protein_coding	kelch-like_6
ENSMUSG00000029147	1859.58	1874.42	1808.84	2806.3	2893.82	2944.65	0.640366	1.74e-46	3e-45	Ppm1g	chr5	-	31202664	31220687	4861	protein_coding	protein_phosphatase_1G_(formerly_2C)_magnesium-dependent_gamma_isoform
ENSMUSG00000037465	661.617	543.095	522.753	185.204	185.243	185.349	-1.62309	2.11e-46	3.63e-45	Klf10	chr15	-	38294413	38300707	3045	protein_coding	Kruppel-like_factor_10
ENSMUSG00000025915	224.068	190.189	180.191	11.5098	8.63826	18.8491	-3.73348	2.15e-46	3.7e-45	Sgk3	chr1	+	9798107	9900845	14311	protein_coding	serum/glucocorticoid_regulated_kinase_3
ENSMUSG00000029687	855.691	844.227	781.159	1506.74	1524.17	1484.89	0.861418	2.21e-46	3.79e-45	Ezh2	chr6	-	47530139	47595341	6678	protein_coding	enhancer_of_zeste_2_polycomb_repressive_complex_2_subunit
ENSMUSG00000045659	222.303	221.887	198.012	590.14	644.99	555.001	1.4682	2.23e-46	3.84e-45	Plekha7	chr7	-	116123485	116308376	12933	protein_coding	pleckstrin_homology_domain_containing_family_A_member_7
ENSMUSG00000001229	656.324	675.171	634.63	1243.06	1274.62	1218.91	0.924268	3.6e-46	6.18e-45	Dpp9	chr17	-	56186682	56218889	3509	protein_coding	dipeptidylpeptidase_9
ENSMUSG00000038963	418.142	479.699	507.902	988.798	1064.43	1022.04	1.12744	3.74e-46	6.42e-45	Slco4a1	chr2	+	180456245	180474867	4799	protein_coding	solute_carrier_organic_anion_transporter_family_member_4a1
ENSMUSG00000028995	1960.15	2025.51	1980.12	1103.9	1123.93	1230.43	-0.785023	3.78e-46	6.48e-45	Fam126a	chr5	-	23915276	24030690	10117	protein_coding	family_with_sequence_similarity_126_member_A
ENSMUSG00000031877	5472.89	5738.42	5448.31	3809.75	3796.99	3938.41	-0.52835	3.88e-46	6.65e-45	Ces2g	chr8	+	104961718	104969537	2859	protein_coding	carboxylesterase_2G
ENSMUSG00000028811	1436.15	1497.21	1343.51	2396.14	2360.16	2329.96	0.727513	4.12e-46	7.03e-45	Yars	chr4	+	129189760	129219607	5943	protein_coding	tyrosyl-tRNA_synthetase
ENSMUSG00000047045	1936.33	1911.4	1908.84	2913.03	2925.49	3038.89	0.623736	4.12e-46	7.03e-45	Tmem164	chrX	+	142681406	142843494	6851	protein_coding	transmembrane_protein_164
ENSMUSG00000002835	434.903	413.133	382.164	860.098	942.53	926.747	1.14341	4.51e-46	7.69e-45	Chaf1a	chr17	+	56040416	56068026	3308	protein_coding	chromatin_assembly_factor_1_subunit_A_(p150)
ENSMUSG00000004451	574.283	599.095	553.445	1115.41	1129.69	1136.18	0.966916	6.09e-46	1.04e-44	Ralb	chr1	-	119470305	119504794	4930	protein_coding	v-ral_simian_leukemia_viral_oncogene_homolog_B_(ras_related)
ENSMUSG00000019961	2560.02	2654.19	2408.82	3820.21	3940.96	3913.28	0.614485	6.35e-46	1.08e-44	Tmpo	chr10	-	91147571	91171582	6478	protein_coding	thymopoietin
ENSMUSG00000025757	1438.8	1522.57	1437.57	834.985	784.162	768.624	-0.878731	6.71e-46	1.14e-44	Hspa4l	chr3	+	40744495	40796103	11792	protein_coding	heat_shock_protein_4_like
ENSMUSG00000051495	1973.38	2129.06	2171.21	1165.63	1232.39	1239.85	-0.783431	9.37e-46	1.59e-44	Irf2bp2	chr8	-	126588296	126593986	5080	protein_coding	interferon_regulatory_factor_2_binding_protein_2
ENSMUSG00000074227	1849	1737.06	1717.76	932.296	966.525	1047.17	-0.847085	1.07e-45	1.83e-44	Spint2	chr7	-	29256323	29281912	4556	protein_coding	serine_protease_inhibitor_Kunitz_type_2
ENSMUSG00000079435	15632.7	14585.4	13840.1	9703.83	10208.5	9994.21	-0.558463	1.18e-45	2e-44	Rpl36a	chrX	+	134585654	134588062	1655	protein_coding	ribosomal_protein_L36A
ENSMUSG00000004071	683.671	722.718	781.159	297.163	310.017	273.312	-1.30306	1.21e-45	2.05e-44	Cdip1	chr16	-	4750348	4790292	5746	protein_coding	cell_death_inducing_Trp53_target_1
ENSMUSG00000045031	208.189	263.095	224.744	24.066	23.9952	35.6038	-2.95887	1.4e-45	2.37e-44	Cetn4	chr3	-	37307749	37312708	4032	protein_coding	centrin_4
ENSMUSG00000066800	1848.12	1937.81	1912.8	1129.01	1102.82	1146.65	-0.75251	1.52e-45	2.57e-44	Rnasel	chr1	+	153749426	153764221	6641	protein_coding	ribonuclease_L_(2'_5'-oligoisoadenylate_synthetase-dependent)
ENSMUSG00000030109	25.5825	26.4151	18.8112	195.667	221.715	209.434	3.03743	1.64e-45	2.77e-44	Slc6a12	chr6	+	121343076	121365775	3052	protein_coding	solute_carrier_family_6_(neurotransmitter_transporter_betaine/GABA)_member_12
ENSMUSG00000017897	0.882156	1.0566	2.97019	171.601	191.001	225.142	5.68641	1.7e-45	2.87e-44	Eya2	chr2	+	165595032	165771727	2963	protein_coding	EYA_transcriptional_coactivator_and_phosphatase_2
ENSMUSG00000043090	726.896	708.982	770.269	320.182	314.816	301.586	-1.22935	1.82e-45	3.07e-44	Zfp866	chr8	-	69761326	69791178	5601	protein_coding	zinc_finger_protein_866
ENSMUSG00000001403	614.863	681.51	558.395	1247.25	1226.63	1294.3	1.01994	1.83e-45	3.09e-44	Ube2c	chr2	+	164769898	164778822	2600	protein_coding	ubiquitin-conjugating_enzyme_E2C
ENSMUSG00000047789	985.368	1111.55	1039.57	513.757	444.39	496.36	-1.10399	2e-45	3.36e-44	Slc38a9	chr13	+	112660766	112738743	8904	protein_coding	solute_carrier_family_38_member_9
ENSMUSG00000017760	1614.34	1616.61	1712.81	944.852	945.409	930.936	-0.807187	2.19e-45	3.69e-44	Ctsa	chr2	+	164832873	164841032	4715	protein_coding	cathepsin_A
ENSMUSG00000021868	725.132	779.774	726.706	1323.63	1442.59	1488.03	0.929231	2.29e-45	3.86e-44	Ppif	chr14	+	25694154	25700468	3641	protein_coding	peptidylprolyl_isomerase_F_(cyclophilin_F)
ENSMUSG00000019737	213.482	243.019	225.734	18.8343	36.4726	26.1793	-2.9544	2.44e-45	4.1e-44	Syne4	chr7	+	30314807	30319046	2946	protein_coding	spectrin_repeat_containing_nuclear_envelope_family_member_4
ENSMUSG00000097815	933.321	964.68	908.877	468.764	407.918	425.152	-1.10441	2.65e-45	4.44e-44	Gm26809	chr6	+	18844220	18847360	2981	lincRNA	predicted_gene_26809
ENSMUSG00000000085	440.196	455.397	462.359	931.249	938.691	936.172	1.04391	3.19e-45	5.34e-44	Scmh1	chr4	+	120405281	120530186	7731	protein_coding	sex_comb_on_midleg_homolog_1
ENSMUSG00000002395	1252.66	1225.66	1256.39	673.848	665.146	659.718	-0.899591	3.56e-45	5.96e-44	Use1	chr8	+	71366848	71369732	2203	protein_coding	unconventional_SNARE_in_the_ER_1_homolog_(S._cerevisiae)
ENSMUSG00000075700	1707.85	1714.87	1691.03	2679.7	2618.35	2634.68	0.632446	4.31e-45	7.22e-44	Selt	chr3	+	58576636	58593133	3436	protein_coding	selenoprotein_T
ENSMUSG00000028156	1395.57	1310.19	1206.89	2271.62	2246.91	2200.11	0.777196	5.18e-45	8.65e-44	Eif4e	chr3	+	138526179	138559696	6008	protein_coding	eukaryotic_translation_initiation_factor_4E
ENSMUSG00000031402	620.155	724.831	680.173	209.269	264.907	261.793	-1.44625	5.78e-45	9.65e-44	Mpp1	chrX	-	75109733	75131016	5343	protein_coding	membrane_protein_palmitoylated
ENSMUSG00000042029	1050.65	1100.98	1130.65	1864.59	1818.83	1935.17	0.774406	6.21e-45	1.03e-43	Ncapg2	chr12	+	116405402	116463531	6604	protein_coding	non-SMC_condensin_II_complex_subunit_G2
ENSMUSG00000056394	853.045	873.812	830.662	1508.83	1502.1	1502.69	0.817864	6.21e-45	1.03e-43	Lig1	chr7	+	13277283	13311433	4268	protein_coding	ligase_I_DNA_ATP-dependent
ENSMUSG00000056724	2099.53	1980.08	2075.17	3277.16	3271.98	3065.07	0.641989	6.72e-45	1.12e-43	Nbeal2	chr9	-	110624789	110654161	9554	protein_coding	neurobeachin-like_2
ENSMUSG00000054693	4246.7	4214.8	4154.3	6159.85	5783.79	6194.02	0.522826	7.65e-45	1.27e-43	Adam10	chr9	+	70678997	70780229	4913	protein_coding	a_disintegrin_and_metallopeptidase_domain_10
ENSMUSG00000020859	2612.06	2832.76	2794.95	1758.91	1577.92	1584.37	-0.741875	8.11e-45	1.35e-43	Spag9	chr11	+	93996091	94126085	11209	protein_coding	sperm_associated_antigen_9
ENSMUSG00000033943	3331.02	3404.38	3515.71	2297.78	2151.89	2068.16	-0.652179	8.32e-45	1.38e-43	Mga	chr2	+	119897228	119969581	15340	protein_coding	MAX_gene_associated
ENSMUSG00000063273	1449.38	1383.1	1495.98	2305.1	2367.84	2329.96	0.692494	8.77e-45	1.45e-43	Naa15	chr3	+	51415148	51476507	15427	protein_coding	N(alpha)-acetyltransferase_15_NatA_auxiliary_subunit
ENSMUSG00000022370	456.957	471.246	436.618	905.091	1001.08	973.87	1.07377	9e-45	1.49e-43	Mrpl13	chr15	-	55534094	55557748	7936	protein_coding	mitochondrial_ribosomal_protein_L13
ENSMUSG00000050912	1896.63	1742.34	1774.19	2835.6	2819.91	2877.63	0.654241	9.2e-45	1.52e-43	Tmem123	chr9	+	7764041	7794333	3109	protein_coding	transmembrane_protein_123
ENSMUSG00000031591	1287.95	1281.66	1292.03	671.755	724.654	648.199	-0.91352	1.2e-44	1.98e-43	Asah1	chr8	-	41340197	41374773	3390	protein_coding	N-acylsphingosine_amidohydrolase_1
ENSMUSG00000048612	44.1078	36.9812	50.4932	240.66	248.59	289.019	2.50061	1.45e-44	2.39e-43	Myof	chr19	-	37899036	38043577	7109	protein_coding	myoferlin
ENSMUSG00000032477	289.347	253.585	248.506	675.94	633.472	681.709	1.31886	1.86e-44	3.07e-43	Cdc25a	chr9	+	109875579	109893895	8023	protein_coding	cell_division_cycle_25A
ENSMUSG00000000320	3.52862	3.16981	5.94037	168.462	159.328	189.538	4.79208	2e-44	3.31e-43	Alox12	chr11	-	70241457	70255353	4085	protein_coding	arachidonate_12-lipoxygenase
ENSMUSG00000063856	5113.86	5369.67	4929.52	3475.97	3548.4	3413.78	-0.561151	2.07e-44	3.42e-43	Gpx1	chr9	+	108338903	108340343	1441	protein_coding	glutathione_peroxidase_1
ENSMUSG00000004317	264.647	264.151	275.237	665.477	647.869	634.586	1.26917	2.6e-44	4.27e-43	Clcn5	chrX	-	7153810	7319358	11452	protein_coding	chloride_channel_voltage-sensitive_5
ENSMUSG00000026229	1326.76	1310.19	1325.69	2071.77	2239.23	2215.82	0.71869	2.62e-44	4.31e-43	Psmd1	chr1	+	86064387	86139151	7265	protein_coding	proteasome_(prosome_macropain)_26S_subunit_non-ATPase_1
ENSMUSG00000036246	2899.65	2955.32	3115.73	1789.25	1955.13	1874.44	-0.673026	2.64e-44	4.34e-43	Gmip	chr8	+	69808679	69821870	5552	protein_coding	Gem-interacting_protein
ENSMUSG00000005575	1107.99	980.529	1090.06	1794.49	1934.01	1985.44	0.842466	2.94e-44	4.83e-43	Ube2m	chr7	-	13035120	13038275	2287	protein_coding	ubiquitin-conjugating_enzyme_E2M
ENSMUSG00000029163	532.822	507.17	538.594	1024.37	1102.82	1034.61	0.998203	3.05e-44	5e-43	Emilin1	chr5	+	30913402	30921277	4937	protein_coding	elastin_microfibril_interfacer_1
ENSMUSG00000051339	314.93	297.963	288.108	61.7345	68.1463	70.1605	-2.13449	3.53e-44	5.78e-43	2900026A02Rik	chr5	-	113086323	113163351	5876	protein_coding	RIKEN_cDNA_2900026A02_gene
ENSMUSG00000087107	2884.65	2902.49	2842.47	4122.61	4119.49	4191.83	0.526358	3.77e-44	6.17e-43	AI662270	chr11	+	83223576	83226604	1489	lincRNA	expressed_sequence_AI662270
ENSMUSG00000021591	327.28	299.019	285.138	711.516	718.895	715.218	1.22609	3.79e-44	6.2e-43	Glrx	chr13	+	75839868	75850151	1345	protein_coding	glutaredoxin
ENSMUSG00000035504	321.987	270.491	277.217	698.96	697.779	717.313	1.2698	4.26e-44	6.96e-43	Reep6	chr10	+	80329953	80336441	2506	protein_coding	receptor_accessory_protein_6
ENSMUSG00000006057	1122.1	1182.34	1152.43	1882.38	1910.01	1961.35	0.734406	4.39e-44	7.17e-43	Atp5g1	chr11	-	96068852	96075670	4912	protein_coding	ATP_synthase_H+_transporting_mitochondrial_F0_complex_subunit_C1_(subunit_9)
ENSMUSG00000026489	719.839	626.567	671.262	280.421	252.429	271.218	-1.32152	4.46e-44	7.28e-43	Adck3	chr1	-	180165238	180199602	5293	protein_coding	aarF_domain_containing_kinase_3
ENSMUSG00000029179	457.839	473.359	482.16	930.203	1003.96	964.445	1.03341	4.92e-44	8.01e-43	Zcchc4	chr5	+	52775409	52824665	10897	protein_coding	zinc_finger_CCHC_domain_containing_4
ENSMUSG00000040385	4233.47	4088	4142.42	5698.41	5903.77	5931.18	0.491604	5.35e-44	8.7e-43	Ppp1ca	chr19	+	4192158	4195419	1379	protein_coding	protein_phosphatase_1_catalytic_subunit_alpha_isoform
ENSMUSG00000031103	1584.35	1439.1	1587.07	856.959	789.921	854.492	-0.881401	6.91e-44	1.12e-42	Elf4	chrX	-	48411046	48463132	6148	protein_coding	E74-like_factor_4_(ets_domain_transcription_factor)
ENSMUSG00000019088	590.162	556.831	572.256	227.057	214.997	219.906	-1.36871	7.15e-44	1.16e-42	Dnase1l1	chrX	-	74273217	74282337	2121	protein_coding	deoxyribonuclease_1-like_1
ENSMUSG00000036890	92.6264	83.4718	88.1156	322.275	351.289	427.246	2.02421	8.56e-44	1.39e-42	Gtdc1	chr2	-	44564412	44927657	7928	protein_coding	glycosyltransferase-like_domain_containing_1
ENSMUSG00000049339	1471.44	1572.23	1583.11	837.078	881.102	872.294	-0.833454	8.92e-44	1.45e-42	Fam134a	chr1	+	75142778	75147913	2999	protein_coding	family_with_sequence_similarity_134_member_A
ENSMUSG00000012640	932.439	959.397	979.172	490.737	453.029	447.142	-1.04133	9.43e-44	1.53e-42	Zfp715	chr7	-	43296197	43313294	5119	protein_coding	zinc_finger_protein_715
ENSMUSG00000026669	418.142	428.982	387.114	837.078	913.736	929.889	1.11428	9.67e-44	1.56e-42	Mcm10	chr2	-	4989714	5012791	7692	protein_coding	minichromosome_maintenance_deficient_10_(S._cerevisiae)
ENSMUSG00000037428	48.5186	62.3397	66.3342	323.321	262.027	299.491	2.28024	9.92e-44	1.6e-42	Vgf	chr5	+	137026392	137033351	2973	protein_coding	VGF_nerve_growth_factor_inducible
ENSMUSG00000024962	887.449	926.643	887.096	403.89	416.556	452.378	-1.08072	1.06e-43	1.72e-42	Vegfb	chr19	-	6982473	6987651	1605	protein_coding	vascular_endothelial_growth_factor_B
ENSMUSG00000030265	825.698	762.869	818.782	1485.81	1422.43	1431.48	0.846416	1.07e-43	1.73e-42	Kras	chr6	-	145216699	145250239	5347	protein_coding	Kirsten_rat_sarcoma_viral_oncogene_homolog
ENSMUSG00000022440	467.543	418.416	443.548	902.998	927.173	942.455	1.0538	2.19e-43	3.53e-42	C1qtnf6	chr15	-	78523346	78529625	2402	protein_coding	C1q_and_tumor_necrosis_factor_related_protein_6
ENSMUSG00000028896	745.422	732.227	785.119	1379.09	1356.21	1351.9	0.85054	2.31e-43	3.71e-42	Rcc1	chr4	-	132331919	132353605	3848	protein_coding	regulator_of_chromosome_condensation_1
ENSMUSG00000030054	108.505	117.283	122.768	381.917	397.36	386.406	1.72465	2.91e-43	4.68e-42	Gp9	chr6	+	87778072	87779768	881	protein_coding	glycoprotein_9_(platelet)
ENSMUSG00000102353	126.148	85.585	108.907	374.592	416.556	398.973	1.85912	3.69e-43	5.93e-42	Gm38345	chr19	-	37432909	37434656	1748	TEC	predicted_gene_38345
ENSMUSG00000045932	451.664	423.699	437.608	914.508	912.776	884.86	1.04115	3.77e-43	6.06e-42	Ifit2	chr19	+	34550694	34576419	3927	protein_coding	interferon-induced_protein_with_tetratricopeptide_repeats_2
ENSMUSG00000046062	2323.6	2223.1	2201.9	3326.34	3363.16	3468.23	0.588407	3.84e-43	6.17e-42	Ppp1r15b	chr1	+	133131143	133139783	5594	protein_coding	protein_phosphatase_1_regulatory_(inhibitor)_subunit_15b
ENSMUSG00000048118	934.203	964.68	992.043	489.691	475.104	448.19	-1.028	4.26e-43	6.84e-42	Arid4a	chr12	+	71015990	71098592	5615	protein_coding	AT_rich_interactive_domain_4A_(RBP1-like)
ENSMUSG00000024011	37.0505	54.9435	59.4037	263.68	298.5	258.651	2.39628	4.55e-43	7.29e-42	Pi16	chr17	+	29318877	29329413	3987	protein_coding	peptidase_inhibitor_16
ENSMUSG00000020576	227.596	212.378	211.873	557.703	548.049	612.596	1.38602	5.01e-43	8.02e-42	Nbas	chr12	+	13269127	13583810	7239	protein_coding	neuroblastoma_amplified_sequence
ENSMUSG00000015149	1266.78	1224.61	1372.23	635.133	696.819	674.379	-0.9417	5.49e-43	8.77e-42	Sirt2	chr7	+	28766735	28788661	5035	protein_coding	sirtuin_2
ENSMUSG00000079553	306.99	368.755	314.84	785.807	734.252	806.322	1.22747	5.52e-43	8.81e-42	Kifc1	chr17	-	33875666	33890661	3407	protein_coding	kinesin_family_member_C1
ENSMUSG00000030737	27.3468	21.1321	17.8211	185.204	193.881	217.812	3.0428	6.01e-43	9.6e-42	Slco2b1	chr7	-	99657804	99711340	5958	protein_coding	solute_carrier_organic_anion_transporter_family_member_2b1
ENSMUSG00000044037	600.748	536.755	607.898	1162.49	1228.55	1101.62	0.995929	6.2e-43	9.89e-42	Als2cl	chr9	+	110879870	110900530	5883	protein_coding	ALS2_C-terminal_like
ENSMUSG00000018848	1473.2	1364.08	1366.29	2248.6	2251.71	2344.62	0.700716	6.4e-43	1.02e-41	Rars	chr11	-	35808381	35834506	3228	protein_coding	arginyl-tRNA_synthetase
ENSMUSG00000035021	703.078	740.68	692.054	1311.07	1285.18	1295.35	0.863866	6.69e-43	1.06e-41	Baz1a	chr12	-	54892989	55014348	7159	protein_coding	bromodomain_adjacent_to_zinc_finger_domain_1A
ENSMUSG00000021377	2768.2	2766.19	2578.12	4088.08	3940.01	4043.13	0.572306	7.28e-43	1.16e-41	Dek	chr13	-	47084775	47106201	3089	protein_coding	DEK_oncogene_(DNA_binding)
ENSMUSG00000107092	424.317	400.453	423.747	843.356	880.142	902.662	1.06711	7.34e-43	1.17e-41	Gm7993	chr5	+	95974240	95975623	1384	processed_pseudogene	predicted_gene_7993
ENSMUSG00000024360	2373.88	2376.3	2352.39	3415.28	3499.45	3591.8	0.564173	7.93e-43	1.26e-41	Etf1	chr18	-	34902785	34932007	3709	protein_coding	eukaryotic_translation_termination_factor_1
ENSMUSG00000022708	516.061	589.586	655.421	216.594	181.403	201.057	-1.54184	8.58e-43	1.36e-41	Zbtb20	chr16	+	42875881	43642602	30730	protein_coding	zinc_finger_and_BTB_domain_containing_20
ENSMUSG00000019942	601.63	645.586	609.878	1143.66	1275.58	1177.02	0.952054	1.01e-42	1.61e-41	Cdk1	chr10	-	69336635	69352938	3445	protein_coding	cyclin-dependent_kinase_1
ENSMUSG00000033577	2410.93	2489.36	2559.31	1556.97	1615.35	1525.73	-0.665034	1.12e-42	1.78e-41	Myo6	chr9	+	80165031	80311729	12078	protein_coding	myosin_VI
ENSMUSG00000036737	1265.01	1274.27	1240.55	1984.92	2062.62	2113.19	0.703555	1.38e-42	2.18e-41	Oxsr1	chr9	-	119238432	119322427	5350	protein_coding	oxidative-stress_responsive_1
ENSMUSG00000000088	170.256	160.604	185.142	487.598	488.541	481.699	1.48497	1.38e-42	2.18e-41	Cox5a	chr9	+	57521232	57532424	690	protein_coding	cytochrome_c_oxidase_subunit_Va
ENSMUSG00000026029	584.869	532.529	579.187	1088.2	1153.69	1078.59	0.964229	1.53e-42	2.42e-41	Casp8	chr1	+	58795374	58847503	2893	protein_coding	caspase_8
ENSMUSG00000020827	1152.98	1164.38	1170.25	1915.86	1966.64	1857.68	0.717972	1.79e-42	2.83e-41	Mink1	chr11	+	70562881	70614483	6286	protein_coding	misshapen-like_kinase_1_(zebrafish)
ENSMUSG00000025140	101.448	90.868	118.807	356.804	372.405	384.312	1.81468	1.86e-42	2.93e-41	Pycr1	chr11	-	120635712	120643769	3935	protein_coding	pyrroline-5-carboxylate_reductase_1
ENSMUSG00000057666	11872.1	12992	11642.1	16972.8	17369.6	17734.9	0.512274	1.89e-42	2.97e-41	Gapdh	chr6	-	125161715	125166467	4133	protein_coding	glyceraldehyde-3-phosphate_dehydrogenase
ENSMUSG00000032481	1825.18	1670.49	1749.44	2782.24	2688.42	2746.73	0.645248	2.49e-42	3.92e-41	Smarcc1	chr9	+	110117708	110240178	7832	protein_coding	SWI/SNF_related_matrix_associated_actin_dependent_regulator_of_chromatin_subfamily_c_member_1
ENSMUSG00000073008	235.536	213.434	199.003	19.8806	13.4373	36.651	-3.09908	2.9e-42	4.55e-41	Gpr174	chrX	+	107255878	107296769	5402	protein_coding	G_protein-coupled_receptor_174
ENSMUSG00000053604	1191.79	1182.34	1253.42	619.438	596.04	676.473	-0.936891	3.38e-42	5.31e-41	Rpia	chr6	-	70765720	70792232	5359	protein_coding	ribose_5-phosphate_isomerase_A
ENSMUSG00000011257	4633.08	4663.85	4479.04	6310.52	6425.9	6754.26	0.500075	4.64e-42	7.28e-41	Pabpc4	chr4	+	123262351	123298925	4027	protein_coding	poly(A)_binding_protein_cytoplasmic_4
ENSMUSG00000061477	24006.1	22972.7	21940.8	15851.1	16535.5	16967.3	-0.481417	4.93e-42	7.73e-41	Rps7	chr12	-	28630847	28635953	961	protein_coding	ribosomal_protein_S7
ENSMUSG00000062310	302.579	276.831	287.118	697.914	685.302	648.199	1.2203	4.97e-42	7.79e-41	Glrp1	chr1	-	88499871	88510066	1957	protein_coding	glutamine_repeat_protein_1
ENSMUSG00000046157	2267.14	2215.7	2274.17	3312.74	3309.41	3311.16	0.554923	5.34e-42	8.35e-41	Tmem229b	chr12	-	78961795	79007627	4732	protein_coding	transmembrane_protein_229B
ENSMUSG00000031749	890.977	902.341	847.493	1553.83	1496.34	1663.96	0.833293	5.66e-42	8.84e-41	St3gal2	chr8	+	110919922	110972480	5041	protein_coding	ST3_beta-galactoside_alpha-23-sialyltransferase_2
ENSMUSG00000054362	58.2223	59.1699	60.3938	297.163	279.304	253.416	2.18164	5.91e-42	9.23e-41	Lexm	chr4	-	106590909	106617241	1673	protein_coding	lymphocyte_expansion_molecule
ENSMUSG00000002222	3022.27	3128.61	3138.5	2040.38	2083.74	2078.64	-0.581384	5.98e-42	9.33e-41	Rmnd5a	chr6	-	71388634	71440637	6783	protein_coding	required_for_meiotic_nuclear_division_5_homolog_A_(S._cerevisiae)
ENSMUSG00000040990	1643.46	1585.96	1723.7	965.779	919.494	971.776	-0.792708	6.81e-42	1.06e-40	Sh3kbp1	chrX	+	159627272	159978069	10100	protein_coding	SH3-domain_kinase_binding_protein_1
ENSMUSG00000009828	1175.91	1179.17	1187.08	642.457	643.07	636.681	-0.879097	7.25e-42	1.13e-40	Ick	chr9	+	78109192	78172107	11524	protein_coding	intestinal_cell_kinase
ENSMUSG00000021510	980.075	1132.68	1229.66	520.035	509.657	449.237	-1.16832	8.53e-42	1.33e-40	Zfp729a	chr13	-	67617001	67637791	5217	protein_coding	zinc_finger_protein_729a
ENSMUSG00000011752	740.129	829.435	686.113	1374.9	1460.83	1469.18	0.930876	8.91e-42	1.39e-40	Pgam1	chr19	+	41911871	41918664	1831	protein_coding	phosphoglycerate_mutase_1
ENSMUSG00000028647	108.505	86.6416	102.966	357.851	342.651	373.84	1.81969	1.09e-41	1.69e-40	Mycbp	chr4	+	123904832	123912269	2934	protein_coding	c-myc_binding_protein
ENSMUSG00000021556	1651.4	1669.44	1676.18	980.428	1014.52	979.106	-0.746442	1.1e-41	1.7e-40	Golm1	chr13	-	59634996	59675784	3693	protein_coding	golgi_membrane_protein_1
ENSMUSG00000028796	411.085	393.057	397.015	826.615	825.433	866.011	1.06199	1.12e-41	1.74e-40	Phc2	chr4	+	128654702	128752881	7064	protein_coding	polyhomeotic-like_2_(Drosophila)
ENSMUSG00000026353	2380.94	2477.74	2473.18	1508.83	1576.96	1588.56	-0.647689	1.48e-41	2.29e-40	Ubxn4	chr1	+	128243964	128279378	4659	protein_coding	UBX_domain_protein_4
ENSMUSG00000087187	2.64647	4.22642	0.990062	195.667	155.489	144.51	5.13778	1.5e-41	2.32e-40	Gm13431	chr2	+	36216777	36222934	823	lincRNA	predicted_gene_13431
ENSMUSG00000058587	1137.1	1064	1117.78	1876.1	1807.32	1827.32	0.728782	1.69e-41	2.62e-40	Tmod3	chr9	-	75497796	75559657	3578	protein_coding	tropomodulin_3
ENSMUSG00000024276	931.556	952.001	992.043	500.154	466.466	444.001	-1.02308	1.72e-41	2.66e-40	Zfp397	chr18	+	23954688	23964671	5487	protein_coding	zinc_finger_protein_397
ENSMUSG00000039109	41.4613	36.9812	23.7615	214.501	218.836	254.463	2.66451	1.88e-41	2.9e-40	F13a1	chr13	-	36867178	37050244	3927	protein_coding	coagulation_factor_XIII_A1_subunit
ENSMUSG00000035232	354.627	348.68	324.74	738.721	744.81	797.945	1.14324	1.88e-41	2.9e-40	Pdk3	chrX	-	93764607	93832201	2561	protein_coding	pyruvate_dehydrogenase_kinase_isoenzyme_3
ENSMUSG00000024989	498.418	550.491	413.846	1050.53	1054.83	1093.25	1.12407	2.07e-41	3.18e-40	Cep55	chr19	+	38055025	38074425	2778	protein_coding	centrosomal_protein_55
ENSMUSG00000025366	2708.22	2595.02	2663.27	3820.21	3859.38	4066.17	0.558793	2.14e-41	3.29e-40	Esyt1	chr10	-	128510248	128525859	3687	protein_coding	extended_synaptotagmin-like_protein_1
ENSMUSG00000095930	187.899	155.321	161.38	481.32	467.426	502.643	1.50554	2.34e-41	3.6e-40	Nim1k	chr13	-	119710094	119755882	8466	protein_coding	NIM1_serine/threonine_protein_kinase
ENSMUSG00000062585	531.058	591.699	578.196	232.289	214.997	197.916	-1.38656	2.37e-41	3.65e-40	Cnr2	chr4	+	135895394	135920207	3982	protein_coding	cannabinoid_receptor_2_(macrophage)
ENSMUSG00000026615	6279.18	6174.8	6040.37	8543.43	8529.8	8155.38	0.447532	2.5e-41	3.84e-40	Eprs	chr1	+	185363044	185428360	18102	protein_coding	glutamyl-prolyl-tRNA_synthetase
ENSMUSG00000008036	694.257	676.227	712.845	1209.58	1350.45	1329.91	0.898129	2.57e-41	3.95e-40	Ap2s1	chr7	+	16738410	16749294	1472	protein_coding	adaptor-related_protein_complex_2_sigma_1_subunit
ENSMUSG00000024594	1311.77	1340.83	1298.96	731.397	690.101	760.247	-0.855148	3.86e-41	5.92e-40	Prrc1	chr18	+	57354733	57392719	4801	protein_coding	proline-rich_coiled-coil_1
ENSMUSG00000022312	7695.93	7475.48	7668.03	5572.85	5739.64	5609.7	-0.432331	4e-41	6.13e-40	Eif3h	chr15	-	51786558	51865481	1253	protein_coding	eukaryotic_translation_initiation_factor_3_subunit_H
ENSMUSG00000004565	749.832	814.642	788.09	357.851	360.887	367.557	-1.10838	4.04e-41	6.18e-40	Pnpla6	chr8	+	3515384	3544267	9698	protein_coding	patatin-like_phospholipase_domain_containing_6
ENSMUSG00000018449	476.364	464.906	481.17	166.369	180.444	157.076	-1.48264	4.09e-41	6.26e-40	Rpain	chr11	+	70970213	70977833	2842	protein_coding	RPA_interacting_protein
ENSMUSG00000052331	1219.14	1259.47	1288.07	708.377	689.141	656.577	-0.871554	4.78e-41	7.3e-40	Ankrd44	chr1	-	54645340	54926387	14175	protein_coding	ankyrin_repeat_domain_44
ENSMUSG00000001517	455.192	462.793	463.349	929.157	905.097	916.276	0.989979	5.88e-41	8.97e-40	Foxm1	chr6	+	128362967	128376146	5754	protein_coding	forkhead_box_M1
ENSMUSG00000029361	6.17509	11.6227	1.98012	147.535	162.207	160.217	4.21364	6.28e-41	9.58e-40	Nos1	chr5	+	117781032	117958840	11151	protein_coding	nitric_oxide_synthase_1_neuronal
ENSMUSG00000010554	511.65	558.944	506.912	1031.7	1022.19	1015.76	0.958444	7.28e-41	1.11e-39	Mettl16	chr11	+	74770830	74828525	13817	protein_coding	methyltransferase_like_16
ENSMUSG00000035455	431.374	394.114	410.876	837.078	865.745	860.775	1.0458	7.28e-41	1.11e-39	Fignl1	chr11	-	11787431	11808962	4839	protein_coding	fidgetin-like_1
ENSMUSG00000042345	5.29293	4.22642	2.97019	152.767	162.207	143.463	4.62906	9.36e-41	1.42e-39	Ubash3a	chr17	+	31207873	31242202	3328	protein_coding	ubiquitin_associated_and_SH3_domain_containing_A
ENSMUSG00000082286	1641.69	1687.4	1775.18	1037.98	974.203	953.974	-0.781008	1.22e-40	1.86e-39	Pisd-ps1	chr11	+	3125904	3131004	1757	transcribed_unprocessed_pseudogene	phosphatidylserine_decarboxylase_pseudogene_1
ENSMUSG00000001128	74.1011	64.4529	74.2547	297.163	308.098	277.501	2.01585	1.23e-40	1.87e-39	Cfp	chrX	-	20925454	20931555	1736	protein_coding	complement_factor_properdin
ENSMUSG00000017716	425.199	434.265	416.816	931.249	841.75	870.2	1.0455	1.32e-40	2.01e-39	Birc5	chr11	+	117849251	117855743	3402	protein_coding	baculoviral_IAP_repeat-containing_5
ENSMUSG00000024795	1076.23	1227.77	1149.46	2133.5	2037.67	1887	0.810464	1.49e-40	2.26e-39	Kif20b	chr19	+	34922358	34975731	5563	protein_coding	kinesin_family_member_20B
ENSMUSG00000035530	4910.08	4696.61	4554.29	6749.99	6546.84	7060.03	0.522397	1.53e-40	2.32e-39	Eif1	chr11	+	100319885	100322096	2098	protein_coding	eukaryotic_translation_initiation_factor_1
ENSMUSG00000024197	889.213	762.869	827.692	378.778	361.847	386.406	-1.13418	1.62e-40	2.46e-39	Plin3	chr17	-	56278962	56290511	2159	protein_coding	perilipin_3
ENSMUSG00000081534	2630.59	2767.25	2734.55	1788.21	1728.61	1796.95	-0.612795	1.75e-40	2.65e-39	Slc48a1	chr15	+	97784355	97792692	2690	protein_coding	solute_carrier_family_48_(heme_transporter)_member_1
ENSMUSG00000033365	571.637	529.359	543.544	1053.67	1029.87	1066.02	0.932411	1.82e-40	2.75e-39	Ipo13	chr4	-	117894486	117914999	4207	protein_coding	importin_13
ENSMUSG00000026202	1134.45	1217.21	1150.45	1878.19	1989.68	1900.62	0.719918	1.97e-40	2.98e-39	Tuba4a	chr1	-	75214228	75219865	3701	protein_coding	tubulin_alpha_4A
ENSMUSG00000027203	827.462	751.246	813.831	1380.13	1435.87	1532.01	0.85771	2.07e-40	3.12e-39	Dut	chr2	+	125247190	125258608	2410	protein_coding	deoxyuridine_triphosphatase
ENSMUSG00000025134	985.368	1085.13	1010.85	1726.47	1733.41	1719.46	0.749097	2.1e-40	3.16e-39	Alyref	chr11	-	120592121	120598365	3839	protein_coding	Aly/REF_export_factor
ENSMUSG00000033644	19.4074	21.1321	8.91056	168.462	190.042	172.783	3.26699	2.33e-40	3.51e-39	Piwil2	chr14	-	70372480	70429094	4913	protein_coding	piwi-like_RNA-mediated_gene_silencing_2
ENSMUSG00000035569	2650	2607.7	2669.21	3821.26	3725.97	3859.88	0.524133	2.52e-40	3.79e-39	Ankrd11	chr8	-	122883337	122974793	11637	protein_coding	ankyrin_repeat_domain_11
ENSMUSG00000040943	1197.97	1205.59	1401.93	649.782	642.11	651.341	-0.965775	3.06e-40	4.59e-39	Tet2	chr3	-	133463679	133545139	16870	protein_coding	tet_methylcytosine_dioxygenase_2
ENSMUSG00000037926	793.058	800.907	824.722	1434.54	1358.13	1467.09	0.814115	3.29e-40	4.94e-39	Ssh2	chr11	+	77216287	77460220	18519	protein_coding	slingshot_homolog_2_(Drosophila)
ENSMUSG00000062867	3077.84	2991.25	3082.06	4319.32	4311.45	4578.24	0.528419	3.47e-40	5.2e-39	Impdh2	chr9	+	108560286	108565584	3077	protein_coding	inosine_5'-phosphate_dehydrogenase_2
ENSMUSG00000028161	3099.01	3083.17	3008.8	2029.91	1927.29	2100.63	-0.601238	3.8e-40	5.7e-39	Ppp3ca	chr3	+	136670124	136937727	9981	protein_coding	protein_phosphatase_3_catalytic_subunit_alpha_isoform
ENSMUSG00000027778	705.725	806.19	696.014	302.394	287.942	338.237	-1.24175	4.62e-40	6.92e-39	Ift80	chr3	-	68892499	69004570	12428	protein_coding	intraflagellar_transport_80
ENSMUSG00000022035	324.633	330.717	299.989	671.755	743.85	767.577	1.18581	5.03e-40	7.53e-39	Ccdc25	chr14	+	65837302	65866604	2227	protein_coding	coiled-coil_domain_containing_25
ENSMUSG00000018008	372.27	379.321	328.701	774.297	898.379	782.237	1.17844	6.24e-40	9.32e-39	Cyth4	chr15	+	78597047	78622019	2791	protein_coding	cytohesin_4
ENSMUSG00000026674	0	0	0	163.23	183.323	163.359	6.22759	6.24e-40	9.32e-39	Ddr2	chr1	-	169972307	170110762	9264	protein_coding	discoidin_domain_receptor_family_member_2
ENSMUSG00000057143	820.405	657.208	683.143	1461.75	1428.19	1371.8	0.972884	7.11e-40	1.06e-38	Trim12c	chr7	-	104338754	104353362	3740	protein_coding	tripartite_motif-containing_12C
ENSMUSG00000040681	1676.1	1526.79	1438.56	2514.37	2524.29	2648.3	0.724801	7.27e-40	1.08e-38	Hmgn1	chr16	-	96120618	96127729	3221	protein_coding	high_mobility_group_nucleosomal_binding_domain_1
ENSMUSG00000040481	2650	2839.1	2685.05	1737.98	1676.78	1814.75	-0.643176	8.01e-40	1.19e-38	Bptf	chr11	-	107033081	107132127	14081	protein_coding	bromodomain_PHD_finger_transcription_factor
ENSMUSG00000026174	651.031	675.171	713.835	1249.34	1210.32	1250.32	0.860831	8.98e-40	1.34e-38	Rqcd1	chr1	+	74506058	74530842	3826	protein_coding	rcd1_(required_for_cell_differentiation)_homolog_1_(S._pombe)
ENSMUSG00000007617	363.448	419.472	402.955	846.495	807.197	852.398	1.0768	9.89e-40	1.47e-38	Homer1	chr13	+	93303757	93404129	10502	protein_coding	homer_scaffolding_protein_1
ENSMUSG00000050410	275.233	309.585	296.029	675.94	644.99	733.02	1.21571	1.17e-39	1.74e-38	Tcf19	chr17	-	35512734	35516824	1782	protein_coding	transcription_factor_19
ENSMUSG00000058290	508.122	630.793	508.892	1155.17	1120.09	1111.05	1.03765	1.2e-39	1.78e-38	Espl1	chr15	+	102296293	102324356	6630	protein_coding	extra_spindle_pole_bodies_1_separase
ENSMUSG00000036908	417.26	370.868	388.104	783.714	910.856	870.2	1.11737	1.23e-39	1.82e-38	Unc93b1	chr19	+	3935186	3949340	2841	protein_coding	unc-93_homolog_B1_(C._elegans)
ENSMUSG00000031134	1182.09	1152.76	1137.58	643.504	639.231	606.313	-0.875612	1.3e-39	1.92e-38	Rbmx	chrX	-	57383530	57393036	4330	protein_coding	RNA_binding_motif_protein_X_chromosome
ENSMUSG00000020572	973.018	823.095	779.179	1669.97	1574.08	1690.14	0.931911	1.48e-39	2.2e-38	Nampt	chr12	+	32820335	32853369	4547	protein_coding	nicotinamide_phosphoribosyltransferase
ENSMUSG00000028936	10976.7	10120.2	9787.76	7237.59	7264.77	7165.8	-0.511093	1.69e-39	2.51e-38	Rpl22	chr4	+	152325742	152334071	2911	protein_coding	ribosomal_protein_L22
ENSMUSG00000058558	25991	24716.1	23905.1	18187.6	18723.9	18706.7	-0.423648	1.85e-39	2.73e-38	Rpl5	chr5	+	107900502	107909005	3920	protein_coding	ribosomal_protein_L5
ENSMUSG00000043017	350.216	343.397	345.532	751.277	740.011	726.737	1.0881	2e-39	2.95e-38	Ptgir	chr7	+	16906490	16910905	3334	protein_coding	prostaglandin_I_receptor_(IP)
ENSMUSG00000100323	176.431	179.623	218.804	28.2514	18.2363	19.8963	-2.99639	2.45e-39	3.62e-38	Olfr1251	chr2	-	89666928	89667884	957	protein_coding	olfactory_receptor_1251
ENSMUSG00000024359	6030.42	5733.14	5782.95	7859.12	7827.22	7967.93	0.43005	3.08e-39	4.54e-38	Hspa9	chr18	-	34937414	34954357	3932	protein_coding	heat_shock_protein_9
ENSMUSG00000043336	132.323	119.396	131.678	438.42	370.485	402.114	1.63756	3.2e-39	4.71e-38	Filip1l	chr16	+	57353093	57573126	5335	protein_coding	filamin_A_interacting_protein_1-like
ENSMUSG00000006998	2547.67	2383.7	2549.41	3676.87	3763.4	3592.85	0.55933	3.23e-39	4.75e-38	Psmd2	chr16	+	20651652	20663414	4038	protein_coding	proteasome_(prosome_macropain)_26S_subunit_non-ATPase_2
ENSMUSG00000007850	8427.23	8730.73	9106.59	6409.92	6318.41	6014.96	-0.485969	3.3e-39	4.86e-38	Hnrnph1	chr11	+	50376990	50386528	5842	protein_coding	heterogeneous_nuclear_ribonucleoprotein_H1
ENSMUSG00000028273	2164.81	2159.7	2111.8	1369.67	1331.25	1400.07	-0.649619	3.84e-39	5.65e-38	Pdlim5	chr3	-	142239590	142395696	8877	protein_coding	PDZ_and_LIM_domain_5
ENSMUSG00000022100	1008.3	930.869	1042.54	1682.53	1663.34	1697.47	0.755266	4.32e-39	6.35e-38	Xpo7	chr14	-	70654246	70766628	15121	protein_coding	exportin_7
ENSMUSG00000019828	168.492	165.887	152.47	0	0.959806	1.04717	-5.78858	5.1e-39	7.49e-38	Grm1	chr10	-	10686059	11082356	7648	protein_coding	glutamate_receptor_metabotropic_1
ENSMUSG00000060470	117.327	94.0378	105.937	387.149	346.49	349.755	1.74317	5.26e-39	7.71e-38	Adgrg3	chr8	+	95017692	95045247	2436	protein_coding	adhesion_G_protein-coupled_receptor_G3
ENSMUSG00000020362	1652.28	1798.34	1871.22	2822	2750.8	2783.38	0.650873	5.59e-39	8.19e-38	Cnot6	chr11	-	49671503	49712723	6610	protein_coding	CCR4-NOT_transcription_complex_subunit_6
ENSMUSG00000066363	0.882156	2.11321	1.98012	140.211	143.971	165.453	5.33461	7.39e-39	1.08e-37	Serpina3f	chr12	+	104214544	104221129	2290	protein_coding	serine_(or_cysteine)_peptidase_inhibitor_clade_A_member_3F
ENSMUSG00000021514	824.816	845.284	851.454	436.327	394.48	366.51	-1.06921	7.57e-39	1.11e-37	Zfp369	chr13	+	65278814	65304221	5896	protein_coding	zinc_finger_protein_369
ENSMUSG00000001924	5362.62	5094.95	5214.66	6994.83	7076.65	7143.81	0.436049	7.7e-39	1.12e-37	Uba1	chrX	+	20658326	20683179	4819	protein_coding	ubiquitin-like_modifier_activating_enzyme_1
ENSMUSG00000022634	389.031	432.151	403.945	821.383	908.937	829.36	1.0607	8.45e-39	1.23e-37	Yaf2	chr15	-	93284278	93336935	1873	protein_coding	YY1_associated_factor_2
ENSMUSG00000028838	172.02	156.378	194.052	463.532	483.742	490.077	1.44594	9.72e-39	1.42e-37	Extl1	chr4	-	134356372	134383850	4333	protein_coding	exostoses_(multiple)-like_1
ENSMUSG00000045482	3659.18	3850.27	3770.16	2602.27	2580.92	2647.25	-0.525569	1.08e-38	1.57e-37	Trrap	chr5	+	144767732	144859778	20856	protein_coding	transformation/transcription_domain-associated_protein
ENSMUSG00000030539	435.785	532.529	497.011	978.335	979.002	1014.71	1.01916	1.21e-38	1.77e-37	Sema4b	chr7	+	80186841	80226527	5645	protein_coding	sema_domain_immunoglobulin_domain_(Ig)_transmembrane_domain_(TM)_and_short_cytoplasmic_domain_(semaphorin)_4B
ENSMUSG00000034613	838.93	923.473	813.831	420.632	402.159	412.586	-1.05475	1.36e-38	1.98e-37	Ppm1h	chr10	+	122678762	122945795	10226	protein_coding	protein_phosphatase_1H_(PP2C_domain_containing)
ENSMUSG00000037336	385.502	477.585	438.598	949.037	943.49	871.247	1.08478	1.38e-38	2e-37	Mfsd2b	chr12	-	4862440	4874359	5148	protein_coding	major_facilitator_superfamily_domain_containing_2B
ENSMUSG00000026380	0.882156	0	0	147.535	148.77	174.878	5.95206	1.39e-38	2.02e-37	Tfcp2l1	chr1	+	118627945	118685168	9438	protein_coding	transcription_factor_CP2-like_1
ENSMUSG00000062054	375.798	375.095	444.538	865.329	822.554	855.54	1.08404	1.41e-38	2.04e-37	Iah1	chr12	+	21316392	21323605	924	protein_coding	isoamyl_acetate-hydrolyzing_esterase_1_homolog
ENSMUSG00000071866	9956.01	9522.12	9560.04	12572.9	12665.6	13063.5	0.39886	2.3e-38	3.34e-37	Ppia	chr11	+	6415443	6419817	3508	protein_coding	peptidylprolyl_isomerase_A
ENSMUSG00000021583	961.55	910.793	930.659	1559.06	1552.97	1563.43	0.735407	2.37e-38	3.44e-37	Erap1	chr13	+	74639872	74691875	4014	protein_coding	endoplasmic_reticulum_aminopeptidase_1
ENSMUSG00000044452	947.435	918.19	989.072	497.015	491.421	480.652	-0.954887	2.42e-38	3.5e-37	Zfp507	chr7	-	35772343	35803003	8231	protein_coding	zinc_finger_protein_507
ENSMUSG00000033732	3811.79	3549.14	3730.56	5167.91	5173.36	5190.83	0.484562	2.93e-38	4.23e-37	Sf3b3	chr8	-	110810492	110846803	4299	protein_coding	splicing_factor_3b_subunit_3
ENSMUSG00000021785	504.593	438.491	513.842	973.103	977.083	951.879	0.987927	2.95e-38	4.26e-37	Ngly1	chr14	+	16249280	16311926	5274	protein_coding	N-glycanase_1
ENSMUSG00000062006	12162.3	11531.8	10921.4	8143.72	8280.25	8367.95	-0.481313	2.97e-38	4.29e-37	Rpl34	chr3	-	130726831	130730398	2643	protein_coding	ribosomal_protein_L34
ENSMUSG00000066026	1135.33	1155.93	1123.72	616.299	622.914	644.011	-0.855943	3.05e-38	4.41e-37	Dhrs3	chr4	+	144892827	144928209	2927	protein_coding	dehydrogenase/reductase_(SDR_family)_member_3
ENSMUSG00000037940	758.654	843.171	857.394	399.705	338.812	295.303	-1.24121	3.1e-38	4.47e-37	Inpp4b	chr8	+	81342556	82125036	10176	protein_coding	inositol_polyphosphate-4-phosphatase_type_II
ENSMUSG00000002897	840.694	861.133	759.378	328.553	363.767	407.35	-1.15574	3.16e-38	4.55e-37	Il17ra	chr6	+	120463247	120487559	8662	protein_coding	interleukin_17_receptor_A
ENSMUSG00000023764	1265.89	1366.19	1429.65	706.285	779.363	677.52	-0.90371	3.29e-38	4.74e-37	Sfi1	chr11	-	3131850	3193463	7559	protein_coding	Sfi1_homolog_spindle_assembly_associated_(yeast)
ENSMUSG00000030231	2127.76	2050.87	2219.72	1367.58	1346.61	1284.88	-0.676826	4.52e-38	6.51e-37	Plekha5	chr6	+	140424054	140597110	9338	protein_coding	pleckstrin_homology_domain_containing_family_A_member_5
ENSMUSG00000073676	1977.79	1862.79	1817.75	2820.95	2887.1	2853.54	0.59574	4.87e-38	7e-37	Hspe1	chr1	+	55088132	55091307	1474	protein_coding	heat_shock_protein_1_(chaperonin_10)
ENSMUSG00000025225	1149.45	1185.51	1166.29	1919	1927.29	1806.37	0.690413	4.96e-38	7.12e-37	Nfkb2	chr19	+	46304737	46312090	3289	protein_coding	nuclear_factor_of_kappa_light_polypeptide_gene_enhancer_in_B_cells_2_p49/p100
ENSMUSG00000031575	4028.81	3990.8	4085	2740.38	2870.78	2891.24	-0.508948	5.18e-38	7.43e-37	Ash2l	chr8	-	25816191	25847694	5236	protein_coding	ash2_(absent_small_or_homeotic)-like_(Drosophila)
ENSMUSG00000038664	4236.11	4381.74	4610.72	3117.07	2973.48	2982.35	-0.54316	5.2e-38	7.45e-37	Herc1	chr9	+	66350450	66508775	27464	protein_coding	HECT_and_RLD_domain_containing_E3_ubiquitin_protein_ligase_family_member_1
ENSMUSG00000029614	26904.9	26035.8	25398.1	19831.4	20348.9	20380.1	-0.371214	5.67e-38	8.13e-37	Rpl6	chr5	+	121204481	121209241	3140	protein_coding	ribosomal_protein_L6
ENSMUSG00000025228	1309.12	1284.83	1250.45	2026.78	2149.01	1986.49	0.679468	5.95e-38	8.52e-37	Actr1a	chr19	-	46376814	46395735	2742	protein_coding	ARP1_actin-related_protein_1A_centractin_alpha
ENSMUSG00000029634	1500.55	1580.68	1495.98	886.256	907.017	920.464	-0.751724	6.26e-38	8.96e-37	Rnf6	chr5	-	146209192	146221555	4022	protein_coding	ring_finger_protein_(C3H2C3_type)_6
ENSMUSG00000028312	1599.35	1693.74	1604.89	2535.3	2432.15	2537.3	0.615102	6.59e-38	9.42e-37	Smc2	chr4	+	52439243	52488260	5478	protein_coding	structural_maintenance_of_chromosomes_2
ENSMUSG00000005417	1135.33	1034.42	1059.37	1850.99	1734.37	1788.57	0.731279	6.77e-38	9.66e-37	Mprip	chr11	+	59661305	59780860	13327	protein_coding	myosin_phosphatase_Rho_interacting_protein
ENSMUSG00000025314	2664.11	2584.46	2715.74	1604.05	1656.63	1805.32	-0.651973	7.13e-38	1.02e-36	Ptprj	chr2	-	90429754	90580647	8352	protein_coding	protein_tyrosine_phosphatase_receptor_type_J
ENSMUSG00000020739	628.977	618.114	609.878	1092.39	1142.17	1134.09	0.856304	8.66e-38	1.23e-36	Nup85	chr11	+	115564434	115583985	3385	protein_coding	nucleoporin_85
ENSMUSG00000025701	5.29293	12.6793	5.94037	154.859	134.373	145.557	3.89729	1.04e-37	1.49e-36	Alox5	chr6	-	116410077	116461178	4106	protein_coding	arachidonate_5-lipoxygenase
ENSMUSG00000030413	337.866	351.849	382.164	96.264	115.177	109.953	-1.71296	1.05e-37	1.5e-36	Pglyrp1	chr7	+	18871331	18890459	1837	protein_coding	peptidoglycan_recognition_protein_1
ENSMUSG00000031012	1023.3	1039.7	1008.87	544.101	560.527	547.671	-0.891049	1.49e-37	2.11e-36	Cask	chrX	-	13517080	13851367	9145	protein_coding	calcium/calmodulin-dependent_serine_protein_kinase_(MAGUK_family)
ENSMUSG00000027379	438.431	491.321	445.528	947.991	895.499	890.096	0.988686	1.52e-37	2.16e-36	Bub1	chr2	-	127801122	127831865	4354	protein_coding	BUB1_mitotic_checkpoint_serine/threonine_kinase
ENSMUSG00000027993	268.175	336	337.611	80.5688	77.7443	79.5851	-1.94961	1.58e-37	2.24e-36	Trim2	chr3	-	84160439	84306877	19751	protein_coding	tripartite_motif-containing_2
ENSMUSG00000022360	1625.81	1584.91	1674.2	2669.23	2431.19	2522.64	0.640237	1.61e-37	2.29e-36	Atad2	chr15	-	58094047	58135082	5683	protein_coding	ATPase_family_AAA_domain_containing_2
ENSMUSG00000085208	553.994	524.076	495.031	986.706	1010.68	1002.14	0.926404	1.64e-37	2.32e-36	Brip1os	chr11	+	86201370	86304443	6498	antisense	BRCA1_interacting_protein_C-terminal_helicase_1_opposite_strand
ENSMUSG00000034906	450.782	504.001	467.309	991.937	920.454	906.851	0.984887	1.68e-37	2.38e-36	Ncaph	chr2	-	127103809	127133954	4307	protein_coding	non-SMC_condensin_I_complex_subunit_H
ENSMUSG00000018068	448.135	412.076	443.548	877.886	887.821	837.738	0.992233	1.7e-37	2.41e-36	Ints2	chr11	-	86210681	86257575	10609	protein_coding	integrator_complex_subunit_2
ENSMUSG00000025330	1347.05	1245.74	1311.83	656.06	737.131	747.681	-0.864457	1.84e-37	2.61e-36	Padi4	chr4	-	140745865	140774236	4835	protein_coding	peptidyl_arginine_deiminase_type_IV
ENSMUSG00000025224	1594.94	1582.79	1536.58	2360.56	2497.42	2374.99	0.616707	1.95e-37	2.75e-36	Gbf1	chr19	+	46152509	46286510	9062	protein_coding	golgi-specific_brefeldin_A-resistance_factor_1
ENSMUSG00000027323	212.6	238.793	185.142	530.498	543.25	551.86	1.3438	2.14e-37	3.01e-36	Rad51	chr2	+	119112793	119147445	6649	protein_coding	RAD51_homolog
ENSMUSG00000056536	1504.96	1477.13	1602.91	2390.9	2338.09	2359.28	0.627242	2.14e-37	3.02e-36	Pign	chr1	-	105518422	105663677	13595	protein_coding	phosphatidylinositol_glycan_anchor_biosynthesis_class_N
ENSMUSG00000073700	676.613	816.756	786.11	325.414	327.294	349.755	-1.17632	2.4e-37	3.39e-36	Klhl21	chr4	+	152008803	152017680	3986	protein_coding	kelch-like_21
ENSMUSG00000055692	335.219	309.585	323.75	91.0322	70.0659	100.529	-1.86466	2.65e-37	3.73e-36	Tmem191c	chr16	+	17276300	17283229	2441	protein_coding	transmembrane_protein_191C
ENSMUSG00000037754	254.943	212.378	234.645	593.279	603.718	539.294	1.29371	2.94e-37	4.13e-36	Ppp1r16b	chr2	+	158665398	158766334	8844	protein_coding	protein_phosphatase_1_regulatory_(inhibitor)_subunit_16B
ENSMUSG00000043411	2050.13	2141.74	2112.79	1370.72	1344.69	1336.19	-0.636321	3.16e-37	4.44e-36	Usp48	chr4	+	137593755	137658537	9686	protein_coding	ubiquitin_specific_peptidase_48
ENSMUSG00000020883	1729.91	1865.96	1873.2	1115.41	1078.82	1135.13	-0.713972	3.52e-37	4.94e-36	Fbxl20	chr11	-	98082556	98150403	12106	protein_coding	F-box_and_leucine-rich_repeat_protein_20
ENSMUSG00000021893	1139.75	1130.57	1228.67	661.292	624.834	572.803	-0.908931	3.73e-37	5.23e-36	Capn7	chr14	+	31336638	31371986	4733	protein_coding	calpain_7
ENSMUSG00000024393	5599.92	5558.8	5574.05	7332.8	7350.2	7655.87	0.416393	3.76e-37	5.27e-36	Prrc2a	chr17	-	35149076	35164897	7631	protein_coding	proline-rich_coiled-coil_2A
ENSMUSG00000029798	67.0438	80.302	98.0162	317.043	303.299	308.916	1.89537	4.16e-37	5.83e-36	Herc6	chr6	+	57581000	57664632	9292	protein_coding	hect_domain_and_RLD_6
ENSMUSG00000031751	2739.98	2942.64	2715.74	1864.59	1856.27	1796.95	-0.604279	5.07e-37	7.1e-36	Amfr	chr8	-	93971588	94012663	3953	protein_coding	autocrine_motility_factor_receptor
ENSMUSG00000070003	958.021	981.586	984.122	1540.22	1665.26	1668.15	0.736147	6.23e-37	8.72e-36	Ssbp4	chr8	-	70597491	70608314	1474	protein_coding	single_stranded_DNA_binding_protein_4
ENSMUSG00000032245	449.899	426.868	409.886	848.588	847.509	856.587	0.982791	6.3e-37	8.81e-36	Cln6	chr9	+	62838785	62852006	2434	protein_coding	ceroid-lipofuscinosis_neuronal_6
ENSMUSG00000006469	150.849	168	139.599	0	0	0	-6.03913	6.62e-37	9.25e-36	Slc34a3	chr2	-	25228898	25234364	2358	protein_coding	solute_carrier_family_34_(sodium_phosphate)_member_3
ENSMUSG00000027010	810.701	745.963	758.388	1302.7	1354.29	1423.11	0.813621	7.14e-37	9.96e-36	Slc25a12	chr2	-	71271063	71367749	7342	protein_coding	solute_carrier_family_25_(mitochondrial_carrier_Aralar)_member_12
ENSMUSG00000063406	1070.94	934.039	919.768	1671.02	1691.18	1696.42	0.786054	7.5e-37	1.05e-35	Tmed5	chr5	-	108106366	108132620	7688	protein_coding	transmembrane_emp24_protein_transport_domain_containing_5
ENSMUSG00000029186	890.095	1000.6	924.718	1574.75	1567.36	1604.27	0.753329	7.91e-37	1.1e-35	Pi4k2b	chr5	+	52741574	52769340	3760	protein_coding	phosphatidylinositol_4-kinase_type_2_beta
ENSMUSG00000040675	1868.41	1906.12	1819.73	2768.64	2743.13	2745.69	0.561135	8.39e-37	1.17e-35	Mthfd1l	chr10	+	3973118	4167081	4435	protein_coding	methylenetetrahydrofolate_dehydrogenase_(NADP+_dependent)_1-like
ENSMUSG00000039501	344.923	349.736	343.552	690.589	741.93	768.624	1.0789	9.2e-37	1.28e-35	Znfx1	chr2	-	167035793	167063015	8189	protein_coding	zinc_finger_NFX1-type_containing_1
ENSMUSG00000029762	15.8788	14.7925	12.8708	133.932	170.846	169.642	3.26608	1.01e-36	1.4e-35	Akr1b8	chr6	+	34354119	34368463	1499	protein_coding	aldo-keto_reductase_family_1_member_B8
ENSMUSG00000032387	31.7576	42.2642	42.5727	213.455	248.59	195.821	2.43745	1.12e-36	1.55e-35	Rbpms2	chr9	+	65629648	65660528	2041	protein_coding	RNA_binding_protein_with_multiple_splicing_2
ENSMUSG00000063234	9.70371	5.28302	8.91056	138.118	171.805	124.613	3.85286	1.17e-36	1.62e-35	Gpr84	chr15	-	103308236	103310438	1550	protein_coding	G_protein-coupled_receptor_84
ENSMUSG00000021238	525.765	527.246	499.982	187.296	226.514	191.632	-1.34545	1.18e-36	1.63e-35	Aldh6a1	chr12	-	84430723	84450950	3340	protein_coding	aldehyde_dehydrogenase_family_6_subfamily_A1
ENSMUSG00000032096	2394.17	2319.25	2289.02	3439.34	3313.25	3359.33	0.528785	1.18e-36	1.63e-35	Arcn1	chr9	-	44741564	44767845	6084	protein_coding	archain_1
ENSMUSG00000024818	762.183	691.02	807.891	330.646	365.686	331.954	-1.12989	1.35e-36	1.87e-35	Slc25a45	chr19	+	5877808	5885766	2650	protein_coding	solute_carrier_family_25_member_45
ENSMUSG00000029265	1763.43	1786.72	1672.22	2712.13	2579	2879.72	0.644165	1.37e-36	1.9e-35	Dr1	chr5	+	108268897	108280526	3478	protein_coding	down-regulator_of_transcription_1
ENSMUSG00000051220	166.727	143.698	157.42	472.949	495.26	397.925	1.52764	1.37e-36	1.9e-35	Ercc6l	chrX	-	102141716	102157091	5302	protein_coding	excision_repair_cross-complementing_rodent_repair_deficiency_complementation_group_6_like
ENSMUSG00000052833	1601.99	1592.3	1598.95	2348	2435.99	2436.77	0.590276	1.39e-36	1.92e-35	Sae1	chr7	-	16327053	16387797	1884	protein_coding	SUMO1_activating_enzyme_subunit_1
ENSMUSG00000020415	239.064	285.283	234.645	611.067	610.437	581.18	1.24282	1.47e-36	2.03e-35	Pttg1	chr11	-	43420250	43426251	2000	protein_coding	pituitary_tumor-transforming_gene_1
ENSMUSG00000029363	502.829	465.963	466.319	909.276	908.937	957.115	0.94584	1.56e-36	2.15e-35	Rfc5	chr5	-	117378103	117389047	4669	protein_coding	replication_factor_C_(activator_1)_5
ENSMUSG00000074037	215.246	202.868	158.41	31.3904	19.1961	23.0378	-2.86145	1.6e-36	2.21e-35	Mc1r	chr8	+	123407107	123410744	3638	protein_coding	melanocortin_1_receptor
ENSMUSG00000059195	194.074	138.415	134.648	466.671	458.787	495.312	1.57869	1.62e-36	2.23e-35	Gm12715	chr4	+	103563402	103564529	1128	processed_pseudogene	predicted_gene_12715
ENSMUSG00000001380	762.183	745.963	837.593	1339.32	1384.04	1369.7	0.800971	1.68e-36	2.32e-35	Hars	chr18	-	36766530	36783205	1987	protein_coding	histidyl-tRNA_synthetase
ENSMUSG00000006728	2315.66	2306.57	2276.15	3348.31	3289.26	3244.14	0.517771	1.93e-36	2.66e-35	Cdk4	chr10	+	127063534	127067920	3249	protein_coding	cyclin-dependent_kinase_4
ENSMUSG00000079491	176.431	178.566	183.162	510.618	441.511	471.227	1.39049	1.96e-36	2.7e-35	H2-T10	chr17	-	36115876	36121465	3419	polymorphic_pseudogene	histocompatibility_2_T_region_locus_10
ENSMUSG00000022225	145.556	157.434	135.639	0	0.959806	0	-5.81053	2.26e-36	3.11e-35	Cma1	chr14	-	55941453	55944661	1074	protein_coding	chymase_1_mast_cell
ENSMUSG00000011171	483.421	441.661	474.24	181.018	177.564	136.132	-1.48439	2.38e-36	3.27e-35	Vipr2	chr12	+	116077726	116146261	4463	protein_coding	vasoactive_intestinal_peptide_receptor_2
ENSMUSG00000022557	801.88	780.831	806.901	1338.28	1366.76	1342.47	0.758041	2.72e-36	3.73e-35	Bop1	chr15	-	76452996	76477269	2476	protein_coding	block_of_proliferation_1
ENSMUSG00000048922	341.394	362.416	333.651	763.834	687.221	767.577	1.09087	2.73e-36	3.74e-35	Cdca2	chr14	-	67676331	67715841	5715	protein_coding	cell_division_cycle_associated_2
ENSMUSG00000017146	404.027	395.17	403.945	850.681	776.483	802.134	1.00816	2.94e-36	4.02e-35	Brca1	chr11	-	101488764	101551955	8533	protein_coding	breast_cancer_1_early_onset
ENSMUSG00000033610	376.68	400.453	414.836	816.151	781.282	808.417	1.00964	3.04e-36	4.15e-35	Pank1	chr19	-	34810894	34879455	3692	protein_coding	pantothenate_kinase_1
ENSMUSG00000038604	1435.27	1690.57	1437.57	787.9	849.429	833.549	-0.880276	3.17e-36	4.34e-35	Fam65a	chr8	+	105605229	105622194	4109	protein_coding	family_with_sequence_similarity_65_member_A
ENSMUSG00000028494	971.253	1070.34	1062.34	525.266	559.567	553.954	-0.916312	3.44e-36	4.69e-35	Plin2	chr4	-	86648386	86670060	3512	protein_coding	perilipin_2
ENSMUSG00000059751	11696.5	10720.3	10323.4	7615.32	7660.21	7800.38	-0.504459	3.64e-36	4.96e-35	Rps3a3	chr13	+	108670603	108671397	795	processed_pseudogene	ribosomal_protein_S3A3
ENSMUSG00000025034	682.789	683.623	692.054	1166.68	1204.56	1270.22	0.820402	3.92e-36	5.34e-35	Trim8	chr19	+	46501648	46516444	3230	protein_coding	tripartite_motif-containing_8
ENSMUSG00000016933	674.849	758.642	743.537	323.321	342.651	344.52	-1.09941	4.18e-36	5.69e-35	Plcg1	chr2	+	160731300	160775760	7857	protein_coding	phospholipase_C_gamma_1
ENSMUSG00000033487	2236.26	2352	2499.91	1525.57	1466.58	1364.47	-0.699983	4.23e-36	5.75e-35	Fndc3a	chr14	-	72537946	72710003	9944	protein_coding	fibronectin_type_III_domain_containing_3A
ENSMUSG00000022867	1193.56	1162.27	1152.43	1840.53	1815.95	1910.04	0.663925	4.48e-36	6.1e-35	Usp25	chr16	+	77014069	77116779	4412	protein_coding	ubiquitin_specific_peptidase_25
ENSMUSG00000022463	2392.41	2339.32	2442.48	3347.27	3468.74	3535.25	0.528078	4.76e-36	6.47e-35	Srebf2	chr15	+	82147266	82205376	4989	protein_coding	sterol_regulatory_element_binding_factor_2
ENSMUSG00000017550	376.68	404.68	399.985	819.29	785.122	775.954	1.00747	5.03e-36	6.82e-35	Atad5	chr11	+	80089400	80135794	7532	protein_coding	ATPase_family_AAA_domain_containing_5
ENSMUSG00000009905	1111.52	1116.83	1101.94	602.696	598.919	647.152	-0.846805	5.15e-36	6.99e-35	Kdsr	chr1	-	106720459	106759727	8147	protein_coding	3-ketodihydrosphingosine_reductase
ENSMUSG00000034371	998.6	952.001	1079.17	465.625	499.099	552.907	-0.993426	5.52e-36	7.49e-35	Tkfc	chr19	-	10592200	10604258	2253	protein_coding	triokinase_FMN_cyclase
ENSMUSG00000034075	853.927	921.36	966.301	1488.95	1630.71	1656.63	0.800064	5.85e-36	7.93e-35	Zdhhc5	chr2	-	84687970	84715180	5047	protein_coding	zinc_finger_DHHC_domain_containing_5
ENSMUSG00000025364	3173.11	3029.29	2967.22	4298.4	4258.66	4410.69	0.498666	6.21e-36	8.41e-35	Pa2g4	chr10	-	128557766	128565934	2751	protein_coding	proliferation-associated_2G4
ENSMUSG00000020629	646.62	700.529	701.954	292.977	301.379	335.095	-1.13334	6.63e-36	8.97e-35	Adi1	chr12	+	28675231	28682175	1886	protein_coding	acireductone_dioxygenase_1
ENSMUSG00000038379	351.98	367.699	335.631	746.046	737.131	709.983	1.05079	6.64e-36	8.98e-35	Ttk	chr9	+	83834689	83872389	4919	protein_coding	Ttk_protein_kinase
ENSMUSG00000020806	321.105	341.283	334.641	684.311	734.252	689.039	1.07604	7.37e-36	9.96e-35	Rhbdf2	chr11	-	116598165	116627019	5293	protein_coding	rhomboid_5_homolog_2_(Drosophila)
ENSMUSG00000004730	477.246	515.623	471.27	184.157	202.519	185.349	-1.34245	7.65e-36	1.03e-34	Adgre1	chr17	+	57358686	57483529	3245	protein_coding	adhesion_G_protein-coupled_receptor_E1
ENSMUSG00000029414	426.081	470.189	398.995	853.82	896.459	850.304	1.00287	8.61e-36	1.16e-34	Kntc1	chr5	+	123749716	123821593	7983	protein_coding	kinetochore_associated_1
ENSMUSG00000042406	3124.6	3119.1	2903.85	4535.92	4363.28	4268.27	0.52467	8.77e-36	1.18e-34	Atf4	chr15	+	80255184	80257540	1724	protein_coding	activating_transcription_factor_4
ENSMUSG00000007815	3058.43	2894.04	2956.33	4270.14	4222.19	4083.97	0.496237	1.04e-35	1.4e-34	Rhoa	chr9	+	108306129	108337934	7494	protein_coding	ras_homolog_gene_family_member_A
ENSMUSG00000063229	6785.54	7897.07	6655.2	14050.4	14526.7	14245.7	1.00052	1.25e-35	1.67e-34	Ldha	chr7	+	46841475	46855627	2982	protein_coding	lactate_dehydrogenase_A
ENSMUSG00000042202	752.479	785.057	822.742	394.473	368.566	393.737	-1.02406	1.4e-35	1.88e-34	Slc35e2	chr4	+	155601416	155623340	6574	protein_coding	solute_carrier_family_35_member_E2
ENSMUSG00000006699	3428.94	3361.06	3478.09	4697.05	4641.62	4863.07	0.467071	1.44e-35	1.93e-34	Cdc42	chr4	-	137319696	137357720	2966	protein_coding	cell_division_cycle_42
ENSMUSG00000035437	1309.12	1288	1383.12	781.622	777.443	760.247	-0.776951	1.53e-35	2.05e-34	Rabgap1	chr2	+	37443279	37566454	12615	protein_coding	RAB_GTPase_activating_protein_1
ENSMUSG00000005609	1199.73	1142.19	1179.16	1886.56	1968.56	1800.09	0.681845	2.13e-35	2.86e-34	Ctr9	chr7	+	111028951	111056377	6544	protein_coding	CTR9_homolog_Paf1/RNA_polymerase_II_complex_component
ENSMUSG00000032381	1137.1	1144.3	1047.49	1833.2	1787.16	1758.2	0.690486	2.18e-35	2.92e-34	Fam96a	chr9	+	66126611	66138955	1240	protein_coding	family_with_sequence_similarity_96_member_A
ENSMUSG00000086290	486.95	477.585	465.329	191.482	196.76	174.878	-1.33251	2.29e-35	3.07e-34	Snhg12	chr4	+	132308678	132311024	1626	lincRNA	small_nucleolar_RNA_host_gene_12
ENSMUSG00000019849	1048.88	902.341	1097.98	1706.59	1842.83	1824.17	0.813643	2.5e-35	3.34e-34	Prep	chr10	+	45067206	45158997	2729	protein_coding	prolyl_endopeptidase
ENSMUSG00000027947	0.882156	0	0	128.701	128.614	143.463	5.74849	2.62e-35	3.5e-34	Il6ra	chr3	-	89864059	89913196	8642	protein_coding	interleukin_6_receptor_alpha
ENSMUSG00000020708	982.721	928.756	956.4	1579.98	1557.77	1541.44	0.703655	2.63e-35	3.51e-34	Psmc5	chr11	+	106256154	106263120	1394	protein_coding	protease_(prosome_macropain)_26S_subunit_ATPase_5
ENSMUSG00000003380	1497.9	1426.42	1466.28	816.151	913.736	851.351	-0.763832	2.73e-35	3.64e-34	Rabac1	chr7	-	24969752	24972754	1523	protein_coding	Rab_acceptor_1_(prenylated)
ENSMUSG00000038366	1347.05	1342.94	1287.08	2064.44	2002.16	2155.08	0.643801	3.2e-35	4.27e-34	Lasp1	chr11	+	97799000	97838764	6495	protein_coding	LIM_and_SH3_protein_1
ENSMUSG00000041736	1901.93	1916.68	1991.02	1198.07	1273.66	1140.37	-0.683106	3.22e-35	4.29e-34	Tspo	chr15	+	83563592	83574203	1051	protein_coding	translocator_protein
ENSMUSG00000091649	31.7576	21.1321	29.7019	214.501	177.564	170.689	2.66224	3.29e-35	4.38e-34	Phf11b	chr14	-	59320964	59341351	1184	protein_coding	PHD_finger_protein_11B
ENSMUSG00000002297	627.213	639.246	595.028	1101.8	1085.54	1162.36	0.844565	3.63e-35	4.83e-34	Dbf4	chr5	-	8396973	8422716	8728	protein_coding	DBF4_zinc_finger
ENSMUSG00000038564	566.344	546.265	586.117	220.779	244.751	257.604	-1.2235	3.97e-35	5.28e-34	Ift172	chr5	-	31253277	31291116	6617	protein_coding	intraflagellar_transport_172
ENSMUSG00000026987	1505.84	1498.27	1588.06	930.203	945.409	912.087	-0.718008	4.8e-35	6.38e-34	Baz2b	chr2	-	59899363	60209839	17604	protein_coding	bromodomain_adjacent_to_zinc_finger_domain_2B
ENSMUSG00000022742	629.859	636.076	603.938	1068.32	1144.09	1135.13	0.837742	5.16e-35	6.85e-34	Cpox	chr16	+	58670208	58680391	3186	protein_coding	coproporphyrinogen_oxidase
ENSMUSG00000030538	199.367	198.642	207.913	489.691	500.059	485.888	1.27464	5.27e-35	7e-34	Cib1	chr7	-	80227147	80232813	2303	protein_coding	calcium_and_integrin_binding_1_(calmyrin)
ENSMUSG00000032423	3144	3094.8	3147.41	4355.94	4239.46	4313.3	0.458945	5.62e-35	7.45e-34	Syncrip	chr9	-	88447009	88482574	12297	protein_coding	synaptotagmin_binding_cytoplasmic_RNA_interacting_protein
ENSMUSG00000022551	775.415	763.925	718.785	1288.05	1333.17	1264.98	0.780872	5.66e-35	7.5e-34	Cyc1	chr15	+	76343523	76345934	1194	protein_coding	cytochrome_c-1
ENSMUSG00000025871	498.418	489.208	492.061	941.713	916.615	906.851	0.898208	6.24e-35	8.26e-34	4833439L19Rik	chr13	-	54551218	54565435	3187	protein_coding	RIKEN_cDNA_4833439L19_gene
ENSMUSG00000006715	314.93	329.661	325.731	679.08	672.824	676.473	1.05912	6.42e-35	8.49e-34	Gmnn	chr13	-	24751845	24761923	1465	protein_coding	geminin
ENSMUSG00000020453	1100.05	1074.57	1109.86	539.915	642.11	571.756	-0.900324	6.48e-35	8.56e-34	Patz1	chr11	+	3288874	3309083	5904	protein_coding	POZ_(BTB)_and_AT_hook_containing_zinc_finger_1
ENSMUSG00000029401	231.125	201.812	205.933	491.783	527.893	558.143	1.29104	6.71e-35	8.87e-34	Rilpl2	chr5	-	124463265	124478366	3925	protein_coding	Rab_interacting_lysosomal_protein-like_2
ENSMUSG00000039275	626.331	657.208	640.57	1110.17	1126.81	1147.7	0.813185	7.01e-35	9.25e-34	Foxk2	chr11	+	121259990	121309896	5258	protein_coding	forkhead_box_K2
ENSMUSG00000012443	2350.06	2529.51	2241.5	3622.45	3507.13	3474.52	0.574169	7.81e-35	1.03e-33	Kif11	chr19	+	37376403	37421859	4819	protein_coding	kinesin_family_member_11
ENSMUSG00000038065	193.192	179.623	169.301	32.4368	25.9148	21.9906	-2.66014	8.3e-35	1.09e-33	Mturn	chr6	+	54681624	54703851	5695	protein_coding	maturin_neural_progenitor_differentiation_regulator_homolog_(Xenopus)
ENSMUSG00000048076	3668	3670.65	3885	5094.67	5241.5	5120.67	0.461497	8.97e-35	1.18e-33	Arf1	chr11	-	59211412	59228270	2089	protein_coding	ADP-ribosylation_factor_1
ENSMUSG00000026158	394.324	357.132	363.353	737.675	788.001	751.87	1.02395	9.06e-35	1.19e-33	Ogfrl1	chr1	-	23366424	23397772	8109	protein_coding	opioid_growth_factor_receptor-like_1
ENSMUSG00000058006	4179.65	4123.93	4469.14	3042.78	2961	2941.51	-0.513306	9.3e-35	1.22e-33	Mdn1	chr4	+	32657119	32775217	21836	protein_coding	midasin_homolog_(yeast)
ENSMUSG00000022019	534.586	617.057	612.849	257.401	247.63	246.085	-1.22185	9.4e-35	1.23e-33	Tdrd3	chr14	+	87416639	87545373	5643	protein_coding	tudor_domain_containing_3
ENSMUSG00000028068	391.677	384.604	357.413	776.39	733.292	824.124	1.03505	9.53e-35	1.25e-33	Iqgap3	chr3	+	88081971	88121048	11384	protein_coding	IQ_motif_containing_GTPase_activating_protein_3
ENSMUSG00000027620	5885.74	5945.52	5962.16	4538.01	4276.9	4347.86	-0.434657	1.03e-34	1.35e-33	Rbm39	chr2	-	156147239	156180238	6946	protein_coding	RNA_binding_motif_protein_39
ENSMUSG00000048154	3693.59	3881.97	3979.06	2760.26	2531.97	2542.53	-0.559551	1.08e-34	1.42e-33	Kmt2d	chr15	-	98831669	98871204	19887	protein_coding	lysine_(K)-specific_methyltransferase_2D
ENSMUSG00000057469	1843.71	1876.53	1993.99	1220.04	1202.64	1186.45	-0.661206	1.15e-34	1.51e-33	E2f6	chr12	+	16810965	16826743	2421	protein_coding	E2F_transcription_factor_6
ENSMUSG00000053128	356.391	381.434	335.631	696.867	841.75	793.756	1.11469	1.21e-34	1.58e-33	Rnf26	chr9	-	44066327	44113517	4546	protein_coding	ring_finger_protein_26
ENSMUSG00000010277	4204.35	4060.53	4152.32	5659.69	5612.95	5473.57	0.430789	1.21e-34	1.59e-33	2610507B11Rik	chr11	+	78261752	78290623	8798	protein_coding	RIKEN_cDNA_2610507B11_gene
ENSMUSG00000074794	43.2256	41.2076	41.5826	236.475	198.68	202.104	2.27687	1.6e-34	2.09e-33	Arrdc3	chr13	+	80883384	80896035	6259	protein_coding	arrestin_domain_containing_3
ENSMUSG00000034801	1142.39	1180.23	1055.41	641.411	616.196	574.897	-0.878774	1.68e-34	2.19e-33	Sos2	chr12	-	69583762	69681852	8514	protein_coding	son_of_sevenless_homolog_2_(Drosophila)
ENSMUSG00000034902	1639.05	1614.49	1679.15	955.315	1000.12	1060.79	-0.708141	1.71e-34	2.23e-33	Pip5k1c	chr10	+	81292963	81319973	5730	protein_coding	phosphatidylinositol-4-phosphate_5-kinase_type_1_gamma
ENSMUSG00000036718	529.293	648.755	539.584	1102.85	1081.7	1229.38	0.988729	1.74e-34	2.26e-33	Micall2	chr5	-	139706696	139736336	4144	protein_coding	MICAL-like_2
ENSMUSG00000029787	1092.99	1152.76	1126.69	631.994	656.508	597.935	-0.833889	1.84e-34	2.4e-33	Avl9	chr6	+	56714899	56761912	8590	protein_coding	AVL9_homolog_(S._cerevisiase)
ENSMUSG00000051367	653.677	679.397	613.839	298.209	285.062	311.01	-1.11626	2.08e-34	2.71e-33	Six1	chr12	-	73040015	73053887	4383	protein_coding	sine_oculis-related_homeobox_1
ENSMUSG00000042567	3.52862	3.16981	4.95031	124.515	119.976	123.566	4.39844	2.32e-34	3.02e-33	Nek10	chr14	+	14820765	15006743	5717	protein_coding	NIMA_(never_in_mitosis_gene_a)-_related_kinase_10
ENSMUSG00000093765	149.966	157.434	145.539	18.8343	14.3971	14.6604	-3.08537	2.46e-34	3.19e-33	Gm20658	chr12	-	116102769	116138648	2768	processed_transcript	predicted_gene_20658
ENSMUSG00000039146	0	0	0	139.164	119.016	127.755	5.87556	2.49e-34	3.23e-33	Ifi44l	chr3	-	151758737	151762892	1376	protein_coding	interferon-induced_protein_44_like
ENSMUSG00000003206	8.82156	8.45284	14.8509	131.84	136.293	142.415	3.44722	2.51e-34	3.26e-33	Ebi3	chr17	+	55952623	55957021	1170	protein_coding	Epstein-Barr_virus_induced_gene_3
ENSMUSG00000036880	837.166	842.114	826.702	394.473	449.189	432.482	-0.968112	2.63e-34	3.42e-33	Acaa2	chr18	+	74779197	74806207	1515	protein_coding	acetyl-Coenzyme_A_acyltransferase_2_(mitochondrial_3-oxoacyl-Coenzyme_A_thiolase)
ENSMUSG00000003778	1797.83	1809.96	1758.35	1148.89	1158.49	1112.1	-0.6485	3.01e-34	3.9e-33	Brd8	chr18	-	34598615	34624601	10633	protein_coding	bromodomain_containing_8
ENSMUSG00000024772	588.398	698.416	583.147	1125.87	1175.76	1194.82	0.901937	3.07e-34	3.97e-33	Ehd1	chr19	+	6276725	6300096	3705	protein_coding	EH-domain_containing_1
ENSMUSG00000042579	793.94	762.869	766.308	412.261	356.088	323.576	-1.08386	3.39e-34	4.39e-33	4632404H12Rik	chr3	-	89767511	89773240	5730	lincRNA	RIKEN_cDNA_4632404H12_gene
ENSMUSG00000086560	143.791	145.811	118.807	11.5098	5.75884	8.37738	-3.70423	3.42e-34	4.42e-33	Gm13372	chr2	-	28025417	28030437	688	processed_transcript	predicted_gene_13372
ENSMUSG00000062762	601.63	633.963	593.047	1093.43	1094.18	1059.74	0.826772	3.51e-34	4.54e-33	Ei24	chr9	-	36779159	36797361	3459	protein_coding	etoposide_induced_2.4_mRNA
ENSMUSG00000040354	1350.58	1318.64	1381.14	2049.79	2037.67	2099.58	0.609682	3.52e-34	4.54e-33	Mars	chr10	-	127296221	127311786	3423	protein_coding	methionine-tRNA_synthetase
ENSMUSG00000062328	26305.9	24622.1	23722.9	18319.5	18780.5	18607.2	-0.42206	3.72e-34	4.81e-33	Rpl17	chr18	+	75000477	75003381	775	protein_coding	ribosomal_protein_L17
ENSMUSG00000028081	7403.93	7310.65	6990.83	5126.06	5486.25	5293.45	-0.447931	3.8e-34	4.9e-33	Rps3a1	chr3	-	86137940	86142702	977	protein_coding	ribosomal_protein_S3A1
ENSMUSG00000081512	291.994	258.868	318.8	87.8932	72.9453	67.019	-1.90004	3.88e-34	5e-33	Gm15821	chr17	-	34211312	34214459	1210	protein_coding	predicted_gene_15821
ENSMUSG00000082319	212.6	217.661	211.873	514.803	482.783	557.096	1.26539	4.14e-34	5.33e-33	Gm8822	chrX	-	81820384	81822730	2347	processed_pseudogene	predicted_gene_8822
ENSMUSG00000034165	1444.97	1548.98	1499.94	2217.21	2298.74	2292.26	0.599468	4.94e-34	6.35e-33	Ccnd3	chr17	+	47505051	47599691	8775	protein_coding	cyclin_D3
ENSMUSG00000024844	1549.07	1523.62	1643.5	2320.8	2406.23	2404.31	0.595601	5.05e-34	6.49e-33	Banf1	chr19	-	5364641	5366645	820	protein_coding	barrier_to_autointegration_factor_1
ENSMUSG00000054843	1149.45	1113.66	1116.79	669.662	589.321	629.35	-0.838535	5.59e-34	7.18e-33	Atrnl1	chr19	+	57611034	58133338	6581	protein_coding	attractin_like_1
ENSMUSG00000032504	2340.36	2509.44	2243.48	3621.41	3377.56	3626.36	0.582285	6.48e-34	8.32e-33	Pdcd6ip	chr9	-	113651744	113708259	6903	protein_coding	programmed_cell_death_6_interacting_protein
ENSMUSG00000029171	546.937	529.359	509.882	935.435	1001.08	989.578	0.879624	7.19e-34	9.23e-33	Pgm1	chr5	+	64092950	64128351	2590	protein_coding	phosphoglucomutase_1
ENSMUSG00000045045	714.546	770.265	720.765	365.175	347.45	370.699	-1.02033	7.8e-34	1e-32	Lrfn4	chr19	-	4611785	4615667	3366	protein_coding	leucine_rich_repeat_and_fibronectin_type_III_domain_containing_4
ENSMUSG00000052798	667.792	629.737	654.431	1126.92	1155.61	1121.52	0.799016	8.13e-34	1.04e-32	Nup107	chr10	-	117750624	117792705	3111	protein_coding	nucleoporin_107
ENSMUSG00000022105	561.051	557.887	572.256	1064.14	977.083	1027.28	0.855834	9.22e-34	1.18e-32	Rb1	chr14	-	73183673	73325822	6015	protein_coding	retinoblastoma_1
ENSMUSG00000024026	2344.77	2476.68	2374.17	1578.94	1586.56	1640.92	-0.580757	1.05e-33	1.34e-32	Glo1	chr17	-	30592866	30612659	1935	protein_coding	glyoxalase_1
ENSMUSG00000001054	1125.63	1144.3	1196	663.384	667.065	662.86	-0.795214	1.05e-33	1.34e-32	Rmnd5b	chr11	-	51623671	51635896	2161	protein_coding	required_for_meiotic_nuclear_division_5_homolog_B_(S._cerevisiae)
ENSMUSG00000031353	2155.11	1925.13	1993	2992.55	3068.5	3005.38	0.575848	1.1e-33	1.41e-32	Rbbp7	chrX	+	162760402	162779092	2909	protein_coding	retinoblastoma_binding_protein_7
ENSMUSG00000032497	366.095	372.982	419.786	764.88	765.925	810.511	1.01012	1.12e-33	1.42e-32	Lrrfip2	chr9	+	111117592	111225668	5565	protein_coding	leucine_rich_repeat_(in_FLII)_interacting_protein_2
ENSMUSG00000028609	568.99	490.265	478.2	971.01	986.681	988.53	0.931442	1.15e-33	1.47e-32	Magoh	chr4	+	107879755	107887424	770	protein_coding	mago_homolog_exon_junction_complex_core_component
ENSMUSG00000024513	1115.04	1205.59	1142.53	1856.22	1865.86	1764.48	0.663803	1.24e-33	1.59e-32	Mbd2	chr18	+	70568189	70626131	3214	protein_coding	methyl-CpG_binding_domain_protein_2
ENSMUSG00000076749	132.323	135.245	112.867	0	1.91961	0	-5.46459	1.31e-33	1.67e-32	Tcrg-C1	chr13	+	19214103	19217024	924	TR_C_gene	T_cell_receptor_gamma_constant_1
ENSMUSG00000041431	965.078	1139.02	923.728	1776.7	1797.72	1715.27	0.804342	1.34e-33	1.71e-32	Ccnb1	chr13	-	100778650	100786570	4217	protein_coding	cyclin_B1
ENSMUSG00000039285	954.492	1008	1057.39	1808.09	1699.82	1586.47	0.753258	1.43e-33	1.82e-32	Azi2	chr9	+	118040499	118069794	6439	protein_coding	5-azacytidine_induced_gene_2
ENSMUSG00000067608	842.459	837.888	780.169	1478.49	1329.33	1404.26	0.772429	1.45e-33	1.84e-32	Pcna-ps2	chr19	+	9283238	9284494	1257	protein_coding	proliferating_cell_nuclear_antigen_pseudogene_2
ENSMUSG00000024151	1863.11	1736	1701.92	1104.94	1108.58	1099.53	-0.677452	1.64e-33	2.08e-32	Msh2	chr17	+	87672330	87723713	5518	protein_coding	mutS_homolog_2_(E._coli)
ENSMUSG00000029649	1089.46	949.888	1009.86	1646.95	1746.85	1666.05	0.727085	1.65e-33	2.1e-32	Pomp	chr5	+	147860461	147876456	5216	protein_coding	proteasome_maturation_protein
ENSMUSG00000029177	918.324	1065.06	951.45	1692.99	1683.5	1579.14	0.755881	1.65e-33	2.1e-32	Cenpa	chr5	+	30666777	30674830	5860	protein_coding	centromere_protein_A
ENSMUSG00000031683	273.468	263.095	251.476	565.028	579.723	600.03	1.13825	1.88e-33	2.39e-32	Lsm6	chr8	-	78804865	78821140	4076	protein_coding	LSM6_homolog_U6_small_nuclear_RNA_associated_(S._cerevisiae)
ENSMUSG00000059058	362.566	367.699	398.995	749.185	787.041	731.973	1.0023	2.04e-33	2.59e-32	Tma7-ps	chr1	+	171711088	171711282	195	processed_pseudogene	translational_machinery_associated_7_homolog_(S._cerevisiae)_pseudogene
ENSMUSG00000025465	1190.03	1139.02	1204.91	682.219	660.347	700.558	-0.789108	2.31e-33	2.92e-32	Echs1	chr7	-	140105710	140116476	5274	protein_coding	enoyl_Coenzyme_A_hydratase_short_chain_1_mitochondrial
ENSMUSG00000035726	1859.58	1805.74	1789.04	2595.99	2666.34	2711.13	0.546524	2.36e-33	2.99e-32	Supt16	chr14	-	52160419	52197239	4491	protein_coding	suppressor_of_Ty_16
ENSMUSG00000026421	744.539	736.454	707.895	1225.27	1221.83	1328.86	0.783586	2.39e-33	3.03e-32	Csrp1	chr1	+	135720061	135752232	1956	protein_coding	cysteine_and_glycine-rich_protein_1
ENSMUSG00000096960	0.882156	2.11321	1.98012	124.515	118.056	112.047	5.01851	2.49e-33	3.14e-32	A230028O05Rik	chr16	+	25059639	25069058	2793	lincRNA	RIKEN_cDNA_A230028O05_gene
ENSMUSG00000039270	135.852	116.227	120.788	350.526	357.048	379.076	1.52132	2.68e-33	3.38e-32	Megf9	chr4	-	70427065	70534995	8226	protein_coding	multiple_EGF-like-domains_9
ENSMUSG00000030678	5059.16	5119.25	5143.37	3779.41	3866.1	3793.9	-0.420906	2.71e-33	3.41e-32	Maz	chr7	-	127022130	127027037	2976	protein_coding	MYC-associated_zinc_finger_protein_(purine-binding_transcription_factor)
ENSMUSG00000026829	0.882156	1.0566	0	111.959	120.936	125.661	5.44318	3.01e-33	3.8e-32	Gbgt1	chr2	+	28496891	28505415	1337	protein_coding	globoside_alpha-13-N-acetylgalactosaminyltransferase_1
ENSMUSG00000040152	3.52862	1.0566	2.97019	109.866	119.976	122.519	4.68717	3.13e-33	3.95e-32	Thbs1	chr2	+	118111876	118127133	6073	protein_coding	thrombospondin_1
ENSMUSG00000033066	115.562	122.566	144.549	3.13904	9.59806	4.18869	-4.04026	3.25e-33	4.08e-32	Gas7	chr11	+	67455437	67688990	11342	protein_coding	growth_arrest_specific_7
ENSMUSG00000038717	916.56	879.095	776.209	1452.33	1463.7	1514.21	0.781089	3.45e-33	4.34e-32	Atp5l	chr9	-	44913250	44920742	511	protein_coding	ATP_synthase_H+_transporting_mitochondrial_F0_complex_subunit_G
ENSMUSG00000005779	2016.61	1878.64	1861.32	2760.26	2905.33	2870.3	0.566597	3.47e-33	4.35e-32	Psmb4	chr3	-	94884093	94886961	1951	protein_coding	proteasome_(prosome_macropain)_subunit_beta_type_4
ENSMUSG00000032580	3248.98	3355.78	3328.59	2338.59	2320.81	2386.51	-0.494692	3.61e-33	4.53e-32	Rbm5	chr9	-	107740371	107770996	15434	protein_coding	RNA_binding_motif_protein_5
ENSMUSG00000025613	3960.88	3641.06	3849.36	5205.58	5317.33	5269.37	0.462481	3.87e-33	4.86e-32	Cct8	chr16	-	87483326	87495873	3088	protein_coding	chaperonin_containing_Tcp1_subunit_8_(theta)
ENSMUSG00000029605	74.1011	100.377	92.0758	323.321	291.781	295.303	1.75147	4.64e-33	5.81e-32	Oas1b	chr5	+	120812635	120824163	1992	polymorphic_pseudogene	2'-5'_oligoadenylate_synthetase_1B
ENSMUSG00000018677	1036.53	925.586	1102.93	1661.6	1739.17	1806.37	0.761235	5.18e-33	6.49e-32	Slc25a39	chr11	-	102402985	102407946	2756	protein_coding	solute_carrier_family_25_member_39
ENSMUSG00000029063	1907.22	1946.27	1971.21	2723.64	2905.33	2859.83	0.543194	5.19e-33	6.49e-32	Nadk	chr4	+	155562378	155591001	3747	protein_coding	NAD_kinase
ENSMUSG00000029775	746.304	734.34	582.157	1284.91	1304.38	1338.29	0.924292	5.27e-33	6.59e-32	Klhdc10	chr6	+	30401868	30455179	8443	protein_coding	kelch_domain_containing_10
ENSMUSG00000032300	1137.1	1120	1045.51	575.491	576.844	653.435	-0.86873	5.29e-33	6.61e-32	1700017B05Rik	chr9	-	57252322	57262599	4934	protein_coding	RIKEN_cDNA_1700017B05_gene
ENSMUSG00000024608	29348.4	28616	27583.1	21560	22560.2	22400.1	-0.362722	5.91e-33	7.39e-32	Rps14	chr18	+	60774510	60778546	1384	protein_coding	ribosomal_protein_S14
ENSMUSG00000025223	2653.52	2626.72	2650.4	1816.46	1866.82	1764.48	-0.540676	6.9e-33	8.61e-32	Ldb1	chr19	-	46032593	46045214	3583	protein_coding	LIM_domain_binding_1
ENSMUSG00000061787	15381.3	14606.5	14191.6	10985.6	11360.3	11197.4	-0.397184	7.44e-33	9.28e-32	Rps17	chr7	-	81342732	81345254	1274	protein_coding	ribosomal_protein_S17
ENSMUSG00000027808	1728.14	1703.25	1756.37	2555.18	2498.38	2506.93	0.542309	7.54e-33	9.4e-32	Serp1	chr3	-	58519817	58525892	4611	protein_coding	stress-associated_endoplasmic_reticulum_protein_1
ENSMUSG00000032965	323.751	313.812	284.148	104.635	86.3826	72.2549	-1.77953	7.65e-33	9.53e-32	Ift57	chr16	+	49699233	49765126	2862	protein_coding	intraflagellar_transport_57
ENSMUSG00000054342	606.041	616.001	563.346	1059.95	1113.38	1028.32	0.840157	8.57e-33	1.07e-31	Kcnn4	chr7	+	24370263	24386690	5115	protein_coding	potassium_intermediate/small_conductance_calcium-activated_channel_subfamily_N_member_4
ENSMUSG00000054702	307.872	271.547	248.506	608.974	614.276	623.067	1.14627	8.61e-33	1.07e-31	Ap1s3	chr1	-	79606876	79671972	2878	protein_coding	adaptor-related_protein_complex_AP-1_sigma_3
ENSMUSG00000021133	928.028	985.812	996.003	1606.14	1512.65	1604.27	0.697712	8.68e-33	1.08e-31	Susd6	chr12	+	80790532	80880832	5001	protein_coding	sushi_domain_containing_6
ENSMUSG00000002728	442.842	471.246	407.906	834.985	849.429	855.54	0.938783	1.01e-32	1.25e-31	Naa20	chr2	+	145902099	145916425	3705	protein_coding	N(alpha)-acetyltransferase_20_NatB_catalytic_subunit
ENSMUSG00000040123	975.664	941.435	1005.9	535.73	493.34	556.048	-0.880918	1.32e-32	1.64e-31	Zmym5	chr14	-	56790585	56811716	5541	protein_coding	zinc_finger_MYM-type_5
ENSMUSG00000031320	34511.7	32764.3	31225.6	24724.1	25201.6	24897.6	-0.396427	1.33e-32	1.65e-31	Rps4x	chrX	-	102184941	102189394	1631	protein_coding	ribosomal_protein_S4_X-linked
ENSMUSG00000001829	469.307	484.982	466.319	867.422	907.977	862.87	0.8905	1.35e-32	1.68e-31	Clpb	chr7	+	101663633	101790168	7855	protein_coding	ClpB_caseinolytic_peptidase_B
ENSMUSG00000021908	214.364	182.793	150.489	30.3441	28.7942	19.8963	-2.68535	1.39e-32	1.72e-31	Gm6768	chr12	+	119260934	119264272	3339	protein_coding	predicted_gene_6768
ENSMUSG00000086825	0	0	0	127.654	102.699	122.519	5.75821	1.45e-32	1.79e-31	Gm15675	chr1	-	130429781	130437191	3681	lincRNA	predicted_gene_15675
ENSMUSG00000032330	860.102	865.359	839.573	1441.87	1352.37	1416.82	0.712934	1.54e-32	1.91e-31	Cox7a2	chr9	-	79755241	79759853	754	protein_coding	cytochrome_c_oxidase_subunit_VIIa_2
ENSMUSG00000096780	2479.74	2742.95	2690.99	1688.8	1761.24	1532.01	-0.664691	1.6e-32	1.97e-31	Tmem181b-ps	chr17	-	6438524	6467022	4187	transcribed_unprocessed_pseudogene	transmembrane_protein_181B_pseudogene
ENSMUSG00000079487	2353.59	2231.55	2267.24	1527.67	1517.45	1359.23	-0.636451	1.61e-32	1.99e-31	Med12	chrX	+	101274030	101297465	7704	protein_coding	mediator_complex_subunit_12
ENSMUSG00000045733	204.66	229.283	216.824	49.1783	52.7893	37.6982	-2.1614	1.65e-32	2.04e-31	Sprn	chr7	-	140150628	140154877	3374	protein_coding	shadow_of_prion_protein
ENSMUSG00000002055	618.391	693.133	599.978	1137.38	1254.47	1113.14	0.873626	1.74e-32	2.15e-31	Spag5	chr11	+	78301529	78322457	5624	protein_coding	sperm_associated_antigen_5
ENSMUSG00000027684	14865.2	15093.6	14897.5	19906.8	19302.7	18511.9	0.363622	1.77e-32	2.18e-31	Mecom	chr3	-	29951296	30548008	12427	protein_coding	MDS1_and_EVI1_complex_locus
ENSMUSG00000079426	999.482	1012.23	1041.55	1582.08	1601.92	1702.7	0.677045	1.79e-32	2.21e-31	Arpc4	chr6	+	113378113	113390448	2323	protein_coding	actin_related_protein_2/3_complex_subunit_4
ENSMUSG00000009013	928.91	913.963	942.539	1457.56	1573.12	1490.13	0.697296	1.8e-32	2.22e-31	Dynll1	chr5	-	115297110	115300999	3890	protein_coding	dynein_light_chain_LC8-type_1
ENSMUSG00000036333	3391.89	3603.02	3617.69	2500.77	2506.05	2490.18	-0.500084	1.87e-32	2.3e-31	Kidins220	chr12	+	24974932	25059697	7402	protein_coding	kinase_D-interacting_substrate_220
ENSMUSG00000096802	9.70371	16.9057	4.95031	143.35	119.976	138.227	3.43988	1.96e-32	2.4e-31	Gm15433	chr1	+	84963669	84964559	891	processed_pseudogene	predicted_pseudogene_15433
ENSMUSG00000031750	55.5758	58.1133	50.4932	209.269	270.665	230.378	2.06831	1.99e-32	2.45e-31	Il34	chr8	-	110741829	110805924	1959	protein_coding	interleukin_34
ENSMUSG00000029767	1661.98	1562.72	1573.21	2398.23	2495.5	2325.77	0.587912	2.06e-32	2.52e-31	Calu	chr6	+	29348069	29377110	4663	protein_coding	calumenin
ENSMUSG00000028268	89.9799	100.377	88.1156	323.321	292.741	289.019	1.67787	2.12e-32	2.61e-31	Gbp3	chr3	+	142560026	142573209	3265	protein_coding	guanylate_binding_protein_3
ENSMUSG00000026509	386.384	356.076	416.816	762.787	766.885	771.766	0.983336	2.26e-32	2.77e-31	Capn2	chr1	-	182467260	182517608	6345	protein_coding	calpain_2
ENSMUSG00000006463	582.223	564.227	556.415	245.892	245.71	275.406	-1.14425	2.3e-32	2.81e-31	Zdhhc24	chr19	+	4878668	4885397	2916	protein_coding	zinc_finger_DHHC_domain_containing_24
ENSMUSG00000020612	4527.22	4340.53	4272.12	5799.9	6022.78	5875.68	0.428942	2.32e-32	2.84e-31	Prkar1a	chr11	+	109649405	109669656	4321	protein_coding	protein_kinase_cAMP_dependent_regulatory_type_I_alpha
ENSMUSG00000024301	389.913	413.133	388.104	783.714	834.072	738.256	0.98093	2.37e-32	2.9e-31	Kifc5b	chr17	+	26917091	26932579	2627	protein_coding	kinesin_family_member_C5B
ENSMUSG00000043987	583.987	579.02	581.167	276.236	234.193	274.359	-1.14664	2.65e-32	3.24e-31	Cep164	chr9	-	45766946	45828691	5980	protein_coding	centrosomal_protein_164
ENSMUSG00000024421	0.882156	0	0.990062	109.866	120.936	111	5.38206	2.69e-32	3.28e-31	Lama3	chr18	+	12333819	12583013	10745	protein_coding	laminin_alpha_3
ENSMUSG00000016619	1537.6	1436.98	1354.41	2169.08	2310.25	2296.45	0.644094	2.82e-32	3.44e-31	Nup50	chr15	+	84923428	84942955	4741	protein_coding	nucleoporin_50
ENSMUSG00000038740	0	0	0	137.072	108.458	103.67	5.73965	2.94e-32	3.58e-31	Mvb12b	chr2	-	33729953	33887946	8741	protein_coding	multivesicular_body_subunit_12B
ENSMUSG00000005682	893.624	916.077	862.344	506.432	457.828	456.567	-0.90777	3.08e-32	3.75e-31	Pan2	chr10	+	128303335	128321358	4450	protein_coding	PAN2_polyA_specific_ribonuclease_subunit_homolog_(S._cerevisiae)
ENSMUSG00000017929	383.738	425.812	368.303	754.417	770.724	829.36	0.99565	3.18e-32	3.87e-31	B4galt5	chr2	-	167298444	167349183	4308	protein_coding	UDP-Gal:betaGlcNAc_beta_14-galactosyltransferase_polypeptide_5
ENSMUSG00000025190	969.489	994.265	990.062	1514.06	1580.8	1630.45	0.67673	3.35e-32	4.07e-31	Got1	chr19	-	43499752	43524605	2539	protein_coding	glutamic-oxaloacetic_transaminase_1_soluble
ENSMUSG00000029512	808.937	792.454	808.881	409.122	432.873	425.152	-0.923326	3.56e-32	4.33e-31	Ulk1	chr5	-	110784488	110810097	6488	protein_coding	unc-51_like_kinase_1
ENSMUSG00000063524	5854.87	6707.33	5622.56	11523.4	11824.8	11437.2	0.931792	3.63e-32	4.4e-31	Eno1	chr4	+	150236721	150248879	5379	protein_coding	enolase_1_alpha_non-neuron
ENSMUSG00000003131	1334.7	1326.04	1424.7	2126.18	2025.19	2090.16	0.610038	3.69e-32	4.48e-31	Pafah1b2	chr9	-	45965311	45984871	4241	protein_coding	platelet-activating_factor_acetylhydrolase_isoform_1b_subunit_2
ENSMUSG00000004668	7.05725	0	4.95031	110.913	121.895	114.142	4.2396	3.79e-32	4.6e-31	Abca13	chr11	+	9191942	9684259	19737	protein_coding	ATP-binding_cassette_sub-family_A_(ABC1)_member_13
ENSMUSG00000051469	891.859	837.888	872.245	422.724	483.742	457.614	-0.927159	3.9e-32	4.73e-31	Zfp24	chr18	-	24009702	24020810	6271	protein_coding	zinc_finger_protein_24
ENSMUSG00000049493	2.64647	1.0566	0.990062	100.449	121.895	116.236	4.95551	3.91e-32	4.74e-31	Pls1	chr9	-	95752642	95845311	3890	protein_coding	plastin_1_(I-isoform)
ENSMUSG00000019173	1860.47	1809.96	1782.11	2696.44	2604.91	2610.6	0.535692	4.05e-32	4.91e-31	Rab5c	chr11	-	100715009	100738215	2194	protein_coding	RAB5C_member_RAS_oncogene_family
ENSMUSG00000086763	0	0	0	93.1249	133.413	121.472	5.73092	4.3e-32	5.2e-31	Plxna4os1	chr6	+	32511073	32515576	1977	antisense	plexin_A4_opposite_strand_1
ENSMUSG00000002870	1621.4	1569.06	1552.42	2350.1	2292.98	2351.95	0.558885	4.35e-32	5.26e-31	Mcm2	chr6	-	88883474	88898780	6956	protein_coding	minichromosome_maintenance_deficient_2_mitotin_(S._cerevisiae)
ENSMUSG00000049606	911.267	948.831	983.132	547.24	495.26	484.841	-0.892718	4.4e-32	5.31e-31	Zfp644	chr5	-	106616739	106697287	14001	protein_coding	zinc_finger_protein_644
ENSMUSG00000011148	667.792	625.51	641.56	297.163	320.575	312.057	-1.05141	4.84e-32	5.85e-31	Adssl1	chr12	+	112620045	112641354	1861	protein_coding	adenylosuccinate_synthetase_like_1
ENSMUSG00000011958	829.226	869.586	843.533	1388.5	1347.57	1419.97	0.707693	5.07e-32	6.12e-31	Bnip2	chr9	+	69989466	70008317	3455	protein_coding	BCL2/adenovirus_E1B_interacting_protein_2
ENSMUSG00000058355	2542.37	2388.98	2438.52	3492.71	3452.42	3417.97	0.490286	5.23e-32	6.31e-31	Abce1	chr8	-	79683442	79711740	3813	protein_coding	ATP-binding_cassette_sub-family_E_(OABP)_member_1
ENSMUSG00000040687	1109.75	1239.4	1198.97	621.53	693.94	677.52	-0.827229	5.67e-32	6.84e-31	Madd	chr2	-	91137360	91183837	9086	protein_coding	MAP-kinase_activating_death_domain
ENSMUSG00000038181	730.425	718.491	708.885	327.507	382.003	356.038	-1.0114	5.7e-32	6.86e-31	Chpf2	chr5	+	24586741	24594556	5588	protein_coding	chondroitin_polymerizing_factor_2
ENSMUSG00000034243	2231.85	2171.32	2268.23	1545.46	1408.04	1434.63	-0.604013	5.96e-32	7.18e-31	Golgb1	chr16	+	36875140	36933085	12639	protein_coding	golgi_autoantigen_golgin_subfamily_b_macrogolgin_1
ENSMUSG00000020464	975.664	919.246	918.778	1546.5	1526.09	1468.14	0.687776	6.14e-32	7.38e-31	Pnpt1	chr11	+	29130744	29161828	3516	protein_coding	polyribonucleotide_nucleotidyltransferase_1
ENSMUSG00000053950	1204.14	1221.44	1163.32	719.887	670.905	716.266	-0.766683	6.21e-32	7.46e-31	Adnp2	chr18	-	80126311	80151482	5012	protein_coding	ADNP_homeobox_2
ENSMUSG00000047675	25359.3	24264.9	24261.5	30428.8	32117	31522	0.348111	6.51e-32	7.82e-31	Rps8	chr4	-	117153827	117156243	1726	protein_coding	ribosomal_protein_S8
ENSMUSG00000000244	1436.15	1531.02	1472.22	2169.08	2370.72	2232.57	0.609507	6.9e-32	8.28e-31	Tspan32	chr7	+	143005046	143019644	6234	protein_coding	tetraspanin_32
ENSMUSG00000019179	2069.54	1963.17	2017.75	2898.38	2857.34	3084.97	0.545308	7.11e-32	8.53e-31	Mdh2	chr5	+	135778480	135790398	3562	protein_coding	malate_dehydrogenase_2_NAD_(mitochondrial)
ENSMUSG00000007603	1056.82	1065.06	1077.19	638.272	606.598	570.709	-0.814237	7.36e-32	8.82e-31	Dus3l	chr17	+	56764751	56770092	2303	protein_coding	dihydrouridine_synthase_3-like_(S._cerevisiae)
ENSMUSG00000029426	1161.8	1254.19	1209.86	665.477	742.89	650.294	-0.811643	8.19e-32	9.81e-31	Scarb2	chr5	-	92441314	92506833	6285	protein_coding	scavenger_receptor_class_B_member_2
ENSMUSG00000047898	94.3907	66.5661	78.2149	279.375	281.223	281.689	1.77758	8.31e-32	9.95e-31	Ccr4	chr9	-	114490316	114496544	2787	protein_coding	chemokine_(C-C_motif)_receptor_4
ENSMUSG00000089940	342.276	371.925	364.343	131.84	115.177	132.991	-1.48852	8.6e-32	1.03e-30	Gm4117	chr13	+	89739460	89887166	52997	processed_transcript	predicted_gene_4117
ENSMUSG00000029446	54.6937	60.2265	57.4236	235.428	238.032	215.717	1.96173	9.82e-32	1.17e-30	Psph	chr5	-	129765558	129787449	4329	protein_coding	phosphoserine_phosphatase
ENSMUSG00000064370	32335.4	30398.5	29498.9	22628.3	23632.4	23665	-0.399218	1e-31	1.2e-30	mt-Cytb	chrMT	+	14145	15288	1144	protein_coding	mitochondrially_encoded_cytochrome_b
ENSMUSG00000021178	1470.55	1345.06	1426.68	2092.69	2287.22	2182.31	0.627326	1.01e-31	1.21e-30	Psmc1	chr12	+	100110186	100123364	1518	protein_coding	protease_(prosome_macropain)_26S_subunit_ATPase_1
ENSMUSG00000032612	1489.96	1425.36	1415.79	2104.2	2190.28	2207.44	0.584445	1.09e-31	1.3e-30	Usp4	chr9	+	108347853	108392545	8628	protein_coding	ubiquitin_specific_peptidase_4_(proto-oncogene)
ENSMUSG00000062611	5311.46	4737.82	4734.48	3254.14	3181.76	3499.65	-0.573282	1.16e-31	1.38e-30	Rps3a2	chr14	-	88123017	88123808	792	processed_pseudogene	ribosomal_protein_S3A2
ENSMUSG00000060126	21122.3	19834.6	19353.7	15169.9	15607.4	15234.3	-0.390239	1.25e-31	1.48e-30	Tpt1	chr14	+	75845093	75848525	2380	protein_coding	tumor_protein_translationally-controlled_1
ENSMUSG00000073412	169.374	165.887	184.152	437.373	420.395	433.529	1.30183	1.31e-31	1.56e-30	Lst1	chr17	-	35185095	35188439	415	protein_coding	leukocyte_specific_transcript_1
ENSMUSG00000043510	591.926	580.076	617.799	291.931	275.464	272.265	-1.08565	1.32e-31	1.57e-30	Hscb	chr5	-	110829070	110839777	905	protein_coding	HscB_iron-sulfur_cluster_co-chaperone
ENSMUSG00000025804	152.613	144.755	112.867	11.5098	15.3569	7.3302	-3.34355	1.41e-31	1.68e-30	Ccr1	chr9	-	123962126	123968692	2831	protein_coding	chemokine_(C-C_motif)_receptor_1
ENSMUSG00000037805	19130.4	18094.4	18253.8	14191.6	14771.4	14340	-0.357329	1.42e-31	1.69e-30	Rpl10a	chr17	+	28328471	28331032	2349	protein_coding	ribosomal_protein_L10A
ENSMUSG00000032047	1534.95	1342.94	1362.33	2209.89	2222.91	2194.87	0.641157	1.5e-31	1.78e-30	Acat1	chr9	-	53580522	53610382	3758	protein_coding	acetyl-Coenzyme_A_acetyltransferase_1
ENSMUSG00000070639	570.755	530.416	497.011	994.03	954.048	972.823	0.864646	1.58e-31	1.87e-30	Lrrc8b	chr5	+	105415775	105490074	6726	protein_coding	leucine_rich_repeat_containing_8_family_member_B
ENSMUSG00000037070	772.768	672.001	686.113	1247.25	1249.67	1205.29	0.791995	1.68e-31	1.99e-30	Rbmxl1	chr8	-	78505271	78508928	1723	protein_coding	RNA_binding_motif_protein_X-linked_like-1
ENSMUSG00000035900	1242.96	1226.72	1169.26	716.748	736.171	705.794	-0.751006	1.71e-31	2.03e-30	Gramd4	chr15	+	86057695	86137634	5567	protein_coding	GRAM_domain_containing_4
ENSMUSG00000035517	225.832	197.585	188.112	511.664	457.828	530.916	1.27954	1.75e-31	2.08e-30	Tdrd7	chr4	+	45965334	46034761	3958	protein_coding	tudor_domain_containing_7
ENSMUSG00000039671	1310	1352.45	1354.41	826.615	819.675	818.889	-0.702142	1.76e-31	2.09e-30	Zmynd8	chr2	-	165784152	165899016	11031	protein_coding	zinc_finger_MYND-type_containing_8
ENSMUSG00000021816	859.22	850.567	879.175	1379.09	1374.44	1440.91	0.694042	1.87e-31	2.21e-30	Ppp3cb	chr14	-	20499364	20546573	6018	protein_coding	protein_phosphatase_3_catalytic_subunit_beta_isoform
ENSMUSG00000000791	110.269	96.1511	98.0162	302.394	309.058	322.529	1.59182	2.05e-31	2.42e-30	Il12rb1	chr8	+	70808449	70821424	2873	protein_coding	interleukin_12_receptor_beta_1
ENSMUSG00000051235	164.963	202.868	179.201	466.671	444.39	444.001	1.30113	2.05e-31	2.43e-30	Gen1	chr12	-	11240926	11265787	3283	protein_coding	GEN1_Holliday_junction_5'_flap_endonuclease
ENSMUSG00000037553	677.496	691.02	625.719	1176.09	1159.45	1110	0.786528	2.25e-31	2.65e-30	Zdhhc18	chr4	-	133605299	133650154	5382	protein_coding	zinc_finger_DHHC_domain_containing_18
ENSMUSG00000038900	25418.4	23893	23679.3	18305.8	18921.6	19109.8	-0.37349	2.33e-31	2.75e-30	Rpl12	chr2	+	32961559	32965345	3598	protein_coding	ribosomal_protein_L12
ENSMUSG00000026950	142.909	136.302	178.211	16.7416	10.5579	24.085	-3.00411	2.35e-31	2.77e-30	Neb	chr2	-	52136647	52338798	26369	protein_coding	nebulin
ENSMUSG00000019102	388.149	341.283	368.303	121.376	143.011	121.472	-1.48966	2.38e-31	2.8e-30	Aldh3a1	chr11	+	61207537	61218421	1942	protein_coding	aldehyde_dehydrogenase_family_3_subfamily_A1
ENSMUSG00000032621	1650.51	1802.57	1952.4	1120.64	1050.99	1058.69	-0.739996	3.18e-31	3.74e-30	Srek1	chr13	-	103741615	103764504	3985	protein_coding	splicing_regulatory_glutamine/lysine-rich_protein_1
ENSMUSG00000015671	1273.83	1278.49	1212.83	1908.54	1896.58	1902.71	0.598971	3.36e-31	3.95e-30	Psma2	chr13	+	14613242	14625671	944	protein_coding	proteasome_(prosome_macropain)_subunit_alpha_type_2
ENSMUSG00000032911	6.17509	4.22642	3.96025	128.701	88.3022	138.227	4.10608	3.52e-31	4.14e-30	Cspg4	chr9	+	56865104	56899870	8050	protein_coding	chondroitin_sulfate_proteoglycan_4
ENSMUSG00000022995	636.916	618.114	625.719	1057.86	1075.94	1091.15	0.774929	3.62e-31	4.25e-30	Enah	chr1	-	181896384	182019990	21452	protein_coding	enabled_homolog_(Drosophila)
ENSMUSG00000095115	847.752	846.341	822.742	1333.05	1351.41	1430.44	0.707062	3.73e-31	4.38e-30	Itpripl2	chr7	-	118485111	118491975	6865	protein_coding	inositol_145-triphosphate_receptor_interacting_protein-like_2
ENSMUSG00000038025	290.229	295.849	303.949	625.716	644.99	587.464	1.05671	4.35e-31	5.1e-30	Phf2	chr13	-	48801750	48870885	5260	protein_coding	PHD_finger_protein_2
ENSMUSG00000029447	2727.63	2614.04	2634.56	3619.32	3667.42	3728.98	0.464647	4.51e-31	5.29e-30	Cct6a	chr5	+	129786998	129846371	3620	processed_transcript	chaperonin_containing_Tcp1_subunit_6a_(zeta)
ENSMUSG00000037860	1135.33	1096.76	1237.58	675.94	649.789	661.813	-0.801563	4.57e-31	5.35e-30	Aim2	chr1	+	173350879	173466040	3501	protein_coding	absent_in_melanoma_2
ENSMUSG00000030967	1009.19	1083.02	1014.81	585.955	594.12	592.699	-0.805771	5.06e-31	5.93e-30	Zranb1	chr7	+	132931142	132986391	5431	protein_coding	zinc_finger_RAN-binding_domain_containing_1
ENSMUSG00000028719	1939.86	1908.23	1767.26	2764.45	2686.5	2869.25	0.565596	5.51e-31	6.45e-30	Cmpk1	chr4	-	114959336	114987241	3420	protein_coding	cytidine_monophosphate_(UMP-CMP)_kinase_1
ENSMUSG00000025758	365.212	352.906	351.472	713.609	692.02	693.228	0.966756	5.8e-31	6.78e-30	Plk4	chr3	+	40800019	40816883	6855	protein_coding	polo-like_kinase_4
ENSMUSG00000042901	362.566	339.17	319.79	678.033	698.739	678.567	1.00179	6.02e-31	7.03e-30	Aida	chr1	+	183296590	183325476	6175	protein_coding	axin_interactor_dorsalization_associated
ENSMUSG00000028860	285.818	276.831	302.959	84.7541	93.1012	91.104	-1.66049	6.13e-31	7.16e-30	Sytl1	chr4	-	133253090	133263113	2518	protein_coding	synaptotagmin-like_1
ENSMUSG00000057378	2.64647	2.11321	0.990062	101.496	103.659	114.142	4.76081	6.16e-31	7.19e-30	Ryr3	chr2	-	112631355	113217096	18977	protein_coding	ryanodine_receptor_3
ENSMUSG00000026426	926.264	1012.23	1042.54	555.611	549.969	539.294	-0.853249	6.26e-31	7.3e-30	Arl8a	chr1	+	135146824	135156269	2299	protein_coding	ADP-ribosylation_factor-like_8A
ENSMUSG00000039844	1180.32	1042.87	1106.89	1736.94	1755.49	1777.05	0.658678	6.92e-31	8.06e-30	Rapgef1	chr2	+	29619720	29740978	7385	protein_coding	Rap_guanine_nucleotide_exchange_factor_(GEF)_1
ENSMUSG00000024335	4833.33	5176.31	5020.61	3656.98	3693.33	3733.17	-0.438431	7.37e-31	8.58e-30	Brd2	chr17	-	34112023	34122634	7285	protein_coding	bromodomain_containing_2
ENSMUSG00000028410	1376.16	1359.85	1351.44	2055.03	2074.14	1979.16	0.578541	7.4e-31	8.61e-30	Dnaja1	chr4	+	40722150	40737149	8629	protein_coding	DnaJ_heat_shock_protein_family_(Hsp40)_member_A1
ENSMUSG00000003808	1735.2	1769.81	1829.64	1123.78	1168.08	1170.74	-0.621727	8.03e-31	9.34e-30	Farsa	chr8	+	84856989	84869257	4538	protein_coding	phenylalanyl-tRNA_synthetase_alpha_subunit
ENSMUSG00000020888	755.125	757.586	790.07	385.056	418.476	398.973	-0.931955	1.02e-30	1.19e-29	Dvl2	chr11	+	70000595	70012301	6298	protein_coding	dishevelled_segment_polarity_protein_2
ENSMUSG00000048874	2301.54	2261.13	2241.5	1576.85	1528.97	1550.86	-0.54673	1.04e-30	1.21e-29	Phf3	chr1	-	30802339	30873921	14190	protein_coding	PHD_finger_protein_3
ENSMUSG00000003541	119.973	105.66	138.609	334.831	353.209	359.18	1.50321	1.3e-30	1.51e-29	Ier3	chr17	+	35821684	35822923	1131	protein_coding	immediate_early_response_3
ENSMUSG00000078922	0	3.16981	2.97019	95.2176	107.498	114.142	4.7416	1.34e-30	1.55e-29	Tgtp1	chr11	-	48985327	48994172	3205	protein_coding	T_cell_specific_GTPase_1
ENSMUSG00000038374	1115.93	1015.4	983.132	1653.23	1660.46	1673.38	0.675845	1.37e-30	1.58e-29	Rbm8a	chr3	+	96629933	96633791	3215	protein_coding	RNA_binding_motif_protein_8a
ENSMUSG00000017737	36.1684	20.0755	44.5528	188.343	179.484	198.963	2.40027	1.48e-30	1.72e-29	Mmp9	chr2	+	164940780	164955850	3539	protein_coding	matrix_metallopeptidase_9
ENSMUSG00000034771	383.738	361.359	440.578	149.628	149.73	119.378	-1.48238	1.48e-30	1.72e-29	Tle2	chr10	+	81574561	81590845	6221	protein_coding	transducin-like_enhancer_of_split_2_homolog_of_Drosophila_E(spl)
ENSMUSG00000064128	85.5691	94.0378	90.0957	300.302	262.987	306.821	1.66528	1.51e-30	1.74e-29	Cenpj	chr14	-	56526761	56571846	4363	protein_coding	centromere_protein_J
ENSMUSG00000032185	669.556	664.605	700.964	1119.59	1174.8	1140.37	0.753148	1.51e-30	1.75e-29	Carm1	chr9	+	21546894	21589487	4324	protein_coding	coactivator-associated_arginine_methyltransferase_1
ENSMUSG00000028970	71.4546	72.9057	55.4435	284.607	242.831	233.519	1.89013	1.55e-30	1.79e-29	Abcb1b	chr5	+	8798147	8866315	7990	protein_coding	ATP-binding_cassette_sub-family_B_(MDR/TAP)_member_1B
ENSMUSG00000069744	1082.41	1122.11	1065.31	1629.16	1725.73	1772.86	0.648223	1.55e-30	1.79e-29	Psmb3	chr11	+	97703399	97713500	2300	protein_coding	proteasome_(prosome_macropain)_subunit_beta_type_3
ENSMUSG00000073411	1671.69	1676.83	1585.09	2424.39	2431.19	2354.04	0.546434	1.56e-30	1.79e-29	H2-D1	chr17	+	35262730	35267499	2579	protein_coding	histocompatibility_2_D_region_locus_1
ENSMUSG00000027067	2751.44	2684.83	2595.94	3698.84	3671.26	3699.66	0.461743	1.56e-30	1.8e-29	Ssrp1	chr2	+	85037234	85047109	3737	protein_coding	structure_specific_recognition_protein_1
ENSMUSG00000039988	594.573	580.076	644.531	1069.37	1046.19	1051.36	0.796809	1.56e-30	1.8e-29	Ankrd13c	chr3	+	157947239	158008034	11511	protein_coding	ankyrin_repeat_domain_13c
ENSMUSG00000019832	750.715	724.831	701.954	349.48	373.365	387.454	-0.967209	1.57e-30	1.81e-29	Rab32	chr10	-	10545011	10558233	2108	protein_coding	RAB32_member_RAS_oncogene_family
ENSMUSG00000024045	2611.18	2500.98	2677.13	1823.78	1767	1773.91	-0.537695	1.58e-30	1.82e-29	Akap8	chr17	-	32303676	32321153	3695	protein_coding	A_kinase_(PRKA)_anchor_protein_8
ENSMUSG00000028793	567.226	547.321	568.296	1022.28	976.123	960.257	0.810414	1.83e-30	2.1e-29	Rnf19b	chr4	+	129058271	129085886	2872	protein_coding	ring_finger_protein_19B
ENSMUSG00000040029	1583.47	1602.87	1676.18	2332.31	2372.64	2389.65	0.544498	1.88e-30	2.16e-29	Ipo8	chr6	-	148770683	148831467	15793	protein_coding	importin_8
ENSMUSG00000036155	1203.26	1171.77	1188.07	638.272	729.453	711.03	-0.774328	1.88e-30	2.16e-29	Mgat5	chr1	+	127205015	127488336	10291	protein_coding	mannoside_acetylglucosaminyltransferase_5
ENSMUSG00000025786	1235.9	1120	1170.25	1827.97	1802.52	1818.94	0.62503	2e-30	2.3e-29	Zdhhc3	chr9	-	123066160	123113205	11846	protein_coding	zinc_finger_DHHC_domain_containing_3
ENSMUSG00000026958	380.209	424.755	444.538	166.369	161.247	159.17	-1.34512	2.08e-30	2.39e-29	Dpp7	chr2	-	25352276	25356359	3337	protein_coding	dipeptidylpeptidase_7
ENSMUSG00000046591	301.697	343.397	347.512	650.828	691.061	675.426	1.0204	2.24e-30	2.56e-29	Ticrr	chr7	+	79660196	79698148	10007	protein_coding	TOPBP1-interacting_checkpoint_and_replication_regulator
ENSMUSG00000061315	10381.2	10346.3	9624.4	7352.68	7731.24	7683.1	-0.414416	2.43e-30	2.78e-29	Naca	chr10	+	128035346	128048637	7034	protein_coding	nascent_polypeptide-associated_complex_alpha_polypeptide
ENSMUSG00000032109	0.882156	0	0	89.9859	107.498	114.142	5.41968	2.58e-30	2.95e-29	Nlrx1	chr9	-	44252713	44268599	3980	protein_coding	NLR_family_member_X1
ENSMUSG00000039623	838.93	794.567	859.374	462.486	389.681	441.907	-0.943493	2.93e-30	3.35e-29	Ap5z1	chr5	+	142463944	142478710	5919	protein_coding	adaptor-related_protein_complex_5_zeta_1_subunit
ENSMUSG00000020182	0	1.0566	0	94.1713	121.895	95.2927	5.41317	3.24e-30	3.7e-29	Ddc	chr11	-	11814101	11898144	4461	protein_coding	dopa_decarboxylase
ENSMUSG00000021559	0	2.11321	0	100.449	98.8601	107.859	5.23811	3.52e-30	4.02e-29	Dapk1	chr13	+	60601947	60763185	5934	protein_coding	death_associated_protein_kinase_1
ENSMUSG00000024696	282.29	263.095	255.436	66.9662	89.262	72.2549	-1.77456	3.54e-30	4.04e-29	Lpxn	chr19	+	12798606	12833807	1675	protein_coding	leupaxin
ENSMUSG00000003161	2116.29	2089.96	2103.88	2962.21	2959.08	2900.67	0.482701	3.63e-30	4.14e-29	Sri	chr5	+	8046078	8069379	4852	protein_coding	sorcin
ENSMUSG00000064367	16544.8	15257.4	14612.3	11529.7	11365.1	11324.1	-0.439579	3.63e-30	4.14e-29	mt-Nd5	chrMT	+	11742	13565	1824	protein_coding	mitochondrially_encoded_NADH_dehydrogenase_5
ENSMUSG00000024098	1200.61	1209.81	1112.83	682.219	716.016	630.398	-0.792762	4.02e-30	4.58e-29	Twsg1	chr17	-	65923066	65951187	4046	protein_coding	twisted_gastrulation_homolog_1_(Drosophila)
ENSMUSG00000028851	1577.29	1561.66	1605.88	2337.54	2270.9	2280.74	0.536899	4.75e-30	5.4e-29	Nudc	chr4	-	133532542	133545996	1425	protein_coding	nuclear_distribution_gene_C_homolog_(Aspergillus)
ENSMUSG00000062761	1048.88	1112.61	1190.06	647.689	642.11	632.492	-0.79828	5.05e-30	5.74e-29	Zfp512	chr5	+	31452431	31481754	6886	protein_coding	zinc_finger_protein_512
ENSMUSG00000051343	0	0	0.990062	97.3103	108.458	98.4342	5.39386	5.09e-30	5.78e-29	Rab11fip5	chr6	-	85334962	85374634	6124	protein_coding	RAB11_family_interacting_protein_5_(class_I)
ENSMUSG00000027637	394.324	445.887	375.234	776.39	894.54	774.907	1.00595	5.39e-30	6.12e-29	1110008F13Rik	chr2	+	156863128	156873563	2871	protein_coding	RIKEN_cDNA_1110008F13_gene
ENSMUSG00000042628	583.105	667.774	612.849	297.163	293.701	298.444	-1.05933	5.66e-30	6.42e-29	Zfyve1	chr12	-	83546941	83597147	3869	protein_coding	zinc_finger_FYVE_domain_containing_1
ENSMUSG00000038005	461.367	484.982	495.031	886.256	841.75	892.191	0.859336	5.71e-30	6.48e-29	2700029M09Rik	chr8	+	60890418	60907580	1701	protein_coding	RIKEN_cDNA_2700029M09_gene
ENSMUSG00000016496	203.778	179.623	185.142	449.929	445.35	451.331	1.2305	5.92e-30	6.72e-29	Cd274	chr19	+	29367455	29388095	3622	protein_coding	CD274_antigen
ENSMUSG00000097242	275.233	260.981	309.89	79.5224	84.463	92.1511	-1.69665	6.22e-30	7.05e-29	Gm16907	chr13	-	63289601	63297147	2317	lincRNA	predicted_gene_16907
ENSMUSG00000032413	286.701	281.057	284.148	598.511	560.527	623.067	1.05707	7.44e-30	8.43e-29	Rasa2	chr9	-	96539300	96631617	15856	protein_coding	RAS_p21_protein_activator_2
ENSMUSG00000023495	392.559	402.566	399.985	721.98	765.925	777.002	0.918695	7.54e-30	8.53e-29	Pcbp4	chr9	+	106453291	106464012	4242	protein_coding	poly(rC)_binding_protein_4
ENSMUSG00000032577	1279.13	1329.21	1300.94	779.529	816.795	812.605	-0.69584	7.54e-30	8.53e-29	Mapkapk3	chr9	-	107254927	107289877	5542	protein_coding	mitogen-activated_protein_kinase-activated_protein_kinase_3
ENSMUSG00000022218	37.0505	32.7548	30.6919	169.508	170.846	179.066	2.29371	7.76e-30	8.77e-29	Tgm1	chr14	-	55700009	55713492	3006	protein_coding	transglutaminase_1_K_polypeptide
ENSMUSG00000042408	494.889	521.963	528.693	253.216	212.117	203.151	-1.19968	7.86e-30	8.88e-29	Zmym6	chr4	+	127077383	127124372	7692	protein_coding	zinc_finger_MYM-type_6
ENSMUSG00000052593	1653.16	1709.59	1762.31	1084.02	1142.17	1063.93	-0.636864	7.95e-30	8.97e-29	Adam17	chr12	-	21323509	21373632	7154	protein_coding	a_disintegrin_and_metallopeptidase_domain_17
ENSMUSG00000034329	181.724	184.906	167.321	447.837	411.757	432.482	1.26302	8.13e-30	9.17e-29	Brip1	chr11	-	86058138	86201193	7454	protein_coding	BRCA1_interacting_protein_C-terminal_helicase_1
ENSMUSG00000042249	984.486	1013.28	1082.14	618.391	535.572	519.397	-0.876558	8.38e-30	9.45e-29	Adrbk2	chr5	-	112910482	113015791	8693	protein_coding	adrenergic_receptor_kinase_beta_2
ENSMUSG00000041193	262.882	260.981	243.555	584.908	582.602	513.114	1.12304	8.45e-30	9.51e-29	Pla2g5	chr4	-	138799244	138863482	2884	protein_coding	phospholipase_A2_group_V
ENSMUSG00000045827	59.1044	44.3774	41.5826	205.084	198.68	235.614	2.07783	9.3e-30	1.05e-28	Serpinb9	chr13	+	33003250	33017957	3494	protein_coding	serine_(or_cysteine)_peptidase_inhibitor_clade_B_member_9
ENSMUSG00000061062	286.701	275.774	280.188	624.669	549.009	612.596	1.07518	9.33e-30	1.05e-28	Gm10093	chr17	+	78491565	78493541	1977	protein_coding	predicted_pseudogene_10093
ENSMUSG00000001774	1353.23	1218.27	1243.52	1909.58	2029.99	1956.12	0.625361	9.8e-30	1.1e-28	Chordc1	chr9	+	18292267	18314000	2205	protein_coding	cysteine_and_histidine-rich_domain_(CHORD)-containing_zinc-binding_protein_1
ENSMUSG00000032002	749.832	680.454	682.153	1171.91	1235.27	1170.74	0.756395	1.01e-29	1.14e-28	Dcun1d5	chr9	+	7184566	7207031	1201	protein_coding	DCN1_defective_in_cullin_neddylation_1_domain_containing_5_(S._cerevisiae)
ENSMUSG00000022283	29646.6	28275.8	27678.2	35971.3	35598.3	37083.5	0.343659	1.04e-29	1.17e-28	Pabpc1	chr15	-	36595661	36608973	5768	protein_coding	poly(A)_binding_protein_cytoplasmic_1
ENSMUSG00000058230	1168.86	1262.64	1285.1	731.397	764.006	706.841	-0.750964	1.2e-29	1.34e-28	Arhgap35	chr7	-	16493719	16614993	9147	protein_coding	Rho_GTPase_activating_protein_35
ENSMUSG00000064341	30504.9	28108.9	26835.6	20399.6	21204	21386.4	-0.43959	1.2e-29	1.34e-28	mt-Nd1	chrMT	+	2751	3707	957	protein_coding	mitochondrially_encoded_NADH_dehydrogenase_1
ENSMUSG00000027751	1337.35	1419.02	1541.53	868.468	873.424	813.653	-0.746524	1.23e-29	1.38e-28	Supt20	chr3	+	54692807	54728766	6266	protein_coding	suppressor_of_Ty_20
ENSMUSG00000034792	277.879	323.321	348.502	680.126	673.784	635.633	1.06345	1.24e-29	1.39e-28	Gna15	chr10	-	81502306	81524225	2135	protein_coding	guanine_nucleotide_binding_protein_alpha_15
ENSMUSG00000032750	147.32	170.113	134.648	20.9269	18.2363	25.1321	-2.69573	1.29e-29	1.44e-28	Gab3	chrX	-	74966843	75085458	3891	protein_coding	growth_factor_receptor_bound_protein_2-associated_protein_3
ENSMUSG00000031101	588.398	577.963	566.316	1000.31	1011.64	975.964	0.783205	1.32e-29	1.47e-28	Sash3	chrX	+	48146436	48161565	2677	protein_coding	SAM_and_SH3_domain_containing_3
ENSMUSG00000068039	3019.62	2796.83	2758.31	4021.11	4048.46	3924.8	0.482727	1.49e-29	1.67e-28	Tcp1	chr17	+	12915701	12925067	5030	protein_coding	t-complex_protein_1
ENSMUSG00000031885	1813.71	1877.59	1826.67	2613.78	2580.92	2635.73	0.504601	1.54e-29	1.72e-28	Cbfb	chr8	+	105170674	105217989	3480	protein_coding	core_binding_factor_beta
ENSMUSG00000016921	6638.22	6957.74	6805.69	5293.47	5182.95	5215.96	-0.378034	1.59e-29	1.78e-28	Srsf6	chr2	+	162931528	162937121	4810	protein_coding	serine/arginine-rich_splicing_factor_6
ENSMUSG00000020307	741.011	703.699	747.497	1166.68	1219.91	1282.79	0.740067	1.71e-29	1.91e-28	Cdc34	chr10	+	79682195	79688394	1262	protein_coding	cell_division_cycle_34
ENSMUSG00000031490	1330.29	1324.98	1392.03	1935.74	2173.96	2139.37	0.625775	1.9e-29	2.12e-28	Eif4ebp1	chr8	+	27260327	27275656	981	protein_coding	eukaryotic_translation_initiation_factor_4E_binding_protein_1
ENSMUSG00000030704	1916.04	1947.32	1892.01	2647.26	2747.93	2756.16	0.50173	1.95e-29	2.18e-28	Rab6a	chr7	+	100607410	100641268	3728	protein_coding	RAB6A_member_RAS_oncogene_family
ENSMUSG00000025907	1144.16	1159.1	1223.72	735.582	682.422	666.001	-0.756632	2.03e-29	2.26e-28	Rb1cc1	chr1	+	6206197	6276648	14690	protein_coding	RB1-inducible_coiled-coil_1
ENSMUSG00000079455	34.4041	31.6981	42.5727	190.435	167.966	180.114	2.23995	2.47e-29	2.75e-28	Gm16026	chr1	+	85266698	85285491	4005	transcribed_unprocessed_pseudogene	predicted_pseudogene_16026
ENSMUSG00000073802	0.882156	2.11321	1.98012	101.496	95.9806	97.387	4.76963	2.57e-29	2.86e-28	Cdkn2b	chr4	-	89306289	89311032	1393	protein_coding	cyclin-dependent_kinase_inhibitor_2B_(p15_inhibits_CDK4)
ENSMUSG00000033075	724.25	692.076	694.034	1143.66	1170.96	1174.93	0.722591	2.69e-29	2.99e-28	Senp1	chr15	-	98038744	98093744	11873	protein_coding	SUMO1/sentrin_specific_peptidase_1
ENSMUSG00000018965	2425.93	2356.23	2398.92	3222.75	3342.05	3438.91	0.477297	2.94e-29	3.27e-28	Ywhah	chr5	+	33018816	33027966	3709	protein_coding	tyrosine_3-monooxygenase/tryptophan_5-monooxygenase_activation_protein_eta_polypeptide
ENSMUSG00000046668	623.684	694.189	679.183	1138.43	1123.93	1113.14	0.756729	3.06e-29	3.4e-28	Cxxc5	chr18	+	35829818	35861687	2271	protein_coding	CXXC_finger_5
ENSMUSG00000025279	0.882156	0	0	115.098	96.9404	83.7738	5.34646	3.07e-29	3.4e-28	Dnase1l3	chr14	-	7964533	7994573	5151	protein_coding	deoxyribonuclease_1-like_3
ENSMUSG00000016087	982.721	977.36	1081.15	1565.34	1599.04	1684.9	0.671464	3.1e-29	3.44e-28	Fli1	chr9	-	32422204	32542861	3486	protein_coding	Friend_leukemia_integration_1
ENSMUSG00000006731	608.687	520.906	611.859	1058.9	1008.76	1046.12	0.832505	3.23e-29	3.58e-28	B4galnt1	chr10	+	127165156	127172340	2474	protein_coding	beta-14-N-acetyl-galactosaminyl_transferase_1
ENSMUSG00000032586	206.424	200.755	200.983	475.042	493.34	435.624	1.1972	3.44e-29	3.81e-28	Traip	chr9	+	107950136	107972270	6281	protein_coding	TRAF-interacting_protein
ENSMUSG00000018446	1399.1	1293.28	1303.91	2025.73	1965.68	2011.62	0.5844	3.72e-29	4.12e-28	C1qbp	chr11	-	70977836	70983026	2826	protein_coding	complement_component_1_q_subcomponent_binding_protein
ENSMUSG00000025393	11982.3	11749.4	11931.2	14474.1	14980.7	14849.9	0.312815	4.05e-29	4.48e-28	Atp5b	chr10	+	128083273	128090391	4237	protein_coding	ATP_synthase_H+_transporting_mitochondrial_F1_complex_beta_subunit
ENSMUSG00000032508	360.802	406.793	337.611	708.377	742.89	722.549	0.972847	4.05e-29	4.48e-28	Myd88	chr9	-	119335934	119341411	2576	protein_coding	myeloid_differentiation_primary_response_gene_88
ENSMUSG00000031386	3608.9	3492.08	3555.31	4681.36	4675.22	4756.26	0.404466	4.18e-29	4.62e-28	Hcfc1	chrX	-	73942792	73966357	8360	protein_coding	host_cell_factor_C1
ENSMUSG00000053693	159.67	190.189	224.744	41.8539	37.4324	26.1793	-2.36151	4.19e-29	4.62e-28	Mast1	chr8	-	84911903	84937359	6459	protein_coding	microtubule_associated_serine/threonine_kinase_1
ENSMUSG00000030216	1386.75	1371.47	1263.32	1967.13	2060.7	2169.74	0.622199	4.68e-29	5.16e-28	Wbp11	chr6	-	136813654	136828233	5029	protein_coding	WW_domain_binding_protein_11
ENSMUSG00000000915	973.9	954.114	1062.34	509.571	593.16	537.199	-0.861665	4.95e-29	5.46e-28	Hip1r	chr5	+	123973628	124005558	7369	protein_coding	huntingtin_interacting_protein_1_related
ENSMUSG00000037111	2376.53	2521.06	2426.64	1583.12	1464.66	1716.31	-0.619525	5.13e-29	5.65e-28	Setd7	chr3	-	51515319	51560879	10813	protein_coding	SET_domain_containing_(lysine_methyltransferase)_7
ENSMUSG00000053799	497.536	451.17	423.747	852.773	846.549	847.162	0.88551	5.31e-29	5.84e-28	Exoc6	chr19	+	37550418	37683245	2729	protein_coding	exocyst_complex_component_6
ENSMUSG00000031483	1006.54	1051.32	1051.45	538.869	621.955	606.313	-0.810625	5.45e-29	5.99e-28	Erlin2	chr8	+	27023799	27039433	3943	protein_coding	ER_lipid_raft_associated_2
ENSMUSG00000053560	777.179	683.623	689.083	1193.88	1301.5	1200.06	0.777202	5.68e-29	6.24e-28	Ier2	chr8	-	84661331	84662852	1522	protein_coding	immediate_early_response_2
ENSMUSG00000030603	773.651	685.737	795.02	1280.73	1259.27	1245.09	0.743556	5.92e-29	6.51e-28	Psmc4	chr7	-	28041707	28050101	2163	protein_coding	proteasome_(prosome_macropain)_26S_subunit_ATPase_4
ENSMUSG00000006678	696.021	628.68	583.147	1186.56	1085.54	1117.33	0.823503	6.14e-29	6.74e-28	Pola1	chrX	-	93304767	93632155	8813	protein_coding	polymerase_(DNA_directed)_alpha_1
ENSMUSG00000047636	51.165	38.0378	33.6621	190.435	198.68	184.302	2.15247	6.14e-29	6.74e-28	Cdcp2	chr4	+	107096891	107107748	2611	protein_coding	CUB_domain_containing_protein_2
ENSMUSG00000010110	1902.81	1917.74	1952.4	1262.94	1332.21	1278.6	-0.573848	6.33e-29	6.95e-28	Stx5a	chr19	+	8741413	8756069	5808	protein_coding	syntaxin_5A
ENSMUSG00000039100	1820.77	1802.57	1759.34	2558.32	2502.22	2595.94	0.50715	7.16e-29	7.84e-28	2018-03-06	chr15	-	31455899	31531037	6236	protein_coding	membrane-associated_ring_finger_(C3HC4)_6
ENSMUSG00000042903	718.075	703.699	706.905	268.911	379.124	334.048	-1.10588	7.46e-29	8.17e-28	Foxo4	chrX	+	101254528	101260873	3485	protein_coding	forkhead_box_O4
ENSMUSG00000102202	21.1717	15.8491	20.7913	117.191	149.73	171.736	2.77858	7.87e-29	8.62e-28	Gm33280	chr1	+	36132042	36138746	4340	lincRNA	predicted_gene_33280
ENSMUSG00000030228	295.522	281.057	294.049	94.1713	98.8601	98.4342	-1.55665	7.95e-29	8.69e-28	Pik3c2g	chr6	+	139587221	139969284	12647	protein_coding	phosphatidylinositol_3-kinase_C2_domain_containing_gamma_polypeptide
ENSMUSG00000024925	275.233	274.717	277.217	571.306	592.201	547.671	1.04267	7.95e-29	8.7e-28	Rnaseh2c	chr19	+	5601873	5603439	1455	protein_coding	ribonuclease_H2_subunit_C
ENSMUSG00000051695	6090.4	5746.87	5664.15	7506.5	7884.81	8010.87	0.418346	7.99e-29	8.73e-28	Pcbp1	chr6	-	86524492	86526321	1830	protein_coding	poly(rC)_binding_protein_1
ENSMUSG00000003072	1238.55	1193.96	1191.05	1795.53	1791	1901.66	0.596808	8.28e-29	9.04e-28	Atp5d	chr10	+	80138632	80145818	1928	protein_coding	ATP_synthase_H+_transporting_mitochondrial_F1_complex_delta_subunit
ENSMUSG00000026994	67.926	92.9812	76.2348	285.653	240.911	283.784	1.74702	8.52e-29	9.3e-28	Galnt3	chr2	-	66082766	66124994	4374	protein_coding	UDP-N-acetyl-alpha-D-galactosamine:polypeptide_N-acetylgalactosaminyltransferase_3
ENSMUSG00000028484	1301.18	1292.23	1295	1994.34	1990.64	1852.45	0.585156	8.99e-29	9.81e-28	Psip1	chr4	-	83455680	83486459	5082	protein_coding	PC4_and_SFRS1_interacting_protein_1
ENSMUSG00000026434	3675.94	3672.76	3800.85	4879.12	4896.93	5145.8	0.419935	1.01e-28	1.1e-27	Nucks1	chr1	+	131910534	131936321	6779	protein_coding	nuclear_casein_kinase_and_cyclin-dependent_kinase_substrate_1
ENSMUSG00000031652	760.418	695.246	744.527	1194.93	1201.68	1225.19	0.715399	1.04e-28	1.14e-27	N4bp1	chr8	-	86841139	86885258	6469	protein_coding	NEDD4_binding_protein_1
ENSMUSG00000074039	270.822	325.434	254.446	66.9662	89.262	89.0096	-1.75819	1.06e-28	1.15e-27	4930520O04Rik	chr9	+	114368303	114377229	3745	processed_transcript	RIKEN_cDNA_4930520O04_gene
ENSMUSG00000032595	0.882156	0	0.990062	96.264	113.257	79.5851	5.14829	1.08e-28	1.17e-27	Cdhr4	chr9	+	107992497	107999684	3084	protein_coding	cadherin-related_family_member_4
ENSMUSG00000036197	521.354	513.51	557.405	935.435	928.133	923.606	0.804663	1.09e-28	1.18e-27	Gxylt1	chr15	-	93239742	93275161	6704	protein_coding	glucoside_xylosyltransferase_1
ENSMUSG00000041341	1891.34	1965.29	1991.02	1348.74	1266.94	1289.07	-0.581379	1.12e-28	1.21e-27	Atg2b	chr12	-	105613539	105685241	10173	protein_coding	autophagy_related_2B
ENSMUSG00000045328	827.462	996.378	904.917	1556.97	1474.26	1501.64	0.73223	1.14e-28	1.23e-27	Cenpe	chr3	+	135212537	135273611	8620	protein_coding	centromere_protein_E
ENSMUSG00000060073	1187.38	1191.85	1042.54	1806	1794.84	1771.82	0.649065	1.17e-28	1.27e-27	Psma3	chr12	+	70974621	70996347	3894	protein_coding	proteasome_(prosome_macropain)_subunit_alpha_type_3
ENSMUSG00000000131	1092.11	1144.3	1087.09	1757.86	1714.21	1634.64	0.619073	1.21e-28	1.31e-27	Xpo6	chr7	-	126101715	126200501	16920	protein_coding	exportin_6
ENSMUSG00000032320	224.068	185.962	185.142	436.327	501.019	487.982	1.24499	1.21e-28	1.31e-27	Rcn2	chr9	+	56041845	56061882	4745	protein_coding	reticulocalbin_2
ENSMUSG00000039473	2486.8	2517.89	2517.73	1709.73	1724.77	1821.03	-0.516635	1.22e-28	1.33e-27	Ubn1	chr16	+	5050068	5086285	6455	protein_coding	ubinuclein_1
ENSMUSG00000018986	121.737	109.887	100.986	331.692	318.656	301.586	1.4942	1.28e-28	1.39e-27	Slfn3	chr11	+	83191330	83215154	1816	protein_coding	schlafen_3
ENSMUSG00000011008	101.448	90.868	97.0261	0	0	0	-5.46649	1.32e-28	1.43e-27	Mcoln2	chr3	+	146149833	146195513	3288	protein_coding	mucolipin_2
ENSMUSG00000045362	486.068	506.114	475.23	236.475	211.157	208.387	-1.15274	1.35e-28	1.46e-27	Tnfrsf26	chr7	-	143607659	143628722	3218	protein_coding	tumor_necrosis_factor_receptor_superfamily_member_26
ENSMUSG00000001435	3.52862	5.28302	1.98012	88.9395	114.217	96.3398	4.18268	1.36e-28	1.47e-27	Col18a1	chr10	-	77052178	77166548	7021	protein_coding	collagen_type_XVIII_alpha_1
ENSMUSG00000030759	2057.19	2125.89	2066.26	1451.28	1369.64	1429.39	-0.555278	1.53e-28	1.66e-27	Far1	chr7	+	113513834	113571511	8055	protein_coding	fatty_acyl_CoA_reductase_1
ENSMUSG00000023988	265.529	313.812	289.098	587.001	584.522	653.435	1.06696	1.56e-28	1.69e-27	Bysl	chr17	-	47599331	47611492	3854	protein_coding	bystin-like
ENSMUSG00000050628	565.462	586.416	565.326	944.852	1073.06	996.908	0.810283	1.65e-28	1.77e-27	Ubald2	chr11	+	116434094	116439077	1532	protein_coding	UBA-like_domain_containing_2
ENSMUSG00000007038	591.926	530.416	597.008	260.541	289.862	237.708	-1.11635	1.85e-28	2e-27	Neu1	chr17	+	34931253	34935953	3733	protein_coding	neuraminidase_1
ENSMUSG00000021569	191.428	192.302	200.983	445.744	438.632	449.237	1.17995	1.86e-28	2e-27	Trip13	chr13	-	73911347	73937767	3382	protein_coding	thyroid_hormone_receptor_interactor_13
ENSMUSG00000036377	1265.01	1237.28	1145.5	741.86	693.94	745.586	-0.740595	1.95e-28	2.1e-27	C530008M17Rik	chr5	+	76656512	76873554	12305	protein_coding	RIKEN_cDNA_C530008M17_gene
ENSMUSG00000022108	3041.67	3169.81	2888.01	4106.91	4262.5	4169.84	0.462496	1.97e-28	2.12e-27	Itm2b	chr14	-	73362231	73385271	1773	protein_coding	integral_membrane_protein_2B
ENSMUSG00000020902	158.788	173.283	171.281	462.486	384.882	406.303	1.30436	2e-28	2.15e-27	Ntn1	chr11	-	68209364	68400823	6277	protein_coding	netrin_1
ENSMUSG00000021811	576.048	556.831	566.316	930.203	1009.72	1006.33	0.790862	2.02e-28	2.17e-27	Dnajc9	chr14	-	20384638	20388910	1631	protein_coding	DnaJ_heat_shock_protein_family_(Hsp40)_member_C9
ENSMUSG00000044566	202.014	197.585	173.261	51.271	36.4726	34.5567	-2.16775	2.12e-28	2.28e-27	Cage1	chr13	-	38006052	38037069	4523	protein_coding	cancer_antigen_1
ENSMUSG00000020863	3196.05	3329.36	3462.25	2393	2406.23	2292.26	-0.49268	2.18e-28	2.34e-27	Luc7l3	chr11	-	94287890	94321988	7278	protein_coding	LUC7-like_3_(S._cerevisiae)
ENSMUSG00000024791	383.738	395.17	352.462	712.563	757.287	699.511	0.935215	2.29e-28	2.46e-27	Cdca5	chr19	+	6084983	6091777	2129	protein_coding	cell_division_cycle_associated_5
ENSMUSG00000031762	5172.96	5211.18	4949.32	3789.87	3739.41	3936.32	-0.419168	2.36e-28	2.53e-27	Mt2	chr8	+	94172618	94173567	556	protein_coding	metallothionein_2
ENSMUSG00000057894	594.573	627.623	638.59	327.507	303.299	276.453	-1.02905	2.47e-28	2.65e-27	Zfp329	chr7	-	12804977	12818858	6732	protein_coding	zinc_finger_protein_329
ENSMUSG00000020844	306.99	322.265	279.198	592.233	634.432	617.831	1.01651	2.67e-28	2.86e-27	Nxn	chr11	-	76257198	76399140	3239	protein_coding	nucleoredoxin
ENSMUSG00000046070	358.155	345.51	356.422	130.793	145.891	128.802	-1.36971	2.84e-28	3.04e-27	Igfals	chr17	+	24878770	24882008	2111	protein_coding	insulin-like_growth_factor_binding_protein_acid_labile_subunit
ENSMUSG00000029797	111.152	97.2077	115.837	6.27808	9.59806	4.18869	-3.6372	2.91e-28	3.11e-27	Sspo	chr6	+	48448229	48501250	15848	protein_coding	SCO-spondin
ENSMUSG00000041650	283.172	300.076	259.396	608.974	560.527	581.18	1.04838	2.92e-28	3.12e-27	Pcca	chr14	+	122534324	122891100	5210	protein_coding	propionyl-Coenzyme_A_carboxylase_alpha_polypeptide
ENSMUSG00000024855	1353.23	1214.04	1283.12	1927.37	1958	1928.89	0.591875	2.99e-28	3.2e-27	Pacs1	chr19	-	5133688	5273119	4339	protein_coding	phosphofurin_acidic_cluster_sorting_protein_1
ENSMUSG00000034610	1086.82	1010.11	1036.6	1590.45	1605.76	1615.79	0.616222	3.32e-28	3.54e-27	Zcchc11	chr4	+	108459426	108559421	8684	protein_coding	zinc_finger_CCHC_domain_containing_11
ENSMUSG00000037313	748.95	797.737	681.163	1224.23	1256.39	1241.95	0.739101	3.4e-28	3.62e-27	Tacc3	chr5	+	33658128	33678995	3552	protein_coding	transforming_acidic_coiled-coil_containing_protein_3
ENSMUSG00000059852	139.381	127.849	166.33	9.41713	16.3167	27.2265	-2.87696	3.45e-28	3.68e-27	Kcng2	chr18	-	80294546	80364254	2989	protein_coding	potassium_voltage-gated_channel_subfamily_G_member_2
ENSMUSG00000028149	920.971	899.171	915.808	1438.73	1397.48	1426.25	0.637495	3.62e-28	3.85e-27	Rap1gds1	chr3	-	138925902	139075201	7559	protein_coding	RAP1_GTP-GDP_dissociation_stimulator_1
ENSMUSG00000090958	3.52862	3.16981	1.98012	89.9859	90.2218	107.859	4.30829	3.66e-28	3.89e-27	Lrrc32	chr7	+	98489283	98502181	4688	protein_coding	leucine_rich_repeat_containing_32
ENSMUSG00000032507	269.057	253.585	258.406	94.1713	69.1061	63.8775	-1.75158	3.74e-28	3.98e-27	Fbxl2	chr9	-	113963637	114046191	4444	protein_coding	F-box_and_leucine-rich_repeat_protein_2
ENSMUSG00000021549	752.479	774.491	789.08	1258.76	1309.18	1202.15	0.701996	3.75e-28	3.99e-27	Rasa1	chr13	-	85214780	85289029	7296	protein_coding	RAS_p21_protein_activator_1
ENSMUSG00000025630	1264.13	1247.85	1167.28	1854.13	1816.91	1863.97	0.58738	4.32e-28	4.59e-27	Hprt	chrX	+	52988137	53021659	1289	protein_coding	hypoxanthine_guanine_phosphoribosyl_transferase
ENSMUSG00000049076	1490.84	1470.79	1436.58	2157.57	2074.14	2190.68	0.544579	4.34e-28	4.61e-27	Acap2	chr16	-	31092413	31201238	6493	protein_coding	ArfGAP_with_coiled-coil_ankyrin_repeat_and_PH_domains_2
ENSMUSG00000019214	166.727	157.434	181.181	410.168	413.677	392.69	1.25506	4.85e-28	5.15e-27	Chtf18	chr17	-	25718926	25727419	4584	protein_coding	CTF18_chromosome_transmission_fidelity_factor_18
ENSMUSG00000073538	292.876	311.698	288.108	117.191	82.5433	76.4436	-1.66588	4.96e-28	5.26e-27	E330020D12Rik	chr1	-	153404827	153414233	2287	processed_transcript	Riken_cDNA_E330020D12_gene
ENSMUSG00000038178	261.118	244.076	243.555	575.491	492.381	563.379	1.11256	5.01e-28	5.31e-27	Slc43a2	chr11	+	75531694	75577575	10042	protein_coding	solute_carrier_family_43_member_2
ENSMUSG00000024601	812.465	739.623	785.119	1254.57	1288.06	1246.13	0.693624	5.63e-28	5.97e-27	Isoc1	chr18	+	58659482	58679570	2563	protein_coding	isochorismatase_domain_containing_1
ENSMUSG00000079186	7.9394	7.39623	5.94037	111.959	129.574	85.8681	3.59154	5.69e-28	6.02e-27	Gzmc	chr14	-	56231401	56234656	934	protein_coding	granzyme_C
ENSMUSG00000086602	0	0	0	86.8468	86.3826	95.2927	5.41985	6.21e-28	6.57e-27	Gm15609	chr15	-	89520096	89523677	2960	processed_transcript	predicted_gene_15609
ENSMUSG00000029516	598.102	608.604	572.256	996.123	986.681	1091.15	0.785855	6.31e-28	6.67e-27	Cit	chr5	+	115845278	116008947	16417	protein_coding	citron
ENSMUSG00000031805	843.341	838.944	860.364	1388.5	1321.65	1315.25	0.66087	6.85e-28	7.23e-27	Jak3	chr8	+	71676296	71690575	5352	protein_coding	Janus_kinase_3
ENSMUSG00000030470	87.3334	110.944	118.807	5.23174	6.71864	5.23586	-3.77164	6.9e-28	7.29e-27	Csrp3	chr7	-	48830398	48848033	2671	protein_coding	cysteine_and_glycine-rich_protein_3
ENSMUSG00000043909	1573.77	1594.42	1625.68	1058.9	1039.47	921.511	-0.664274	7.12e-28	7.51e-27	Trp53bp1	chr2	-	121193281	121271407	14164	protein_coding	transformation_related_protein_53_binding_protein_1
ENSMUSG00000053716	103.212	117.283	145.539	343.202	330.173	358.133	1.47818	7.22e-28	7.62e-27	Dusp7	chr9	+	106368632	106375724	3356	protein_coding	dual_specificity_phosphatase_7
ENSMUSG00000043157	352.862	369.812	328.701	123.469	141.092	132.991	-1.38502	7.92e-28	8.35e-27	Arl11	chr14	+	61309753	61311936	1482	protein_coding	ADP-ribosylation_factor-like_11
ENSMUSG00000055835	214.364	192.302	193.062	40.8076	39.3521	58.6416	-2.06123	8.21e-28	8.65e-27	Zfp1	chr8	+	111643443	111671008	1871	protein_coding	zinc_finger_protein_1
ENSMUSG00000071359	666.91	635.02	689.083	1124.82	1122.01	1070.21	0.733547	8.61e-28	9.07e-27	Tbpl1	chr10	-	22703879	22731938	3271	protein_coding	TATA_box_binding_protein-like_1
ENSMUSG00000022228	690.728	696.303	734.626	386.102	367.606	308.916	-0.990802	9.09e-28	9.57e-27	Zscan26	chr13	-	21442175	21453730	4371	protein_coding	zinc_finger_and_SCAN_domain_containing_26
ENSMUSG00000020840	1219.14	1256.3	1285.1	1883.43	1984.88	1812.65	0.595001	9.12e-28	9.59e-27	Blmh	chr11	+	76924809	76987379	5891	protein_coding	bleomycin_hydrolase
ENSMUSG00000021124	366.095	323.321	351.472	660.245	681.463	672.284	0.944973	9.36e-28	9.84e-27	Vti1b	chr12	-	79156017	79172667	1612	protein_coding	vesicle_transport_through_interaction_with_t-SNAREs_1B
ENSMUSG00000030824	3714.76	3839.7	3675.11	4842.5	4965.08	5015.95	0.400567	9.38e-28	9.85e-27	Nucb1	chr7	-	45492674	45510408	2639	protein_coding	nucleobindin_1
ENSMUSG00000035929	517.825	579.02	503.942	908.23	1035.63	955.021	0.855338	9.64e-28	1.01e-26	H2-Q4	chr17	+	35379617	35385290	2596	protein_coding	histocompatibility_2_Q_region_locus_4
ENSMUSG00000074874	164.081	158.491	141.579	387.149	408.878	363.369	1.30651	1.01e-27	1.06e-26	Ctla2b	chr13	-	60895351	60897447	1147	protein_coding	cytotoxic_T_lymphocyte-associated_protein_2_beta
ENSMUSG00000042444	1175.03	1251.02	1197.98	759.648	725.614	744.539	-0.698259	1.02e-27	1.07e-26	Fam63b	chr9	-	70599014	70657174	8081	protein_coding	family_with_sequence_similarity_63_member_B
ENSMUSG00000031513	880.391	741.737	755.418	1431.4	1297.66	1344.57	0.771113	1.19e-27	1.25e-26	Leprotl1	chr8	-	34135572	34147033	2879	protein_coding	leptin_receptor_overlapping_transcript-like_1
ENSMUSG00000030298	636.916	581.133	586.117	981.474	1067.3	1057.64	0.779699	1.21e-27	1.27e-26	Sec13	chr6	-	113728062	113740743	3184	protein_coding	SEC13_homolog_nuclear_pore_and_COPII_coat_complex_component
ENSMUSG00000040247	619.273	633.963	708.885	328.553	326.334	330.906	-0.986807	1.23e-27	1.29e-26	Tbc1d10c	chr19	-	4184358	4191047	1758	protein_coding	TBC1_domain_family_member_10c
ENSMUSG00000047604	881.274	919.246	937.589	498.061	541.331	521.492	-0.806274	1.24e-27	1.3e-26	Frat2	chr19	-	41845978	41848132	2155	protein_coding	frequently_rearranged_in_advanced_T_cell_lymphomas_2
ENSMUSG00000079339	21.1717	17.9623	19.8012	120.33	171.805	131.944	2.71063	1.4e-27	1.46e-26	Ifit1bl1	chr19	-	34592888	34601968	2275	protein_coding	interferon_induced_protein_with_tetratricpeptide_repeats_1B_like_1
ENSMUSG00000004270	1122.1	1141.13	1169.26	1711.82	1705.58	1711.08	0.578456	1.52e-27	1.59e-26	Lpcat3	chr6	+	124663027	124704418	3268	protein_coding	lysophosphatidylcholine_acyltransferase_3
ENSMUSG00000048578	7322.77	7214.5	7314.58	9031.03	9098	9341.82	0.329765	1.57e-27	1.64e-26	Mlec	chr5	-	115142981	115158179	6007	protein_coding	malectin
ENSMUSG00000026031	943.024	910.793	943.529	1419.89	1480.02	1434.63	0.630075	1.69e-27	1.76e-26	Cflar	chr1	+	58711508	58758884	12669	protein_coding	CASP8_and_FADD-like_apoptosis_regulator
ENSMUSG00000061758	791.294	815.699	790.07	471.903	420.395	405.256	-0.88146	1.74e-27	1.81e-26	Akr1b10	chr6	+	34384218	34396950	3535	protein_coding	aldo-keto_reductase_family_1_member_B10_(aldose_reductase)
ENSMUSG00000037652	1052.41	1130.57	1127.68	682.219	659.387	638.775	-0.737948	1.76e-27	1.83e-26	Phc3	chr3	-	30899371	30969415	17485	protein_coding	polyhomeotic-like_3_(Drosophila)
ENSMUSG00000036097	1674.33	1737.06	1731.62	1143.66	1139.29	1153.98	-0.579897	1.8e-27	1.87e-26	Fam178a	chr19	+	44931119	44983787	6880	protein_coding	family_with_sequence_similarity_178_member_A
ENSMUSG00000055067	646.62	640.303	650.471	298.209	326.334	354.991	-0.978359	1.81e-27	1.89e-26	Smyd3	chr1	-	178951960	179518041	9184	protein_coding	SET_and_MYND_domain_containing_3
ENSMUSG00000070934	880.391	811.473	879.175	1326.77	1400.36	1365.51	0.667963	1.87e-27	1.94e-26	Rraga	chr4	+	86575668	86577285	1618	protein_coding	Ras-related_GTP_binding_A
ENSMUSG00000020523	911.267	916.077	900.957	543.054	525.974	508.926	-0.786938	1.93e-27	2.01e-26	Fam114a2	chr11	-	57482993	57518617	3075	protein_coding	family_with_sequence_similarity_114_member_A2
ENSMUSG00000022996	89.9799	91.9246	95.046	0	2.87942	1.04717	-4.76128	2.02e-27	2.1e-26	Wnt10b	chr15	-	98771753	98778150	2334	protein_coding	wingless-type_MMTV_integration_site_family_member_10B
ENSMUSG00000012848	19348.3	18729.4	18006.3	14517	15044	14698.1	-0.341429	2.05e-27	2.13e-26	Rps5	chr7	+	12922290	12926686	1734	protein_coding	ribosomal_protein_S5
ENSMUSG00000050097	0	0	0	93.1249	72.9453	97.387	5.38342	2.1e-27	2.18e-26	Ces2b	chr8	+	104831572	104840093	3408	protein_coding	carboxyesterase_2B
ENSMUSG00000041685	691.61	713.208	758.388	349.48	378.164	401.067	-0.93291	2.11e-27	2.19e-26	Fcho2	chr13	-	98723407	98815449	5229	protein_coding	FCH_domain_only_2
ENSMUSG00000017221	956.257	958.341	870.265	1495.23	1429.15	1466.04	0.654541	2.16e-27	2.24e-26	Psmd3	chr11	+	98682554	98695979	4967	protein_coding	proteasome_(prosome_macropain)_26S_subunit_non-ATPase_3
ENSMUSG00000029178	235.536	233.51	208.903	74.2907	41.2717	37.6982	-2.09095	2.19e-27	2.27e-26	Klf3	chr5	+	64803388	64832901	11243	protein_coding	Kruppel-like_factor_3_(basic)
ENSMUSG00000035545	3368.95	3425.51	3520.66	2529.02	2476.3	2257.7	-0.504906	2.26e-27	2.34e-26	Leng8	chr7	+	4137039	4148177	6395	protein_coding	leukocyte_receptor_cluster_(LRC)_member_8
ENSMUSG00000059182	1395.57	1310.19	1408.86	2126.18	2101.98	1948.79	0.584374	2.42e-27	2.5e-26	Skap2	chr6	-	51857422	52012549	11357	protein_coding	src_family_associated_phosphoprotein_2
ENSMUSG00000020267	1616.11	1538.42	1412.82	2237.09	2505.09	2307.97	0.62456	2.47e-27	2.55e-26	Hint1	chr11	+	54866383	54870501	872	protein_coding	histidine_triad_nucleotide_binding_protein_1
ENSMUSG00000100349	550.465	553.661	593.047	281.467	266.826	282.736	-1.02406	2.53e-27	2.62e-26	Gm28188	chr1	-	101880506	101880741	236	processed_pseudogene	predicted_gene_28188
ENSMUSG00000004609	93.5085	92.9812	102.966	3.13904	5.75884	2.09434	-4.08615	2.54e-27	2.63e-26	Cd33	chr7	-	43524216	43544428	7771	protein_coding	CD33_antigen
ENSMUSG00000028197	0	0	0	94.1713	76.7845	89.0096	5.37379	2.58e-27	2.67e-26	Col24a1	chr3	+	145292472	145552011	7621	protein_coding	collagen_type_XXIV_alpha_1
ENSMUSG00000027242	312.283	285.283	307.909	618.391	597	586.416	0.985029	2.68e-27	2.76e-26	Wdr76	chr2	+	121506723	121544860	6305	protein_coding	WD_repeat_domain_76
ENSMUSG00000022195	1684.04	1593.36	1719.74	1123.78	1067.3	1080.68	-0.610521	2.72e-27	2.81e-26	6030458C11Rik	chr15	-	12808177	12824657	3974	protein_coding	RIKEN_cDNA_6030458C11_gene
ENSMUSG00000026923	287.583	297.963	281.178	103.588	104.619	89.0096	-1.5203	3.05e-27	3.14e-26	Notch1	chr2	-	26457903	26516663	14232	protein_coding	notch_1
ENSMUSG00000025880	427.846	436.378	386.124	171.601	178.524	179.066	-1.22868	3.19e-27	3.29e-26	Smad7	chr18	+	75367529	75395935	4521	protein_coding	SMAD_family_member_7
ENSMUSG00000022814	953.61	921.36	922.738	1462.79	1441.63	1414.73	0.624379	3.25e-27	3.34e-26	Umps	chr16	-	33954782	33967038	3484	protein_coding	uridine_monophosphate_synthetase
ENSMUSG00000030007	4214.94	4289.82	4126.58	5359.39	5563.04	5623.31	0.389294	3.55e-27	3.65e-26	Cct7	chr6	+	85451514	85468475	6778	protein_coding	chaperonin_containing_Tcp1_subunit_7_(eta)
ENSMUSG00000029385	736.6	723.774	750.467	357.851	405.998	412.586	-0.905111	3.73e-27	3.84e-26	Ccng2	chr5	+	93267257	93276231	5458	protein_coding	cyclin_G2
ENSMUSG00000062075	441.96	437.434	464.339	814.058	769.765	871.247	0.864795	3.85e-27	3.96e-26	Lmnb2	chr10	-	80901203	80918245	4286	protein_coding	lamin_B2
ENSMUSG00000022858	2113.65	2102.64	2039.53	2994.65	2832.39	2887.05	0.477069	3.89e-27	4e-26	Tra2b	chr16	-	22244549	22266005	5383	protein_coding	transformer_2_beta_homolog_(Drosophila)
ENSMUSG00000029366	349.334	378.265	385.134	682.219	688.181	744.539	0.923043	4.03e-27	4.13e-26	Dck	chr5	+	88764996	88783281	3781	protein_coding	deoxycytidine_kinase
ENSMUSG00000071715	1132.69	1141.13	1176.19	687.45	718.895	717.313	-0.697509	4.09e-27	4.19e-26	Ncf4	chr15	+	78244801	78262580	2021	protein_coding	neutrophil_cytosolic_factor_4
ENSMUSG00000033032	0	0	0	77.4297	91.1816	86.9153	5.3557	4.3e-27	4.41e-26	Afap1l1	chr18	-	61730261	61786702	3680	protein_coding	actin_filament_associated_protein_1-like_1
ENSMUSG00000034723	1030.36	949.888	996.993	588.047	580.683	588.511	-0.75917	4.54e-27	4.65e-26	Tmx4	chr2	-	134594185	134644145	10907	protein_coding	thioredoxin-related_transmembrane_protein_4
ENSMUSG00000029538	868.923	829.435	806.901	1277.59	1347.57	1368.65	0.67015	4.82e-27	4.93e-26	Srsf9	chr5	+	115327177	115333080	1360	protein_coding	serine/arginine-rich_splicing_factor_9
ENSMUSG00000010376	884.802	785.057	817.792	1339.32	1297.66	1408.45	0.697064	5.01e-27	5.12e-26	Nedd8	chr14	-	55662265	55671906	604	protein_coding	neural_precursor_cell_expressed_developmentally_down-regulated_gene_8
ENSMUSG00000027478	314.047	328.604	331.671	614.206	641.151	626.209	0.945557	5.25e-27	5.37e-26	Dnmt3b	chr2	+	153649450	153687730	5106	protein_coding	DNA_methyltransferase_3B
ENSMUSG00000052031	808.937	786.114	811.851	444.698	466.466	393.737	-0.878037	5.59e-27	5.72e-26	Tagap1	chr17	-	6954965	6961156	2358	protein_coding	T_cell_activation_GTPase_activating_protein_1
ENSMUSG00000025236	495.772	437.434	445.528	832.893	873.424	803.181	0.858232	5.63e-27	5.75e-26	Adpgk	chr9	+	59291572	59316199	2470	protein_coding	ADP-dependent_glucokinase
ENSMUSG00000009418	305.226	383.548	329.691	651.874	685.302	695.322	0.99485	5.92e-27	6.04e-26	Nav1	chr1	-	135434580	135607295	17303	protein_coding	neuron_navigator_1
ENSMUSG00000020311	1118.57	1156.98	1102.93	682.219	714.096	658.671	-0.713873	5.98e-27	6.1e-26	Erlec1	chr11	-	30930774	30954335	3260	protein_coding	endoplasmic_reticulum_lectin_1
ENSMUSG00000030761	763.947	819.925	695.024	1262.94	1225.67	1292.21	0.728464	6.05e-27	6.17e-26	Myo7a	chr7	-	98051060	98119524	8566	protein_coding	myosin_VIIA
ENSMUSG00000071172	3996.17	3717.14	3770.16	5116.64	5014.03	5285.08	0.423463	6.42e-27	6.54e-26	Srsf3	chr17	+	29032673	29043366	5109	protein_coding	serine/arginine-rich_splicing_factor_3
ENSMUSG00000062397	1310	1317.59	1295.99	1888.66	1886.02	1964.49	0.547533	6.43e-27	6.55e-26	Zfp706	chr15	-	36997031	37007402	4413	protein_coding	zinc_finger_protein_706
ENSMUSG00000029096	38.8149	38.0378	35.6422	185.204	157.408	173.831	2.13288	6.49e-27	6.61e-26	Htra3	chr5	-	35652023	35679782	4439	protein_coding	HtrA_serine_peptidase_3
ENSMUSG00000020847	0	1.0566	0	76.3834	91.1816	87.9624	5.16493	6.87e-27	6.99e-26	Rph3al	chr11	-	75830999	75938429	3814	protein_coding	rabphilin_3A-like_(without_C2_domains)
ENSMUSG00000058093	514.297	523.019	526.713	254.262	219.796	261.793	-1.08169	7.55e-27	7.68e-26	Zfp729b	chr13	-	67589443	67609707	4861	protein_coding	zinc_finger_protein_729b
ENSMUSG00000037446	1.76431	1.0566	1.98012	73.2443	95.9806	96.3398	4.61974	7.91e-27	8.03e-26	Tulp1	chr17	-	28351515	28365182	6194	protein_coding	tubby_like_protein_1
ENSMUSG00000030533	538.115	428.982	486.121	849.634	937.731	949.785	0.905603	8.08e-27	8.21e-26	Unc45a	chr7	-	80325292	80341005	5054	protein_coding	unc-45_homolog_A_(C._elegans)
ENSMUSG00000028559	988.014	1035.47	957.39	1593.59	1471.38	1570.76	0.635512	8.12e-27	8.24e-26	Osbpl9	chr4	-	109061145	109202272	7006	protein_coding	oxysterol_binding_protein-like_9
ENSMUSG00000026785	260.236	276.831	283.158	600.603	561.487	527.775	1.03719	8.27e-27	8.39e-26	Pkn3	chr2	+	30077684	30091022	4255	protein_coding	protein_kinase_N3
ENSMUSG00000034928	1853.41	1871.25	1811.81	1254.57	1240.07	1276.5	-0.553072	8.28e-27	8.39e-26	Rnf44	chr13	-	54679399	54693907	5202	protein_coding	ring_finger_protein_44
ENSMUSG00000054452	2027.19	2020.23	1905.87	2758.17	2768.08	2780.24	0.479667	8.44e-27	8.55e-26	Aes	chr10	+	81559494	81566362	1411	protein_coding	amino-terminal_enhancer_of_split
ENSMUSG00000030742	126.148	85.585	96.0361	295.07	332.093	303.68	1.56409	9.14e-27	9.26e-26	Lat	chr7	-	126363824	126369570	2767	protein_coding	linker_for_activation_of_T_cells
ENSMUSG00000030930	277.879	259.925	237.615	85.8005	81.5835	78.5379	-1.63015	9.38e-27	9.5e-26	Chst15	chr7	-	132235780	132317228	6754	protein_coding	carbohydrate_(N-acetylgalactosamine_4-sulfate_6-O)_sulfotransferase_15
ENSMUSG00000034714	295.522	330.717	340.581	93.1249	108.458	131.944	-1.51246	1.02e-26	1.03e-25	Ttyh2	chr11	+	114675431	114720977	3739	protein_coding	tweety_homolog_2_(Drosophila)
ENSMUSG00000032741	710.135	761.812	718.785	358.897	396.4	410.491	-0.904257	1.05e-26	1.06e-25	Tpcn1	chr5	-	120534153	120588673	8462	protein_coding	two_pore_channel_1
ENSMUSG00000046785	1025.95	1017.51	1071.25	639.318	613.316	624.115	-0.728789	1.07e-26	1.09e-25	Epm2aip1	chr9	+	111271929	111279093	7165	protein_coding	EPM2A_(laforin)_interacting_protein_1
ENSMUSG00000032249	3224.28	3150.8	3055.33	4208.41	4124.29	4232.67	0.413104	1.13e-26	1.14e-25	Anp32a	chr9	+	62341293	62378812	3166	protein_coding	acidic_(leucine-rich)_nuclear_phosphoprotein_32_family_member_A
ENSMUSG00000001227	167.61	136.302	174.251	376.685	410.797	393.737	1.28802	1.16e-26	1.17e-25	Sema6b	chr17	-	56123085	56140343	3977	protein_coding	sema_domain_transmembrane_domain_(TM)_and_cytoplasmic_domain_(semaphorin)_6B
ENSMUSG00000024738	82.9226	86.6416	87.1255	0	0	0	-5.31538	1.18e-26	1.19e-25	Pga5	chr19	-	10668957	10678071	1416	protein_coding	pepsinogen_5_group_I
ENSMUSG00000028521	195.839	193.359	146.529	417.493	429.033	458.661	1.27024	1.21e-26	1.22e-25	Slc35d1	chr4	-	103170649	103215164	8528	protein_coding	solute_carrier_family_35_(UDP-glucuronic_acid/UDP-N-acetylgalactosamine_dual_transporter)_member_D1
ENSMUSG00000075078	119.973	132.076	139.599	17.7879	21.1157	16.7548	-2.6753	1.25e-26	1.26e-25	Olfr1250	chr2	-	89656395	89661216	1764	protein_coding	olfactory_receptor_1250
ENSMUSG00000054408	2016.61	1876.53	1923.69	2708.99	2760.4	2692.28	0.487039	1.27e-26	1.28e-25	Spcs3	chr8	-	54520433	54529998	3466	protein_coding	signal_peptidase_complex_subunit_3_homolog_(S._cerevisiae)
ENSMUSG00000010205	1242.08	1254.19	1252.43	1813.32	1813.07	1958.21	0.573739	1.27e-26	1.28e-25	Raver1	chr9	-	21074168	21091988	3440	protein_coding	ribonucleoprotein_PTB-binding_1
ENSMUSG00000028567	341.394	365.585	374.244	665.477	693.94	674.379	0.908646	1.27e-26	1.28e-25	Txndc12	chr4	+	108834601	108862127	2253	protein_coding	thioredoxin_domain_containing_12_(endoplasmic_reticulum)
ENSMUSG00000004285	1402.63	1393.66	1364.31	937.527	854.228	841.926	-0.658473	1.32e-26	1.33e-25	Atp6v1f	chr6	+	29467718	29470512	1063	protein_coding	ATPase_H+_transporting_lysosomal_V1_subunit_F
ENSMUSG00000089953	83.8048	98.2643	76.2348	0	0	0	-5.31396	1.35e-26	1.36e-25	Rnf224	chr2	-	25234476	25236787	2312	protein_coding	ring_finger_protein_224
ENSMUSG00000040128	1070.94	1179.17	1084.12	634.087	672.824	684.851	-0.739453	1.4e-26	1.41e-25	Pnrc1	chr4	-	33245423	33290163	2095	protein_coding	proline-rich_nuclear_receptor_coactivator_1
ENSMUSG00000034593	1329.41	1214.04	1283.12	1889.7	1867.78	1922.61	0.567204	1.42e-26	1.43e-25	Myo5a	chr9	+	75071015	75223688	14803	protein_coding	myosin_VA
ENSMUSG00000021277	613.098	635.02	607.898	1022.28	1024.11	1017.85	0.721571	1.55e-26	1.56e-25	Traf3	chr12	+	111166370	111267153	7350	protein_coding	TNF_receptor-associated_factor_3
ENSMUSG00000064339	4251.11	4578.27	4317.66	3267.74	3114.57	2861.92	-0.506772	1.59e-26	1.6e-25	mt-Rnr2	chrMT	+	1094	2675	1582	Mt_rRNA	mitochondrially_encoded_16S_rRNA
ENSMUSG00000026456	973.018	995.322	1009.86	1513.02	1498.26	1501.64	0.598689	1.65e-26	1.65e-25	Cyb5r1	chr1	+	134405559	134411740	4437	protein_coding	cytochrome_b5_reductase_1
ENSMUSG00000061613	863.63	806.19	857.394	1325.72	1346.61	1299.54	0.649666	1.69e-26	1.69e-25	U2af1	chr17	-	31647082	31658754	974	protein_coding	U2_small_nuclear_ribonucleoprotein_auxiliary_factor_(U2AF)_1
ENSMUSG00000034807	1873.7	1822.64	1941.51	1272.36	1297.66	1257.65	-0.557547	1.75e-26	1.75e-25	Colgalt1	chr8	+	71611024	71624909	3179	protein_coding	collagen_beta(1-O)galactosyltransferase_1
ENSMUSG00000021177	264.647	264.151	265.337	542.008	519.255	551.86	1.01525	1.79e-26	1.79e-25	Tdp1	chr12	+	99884517	99955219	5464	protein_coding	tyrosyl-DNA_phosphodiesterase_1
ENSMUSG00000034993	2722.33	2602.42	2621.69	1890.75	1890.82	1924.7	-0.477712	2.07e-26	2.06e-25	Vat1	chr11	-	101458745	101466230	2766	protein_coding	vesicle_amine_transport_protein_1_homolog_(T_californica)
ENSMUSG00000037029	1368.22	1374.64	1385.1	885.21	887.821	906.851	-0.621765	2.09e-26	2.09e-25	Zfp146	chr7	-	30161269	30169750	3270	protein_coding	zinc_finger_protein_146
ENSMUSG00000036356	1234.14	1289.06	1285.1	811.966	807.197	798.992	-0.65283	2.12e-26	2.12e-25	Csgalnact1	chr8	-	68356781	68735146	4774	protein_coding	chondroitin_sulfate_N-acetylgalactosaminyltransferase_1
ENSMUSG00000024006	1343.52	1392.61	1333.61	870.561	873.424	879.624	-0.631393	2.13e-26	2.12e-25	Stk38	chr17	-	28970885	29007945	8489	protein_coding	serine/threonine_kinase_38
ENSMUSG00000052917	806.29	739.623	723.736	422.724	411.757	395.831	-0.880288	2.16e-26	2.15e-25	Senp7	chr16	+	56048338	56190012	13853	protein_coding	SUMO1/sentrin_specific_peptidase_7
ENSMUSG00000047747	69.6903	101.434	87.1255	0	0	0	-5.30158	2.16e-26	2.16e-25	Rnf150	chr8	+	82863356	83091271	9685	protein_coding	ring_finger_protein_150
ENSMUSG00000028480	391.677	418.416	363.353	766.973	688.181	767.577	0.91673	2.16e-26	2.16e-25	Glipr2	chr4	+	43957401	43979118	2320	protein_coding	GLI_pathogenesis-related_2
ENSMUSG00000022553	1442.32	1458.11	1463.31	963.686	953.088	951.879	-0.603689	2.51e-26	2.5e-25	Maf1	chr15	+	76351294	76354380	2412	protein_coding	MAF1_homolog_(S._cerevisiae)
ENSMUSG00000020700	456.075	418.416	426.717	776.39	778.403	777.002	0.836109	2.54e-26	2.53e-25	Map3k3	chr11	+	106084613	106155446	4023	protein_coding	mitogen-activated_protein_kinase_kinase_kinase_3
ENSMUSG00000022637	650.149	622.34	632.65	353.665	300.419	321.482	-0.96192	2.61e-26	2.59e-25	Cblb	chr16	+	52031549	52208047	6323	protein_coding	Casitas_B-lineage_lymphoma_b
ENSMUSG00000049090	1618.76	1507.78	1538.56	999.262	1015.48	1041.94	-0.609473	2.62e-26	2.6e-25	Zadh2	chr18	+	84088158	84097514	3321	protein_coding	zinc_binding_alcohol_dehydrogenase_domain_containing_2
ENSMUSG00000037415	994.189	1090.42	1089.07	614.206	657.467	592.699	-0.762522	2.69e-26	2.67e-25	Ranbp10	chr8	-	105768308	105827350	5308	protein_coding	RAN_binding_protein_10
ENSMUSG00000036503	574.283	571.623	550.475	291.931	286.022	273.312	-0.988588	2.71e-26	2.69e-25	Rnf13	chr3	+	57736062	57835233	10019	protein_coding	ring_finger_protein_13
ENSMUSG00000046949	378.445	415.246	364.343	706.285	712.176	729.879	0.888536	2.77e-26	2.75e-25	Nqo2	chr13	+	33964659	33988465	3974	protein_coding	NAD(P)H_dehydrogenase_quinone_2
ENSMUSG00000002983	163.199	139.472	151.48	357.851	378.164	373.84	1.27261	2.81e-26	2.79e-25	Relb	chr7	-	19606217	19629438	3885	protein_coding	avian_reticuloendotheliosis_viral_(v-rel)_oncogene_related_B
ENSMUSG00000068856	568.108	545.208	549.485	959.501	957.887	904.757	0.75981	2.85e-26	2.82e-25	Sf3b4	chr3	+	96172332	96177564	2162	protein_coding	splicing_factor_3b_subunit_4
ENSMUSG00000030051	405.792	468.076	377.214	176.833	160.288	175.925	-1.27251	2.94e-26	2.91e-25	Aplf	chr6	-	87628424	87672193	5925	protein_coding	aprataxin_and_PNKP_like_factor
ENSMUSG00000045519	524.883	553.661	554.435	250.077	287.942	227.236	-1.08221	2.98e-26	2.95e-25	Zfp560	chr9	-	20345136	20385177	4981	protein_coding	zinc_finger_protein_560
ENSMUSG00000004897	4918.9	4992.46	4806.75	6322.03	6179.23	6370.99	0.358335	3e-26	2.97e-25	Hdgf	chr3	+	87906321	87916132	2873	protein_coding	hepatoma-derived_growth_factor
ENSMUSG00000025358	792.176	836.831	795.02	1252.48	1286.14	1270.22	0.651258	3.25e-26	3.21e-25	Cdk2	chr10	-	128697939	128705051	2432	protein_coding	cyclin-dependent_kinase_2
ENSMUSG00000002625	1016.24	1081.96	1029.66	612.113	639.231	520.444	-0.814635	3.37e-26	3.33e-25	Akap8l	chr17	-	32321425	32350581	2075	protein_coding	A_kinase_(PRKA)_anchor_protein_8-like
ENSMUSG00000049550	466.66	396.227	448.498	805.688	785.122	801.087	0.859995	3.37e-26	3.33e-25	Clip1	chr5	-	123577795	123684618	12388	protein_coding	CAP-GLY_domain_containing_linker_protein_1
ENSMUSG00000001440	4810.4	4455.7	4534.49	6082.42	5956.56	6083.02	0.391801	3.76e-26	3.71e-25	Kpnb1	chr11	-	97159714	97187881	6590	protein_coding	karyopherin_(importin)_beta_1
ENSMUSG00000022781	1742.26	1788.83	1639.54	2519.6	2387.04	2534.16	0.52401	3.8e-26	3.75e-25	Pak2	chr16	-	32016290	32079342	6795	protein_coding	p21_protein_(Cdc42/Rac)-activated_kinase_2
ENSMUSG00000031792	291.111	245.132	284.148	574.445	583.562	535.105	1.03549	3.86e-26	3.8e-25	Usb1	chr8	+	95332292	95347507	2791	protein_coding	U6_snRNA_biogenesis_1
ENSMUSG00000027365	3205.75	3448.76	3366.21	2495.54	2382.24	2329.96	-0.474104	3.91e-26	3.86e-25	Trpm7	chr2	-	126791565	126876230	11315	protein_coding	transient_receptor_potential_cation_channel_subfamily_M_member_7
ENSMUSG00000090081	0	1.0566	0	88.9395	73.9051	81.6794	5.10646	3.93e-26	3.87e-25	Gm16587	chr1	-	164143432	164146366	863	antisense	predicted_gene_16587
ENSMUSG00000032301	1309.12	1256.3	1177.18	1799.72	1921.53	1973.92	0.603629	4.02e-26	3.96e-25	Psma4	chr9	+	54950790	54958030	2370	protein_coding	proteasome_(prosome_macropain)_subunit_alpha_type_4
ENSMUSG00000032743	609.57	648.755	590.077	291.931	335.932	302.633	-0.981863	4.2e-26	4.14e-25	D430042O09Rik	chr7	+	125707888	125874793	17086	protein_coding	RIKEN_cDNA_D430042O09_gene
ENSMUSG00000061983	26175.3	25159.9	23941.7	19264.3	20105.1	19615.6	-0.351631	4.63e-26	4.55e-25	Rps12	chr10	-	23785211	23787195	476	protein_coding	ribosomal_protein_S12
ENSMUSG00000042712	770.122	731.171	690.073	379.824	417.516	354.991	-0.921477	4.82e-26	4.74e-25	Wbp5	chrX	+	136245079	136247139	1037	protein_coding	WW_domain_binding_protein_5
ENSMUSG00000022415	261.118	238.793	265.337	86.8468	81.5835	81.6794	-1.58837	4.89e-26	4.8e-25	Syngr1	chr15	+	80091334	80119501	4808	protein_coding	synaptogyrin_1
ENSMUSG00000063281	819.523	883.322	805.911	459.347	455.908	494.265	-0.827808	4.98e-26	4.89e-25	Zfp35	chr18	+	23989632	24005376	3040	protein_coding	zinc_finger_protein_35
ENSMUSG00000037722	456.075	444.831	448.498	795.224	793.76	783.285	0.810063	4.98e-26	4.89e-25	Gnpnat1	chr14	-	45376334	45388802	2629	protein_coding	glucosamine-phosphate_N-acetyltransferase_1
ENSMUSG00000053907	5502.01	5447.86	5574.05	4327.69	4276.9	4077.69	-0.381321	5.33e-26	5.22e-25	Mat2a	chr6	-	72432799	72439558	4486	protein_coding	methionine_adenosyltransferase_II_alpha
ENSMUSG00000046223	103.212	102.491	108.907	264.726	305.218	319.387	1.4783	5.48e-26	5.37e-25	Plaur	chr7	+	24462484	24475968	2617	protein_coding	plasminogen_activator_urokinase_receptor
ENSMUSG00000029203	985.368	940.378	961.351	1506.74	1444.51	1453.47	0.606984	6.2e-26	6.07e-25	Ube2k	chr5	+	65537233	65598988	7892	protein_coding	ubiquitin-conjugating_enzyme_E2K
ENSMUSG00000057342	497.536	444.831	471.27	805.688	856.147	838.785	0.817604	6.61e-26	6.47e-25	Sphk2	chr7	-	45709463	45718002	4092	protein_coding	sphingosine_kinase_2
ENSMUSG00000029128	232.007	221.887	243.555	506.432	483.742	477.51	1.06473	6.63e-26	6.49e-25	Rab28	chr5	-	41624976	41708157	4529	protein_coding	RAB28_member_RAS_oncogene_family
ENSMUSG00000042492	564.58	601.208	554.435	957.408	983.802	947.691	0.746533	6.83e-26	6.68e-25	Tbc1d10b	chr7	-	127197459	127208468	4696	protein_coding	TBC1_domain_family_member_10b
ENSMUSG00000028676	1922.22	1719.1	1694.99	2593.9	2553.08	2675.52	0.549087	7.03e-26	6.87e-25	Srsf10	chr4	+	135855747	135869908	7003	protein_coding	serine/arginine-rich_splicing_factor_10
ENSMUSG00000043733	1830.47	1781.44	1886.07	2530.07	2566.52	2568.71	0.478506	7.51e-26	7.33e-25	Ptpn11	chr5	-	121130533	121191397	7492	protein_coding	protein_tyrosine_phosphatase_non-receptor_type_11
ENSMUSG00000005514	2265.38	2184	2316.75	1611.38	1552.01	1585.42	-0.510531	7.92e-26	7.73e-25	Por	chr5	+	135670033	135735326	4021	protein_coding	P450_(cytochrome)_oxidoreductase
ENSMUSG00000020261	790.412	813.586	896.997	447.837	455.908	483.793	-0.845721	8.25e-26	8.04e-25	Slc36a1	chr11	+	55204350	55236330	5626	protein_coding	solute_carrier_family_36_(proton/amino_acid_symporter)_member_1
ENSMUSG00000056501	337.866	308.529	316.82	608.974	664.186	601.077	0.953665	8.39e-26	8.18e-25	Cebpb	chr2	+	167688915	167690418	1504	protein_coding	CCAAT/enhancer_binding_protein_(C/EBP)_beta
ENSMUSG00000030748	359.037	313.812	320.78	618.391	639.231	667.049	0.945471	8.52e-26	8.3e-25	Il4ra	chr7	+	125552120	125579474	6002	protein_coding	interleukin_4_receptor_alpha
ENSMUSG00000029254	21.1717	14.7925	12.8708	115.098	129.574	120.425	2.73862	8.63e-26	8.41e-25	Stap1	chr5	+	86071746	86106125	6215	protein_coding	signal_transducing_adaptor_family_member_1
ENSMUSG00000052488	853.927	854.793	823.732	1281.78	1312.06	1345.62	0.635681	8.77e-26	8.53e-25	Cherp	chr8	-	72460489	72475233	3794	protein_coding	calcium_homeostasis_endoplasmic_reticulum_protein
ENSMUSG00000037890	207.307	181.736	206.923	47.0856	52.7893	56.5473	-1.88538	8.82e-26	8.58e-25	Wdr19	chr5	+	65199696	65260415	11278	protein_coding	WD_repeat_domain_19
ENSMUSG00000020922	600.748	630.793	611.859	965.779	1054.83	1122.57	0.767758	9.06e-26	8.81e-25	Lsm12	chr11	-	102162497	102185296	2388	protein_coding	LSM12_homolog_(S._cerevisiae)
ENSMUSG00000057230	1023.3	1002.72	1040.56	1498.37	1542.41	1612.64	0.599939	9.21e-26	8.95e-25	Aak1	chr6	+	86849517	87003223	21453	protein_coding	AP2_associated_kinase_1
ENSMUSG00000101739	78.5119	75.019	90.0957	0	0	0	-5.2453	9.29e-26	9.03e-25	Gm5733	chr7	-	47733002	47733940	939	unprocessed_pseudogene	predicted_gene_5733
ENSMUSG00000025199	1211.2	1197.13	1262.33	1794.49	1787.16	1793.81	0.549189	9.51e-26	9.23e-25	Chuk	chr19	-	44073335	44107480	5087	protein_coding	conserved_helix-loop-helix_ubiquitous_kinase
ENSMUSG00000051413	563.698	558.944	605.918	967.871	950.208	980.153	0.742823	1.01e-25	9.78e-25	Plagl2	chr2	-	153227759	153241426	5735	protein_coding	pleiomorphic_adenoma_gene-like_2
ENSMUSG00000036875	410.202	368.755	440.578	779.529	742.89	737.209	0.883639	1.1e-25	1.07e-24	Dna2	chr10	+	62947026	62974185	5878	protein_coding	DNA_replication_helicase/nuclease_2
ENSMUSG00000021025	775.415	755.473	708.885	1164.58	1239.11	1196.92	0.682527	1.12e-25	1.08e-24	Nfkbia	chr12	-	55489411	55492647	1577	protein_coding	nuclear_factor_of_kappa_light_polypeptide_gene_enhancer_in_B_cells_inhibitor_alpha
ENSMUSG00000074886	920.088	954.114	843.533	1417.8	1516.49	1386.46	0.667783	1.12e-25	1.09e-24	Grk6	chr13	+	55445334	55460925	3241	protein_coding	G_protein-coupled_receptor_kinase_6
ENSMUSG00000021486	1864.88	1971.62	1738.55	2633.66	2736.41	2649.35	0.524276	1.14e-25	1.1e-24	Prelid1	chr13	+	55322055	55325271	1088	protein_coding	PRELI_domain_containing_1
ENSMUSG00000052234	79.394	83.4718	78.2149	0	0	0	-5.23589	1.16e-25	1.12e-24	Epx	chr11	-	87864000	87875536	2737	protein_coding	eosinophil_peroxidase
ENSMUSG00000044224	340.512	364.529	339.591	652.921	676.663	632.492	0.906204	1.22e-25	1.18e-24	Dnajc21	chr15	-	10446756	10470516	4777	protein_coding	DnaJ_heat_shock_protein_family_(Hsp40)_member_C21
ENSMUSG00000063142	2.64647	0	0.990062	83.7078	80.6237	79.5851	4.64512	1.28e-25	1.24e-24	Kcnma1	chr14	-	23289431	24004859	6513	protein_coding	potassium_large_conductance_calcium-activated_channel_subfamily_M_alpha_member_1
ENSMUSG00000036450	1531.42	1541.59	1512.82	1000.31	1012.6	1041.94	-0.584823	1.38e-25	1.33e-24	Hif1an	chr19	+	44562850	44576274	6606	protein_coding	hypoxia-inducible_factor_1_alpha_subunit_inhibitor
ENSMUSG00000034254	447.253	445.887	452.459	768.019	785.122	810.511	0.809228	1.38e-25	1.34e-24	Agpat1	chr17	+	34604262	34613449	3001	protein_coding	1-acylglycerol-3-phosphate_O-acyltransferase_1_(lysophosphatidic_acid_acyltransferase_alpha)
ENSMUSG00000040842	883.038	845.284	855.414	1280.73	1369.64	1402.16	0.647004	1.41e-25	1.36e-24	Szrd1	chr4	-	141113001	141139775	3327	protein_coding	SUZ_RNA_binding_domain_containing_1
ENSMUSG00000058672	41.4613	33.8114	29.7019	169.508	152.609	167.548	2.14488	1.44e-25	1.38e-24	Tubb2a	chr13	-	34074301	34078008	1584	protein_coding	tubulin_beta_2A_class_IIA
ENSMUSG00000024579	924.499	912.907	946.5	536.776	577.803	505.784	-0.776574	1.44e-25	1.39e-24	Pcyox1l	chr18	-	61696837	61707635	2645	protein_coding	prenylcysteine_oxidase_1_like
ENSMUSG00000018770	1416.74	1349.28	1403.91	1945.16	2050.15	2049.32	0.534134	1.48e-25	1.42e-24	Atp5g3	chr2	-	73908447	73911326	2181	protein_coding	ATP_synthase_H+_transporting_mitochondrial_F0_complex_subunit_C3_(subunit_9)
ENSMUSG00000022617	940.378	1002.72	932.639	560.842	590.281	545.577	-0.756829	1.51e-25	1.45e-24	Chkb	chr15	-	89416405	89429908	5805	protein_coding	choline_kinase_beta
ENSMUSG00000024240	766.593	834.718	835.613	459.347	468.385	446.095	-0.8216	1.51e-25	1.46e-24	Epc1	chr18	-	6435951	6516108	4475	protein_coding	enhancer_of_polycomb_homolog_1_(Drosophila)
ENSMUSG00000003779	396.088	420.529	373.254	707.331	764.006	714.171	0.874233	1.65e-25	1.58e-24	Kif20a	chr18	+	34624624	34633265	3796	protein_coding	kinesin_family_member_20A
ENSMUSG00000026701	3932.65	3861.89	3950.35	2857.57	2931.25	3031.56	-0.412856	1.66e-25	1.6e-24	Prdx6	chr1	-	161240112	161251219	4804	protein_coding	peroxiredoxin_6
ENSMUSG00000024109	338.748	328.604	364.343	140.211	135.333	139.274	-1.30042	1.72e-25	1.65e-24	Nrxn1	chr17	-	90033631	91093071	20733	protein_coding	neurexin_I
ENSMUSG00000034023	269.94	253.585	210.883	529.452	563.406	498.454	1.10533	1.86e-25	1.78e-24	Fancd2	chr6	+	113531682	113597017	7937	protein_coding	Fanconi_anemia_complementation_group_D2
ENSMUSG00000033004	4620.73	4736.76	4567.16	3616.18	3487.94	3554.1	-0.385311	1.87e-25	1.79e-24	Mycbp2	chr14	-	103113411	103346814	19248	protein_coding	MYC_binding_protein_2
ENSMUSG00000061451	97.0371	110.944	100.986	5.23174	8.63826	12.5661	-3.2649	1.91e-25	1.83e-24	Tmem151a	chr19	-	5070859	5085531	4807	protein_coding	transmembrane_protein_151A
ENSMUSG00000022698	2462.98	2284.38	2344.47	3214.38	3228.79	3467.19	0.480984	1.93e-25	1.85e-24	Naa50	chr16	+	44139830	44163366	4648	protein_coding	N(alpha)-acetyltransferase_50_NatE_catalytic_subunit
ENSMUSG00000039748	143.791	155.321	162.37	359.944	363.767	374.888	1.24048	2.02e-25	1.94e-24	Exo1	chr1	+	175880581	175913489	8422	protein_coding	exonuclease_1
ENSMUSG00000037119	1684.92	1734.95	1782.11	1165.63	1190.16	1173.88	-0.557741	2.34e-25	2.24e-24	D15Ertd621e	chr15	+	58415468	58457801	5621	protein_coding	DNA_segment_Chr_15_ERATO_Doi_621_expressed
ENSMUSG00000022389	1059.47	1065.06	1176.19	664.431	620.995	686.945	-0.740788	2.41e-25	2.3e-24	Tef	chr15	+	81802421	81826861	7865	protein_coding	thyrotroph_embryonic_factor
ENSMUSG00000028053	1844.59	1932.53	2053.39	1263.99	1325.49	1321.53	-0.573975	2.48e-25	2.37e-24	Ash1l	chr3	+	88950622	89079375	14838	protein_coding	ash1_(absent_small_or_homeotic)-like_(Drosophila)
ENSMUSG00000055923	524	529.359	578.196	290.885	245.71	248.18	-1.04901	2.56e-25	2.45e-24	Aasdh	chr5	-	76873659	76905514	8639	protein_coding	aminoadipate-semialdehyde_dehydrogenase
ENSMUSG00000024921	2069.54	2284.38	2265.26	1526.62	1524.17	1473.37	-0.546722	2.75e-25	2.62e-24	Smarca2	chr19	+	26605050	26778322	14269	protein_coding	SWI/SNF_related_matrix_associated_actin_dependent_regulator_of_chromatin_subfamily_a_member_2
ENSMUSG00000031201	662.499	624.454	652.451	1161.45	1148.89	994.813	0.76571	2.76e-25	2.63e-24	Brcc3	chrX	+	75416628	75454001	7887	protein_coding	BRCA1/BRCA2-containing_complex_subunit_3
ENSMUSG00000038342	1772.25	1892.38	1869.24	1278.64	1262.15	1221	-0.554823	2.78e-25	2.65e-24	Mlxip	chr5	+	123394798	123457932	8326	protein_coding	MLX_interacting_protein
ENSMUSG00000045594	1317.06	1447.55	1388.07	904.044	878.223	884.86	-0.636085	2.87e-25	2.73e-24	Glb1	chr9	+	114401076	114474376	2395	protein_coding	galactosidase_beta_1
ENSMUSG00000025408	629.859	772.378	618.789	346.341	326.334	284.831	-1.06749	2.93e-25	2.79e-24	Ddit3	chr10	+	127290774	127296288	1713	protein_coding	DNA-damage_inducible_transcript_3
ENSMUSG00000029456	509.886	488.151	538.594	252.17	255.308	239.802	-1.03255	3.14e-25	3e-24	Acad10	chr5	-	121621026	121660514	6068	protein_coding	acyl-Coenzyme_A_dehydrogenase_family_member_10
ENSMUSG00000028617	184.371	213.434	147.519	418.539	433.832	461.803	1.25748	3.17e-25	3.02e-24	Lrrc42	chr4	-	107233514	107253532	2139	protein_coding	leucine_rich_repeat_containing_42
ENSMUSG00000066000	475.482	467.019	465.329	232.289	217.876	220.953	-1.06161	3.82e-25	3.63e-24	2610305D13Rik	chr4	-	147611937	147642513	4111	protein_coding	RIKEN_cDNA_2610305D13_gene
ENSMUSG00000021458	347.569	369.812	395.035	160.091	150.69	153.934	-1.24574	4.03e-25	3.83e-24	2010111I01Rik	chr13	+	63014934	63326096	6349	protein_coding	RIKEN_cDNA_2010111I01_gene
ENSMUSG00000056665	415.495	422.642	387.114	702.099	758.247	757.105	0.852068	4.12e-25	3.92e-24	Them6	chr15	+	74721204	74724639	1784	protein_coding	thioesterase_superfamily_member_6
ENSMUSG00000069769	2207.15	2242.12	2262.29	1461.75	1473.3	1648.25	-0.549439	4.28e-25	4.07e-24	Msi2	chr11	-	88339382	88718513	10405	protein_coding	musashi_RNA-binding_protein_2
ENSMUSG00000051506	2368.59	2248.46	2411.79	3193.45	3170.24	3193.87	0.442159	4.32e-25	4.1e-24	Wdfy4	chr14	-	32959547	33185508	10512	protein_coding	WD_repeat_and_FYVE_domain_containing_4
ENSMUSG00000025959	402.263	366.642	354.442	668.616	733.292	694.275	0.893725	4.49e-25	4.26e-24	Klf7	chr1	-	64029447	64122282	8131	protein_coding	Kruppel-like_factor_7_(ubiquitous)
ENSMUSG00000061838	1821.65	1710.64	1771.22	1158.31	1235.27	1192.73	-0.563487	4.65e-25	4.41e-24	Suclg2	chr6	-	95473009	95718800	4623	protein_coding	succinate-Coenzyme_A_ligase_GDP-forming_beta_subunit
ENSMUSG00000031627	328.162	302.189	298.999	624.669	607.557	570.709	0.948602	4.82e-25	4.57e-24	Irf2	chr8	+	46739732	46847458	3401	protein_coding	interferon_regulatory_factor_2
ENSMUSG00000063172	70.5725	69.7359	56.4336	210.316	228.434	219.906	1.70778	4.97e-25	4.71e-24	Hspb11	chr4	+	107253593	107279938	2071	protein_coding	heat_shock_protein_family_B_(small)_member_11
ENSMUSG00000021322	632.506	674.114	678.193	375.639	346.49	312.057	-0.934054	5.13e-25	4.86e-24	Aoah	chr13	+	20794119	21024252	2915	protein_coding	acyloxyacyl_hydrolase
ENSMUSG00000039191	962.432	996.378	908.877	1561.15	1477.14	1415.78	0.633818	5.31e-25	5.03e-24	Rbpj	chr5	+	53466152	53657362	12750	protein_coding	recombination_signal_binding_protein_for_immunoglobulin_kappa_J_region
ENSMUSG00000022216	1559.65	1533.13	1531.63	2139.78	2181.64	2185.45	0.49167	5.4e-25	5.11e-24	Psme1	chr14	+	55578123	55581529	2209	protein_coding	proteasome_(prosome_macropain)_activator_subunit_1_(PA28_alpha)
ENSMUSG00000041895	161.434	199.698	166.33	401.797	425.194	393.737	1.20351	5.54e-25	5.24e-24	Wipi1	chr11	-	109573331	109611967	4410	protein_coding	WD_repeat_domain_phosphoinositide_interacting_1
ENSMUSG00000030528	465.778	426.868	381.174	847.541	791.84	746.634	0.898549	5.6e-25	5.29e-24	Blm	chr7	-	80454733	80535119	8777	protein_coding	Bloom_syndrome_RecQ_helicase-like
ENSMUSG00000029547	984.486	879.095	993.033	1428.26	1508.82	1538.3	0.64456	5.63e-25	5.32e-24	Ints1	chr5	-	139751282	139775674	9270	protein_coding	integrator_complex_subunit_1
ENSMUSG00000022515	592.809	567.397	598.988	320.182	299.46	258.651	-0.99547	5.95e-25	5.62e-24	Anks3	chr16	-	4941415	4964237	2483	protein_coding	ankyrin_repeat_and_sterile_alpha_motif_domain_containing_3
ENSMUSG00000020024	664.263	601.208	635.62	1071.46	1003	1068.12	0.720362	6.16e-25	5.81e-24	Cep83	chr10	+	94688790	94790336	2986	protein_coding	centrosomal_protein_83
ENSMUSG00000040043	344.041	355.019	354.442	700.006	624.834	649.247	0.901046	6.66e-25	6.28e-24	Rbms2	chr10	-	128129470	128180297	5609	protein_coding	RNA_binding_motif_single_stranded_interacting_protein_2
ENSMUSG00000001173	1167.09	1177.06	1205.9	733.49	711.217	784.332	-0.669954	6.84e-25	6.44e-24	Ocrl	chrX	+	47912387	47965868	9486	protein_coding	oculocerebrorenal_syndrome_of_Lowe
ENSMUSG00000000346	3805.62	3834.42	3701.84	2764.45	2749.85	2934.18	-0.42464	7.11e-25	6.7e-24	Dazap2	chr15	+	100615628	100620731	1826	protein_coding	DAZ_associated_protein_2
ENSMUSG00000030019	578.694	544.152	506.912	899.859	939.65	942.455	0.76711	7.17e-25	6.75e-24	Fbxl14	chr6	+	119479668	119482630	2963	protein_coding	F-box_and_leucine-rich_repeat_protein_14
ENSMUSG00000028677	1465.26	1575.4	1422.72	2133.5	2126.93	2296.45	0.554274	7.2e-25	6.77e-24	Rnf220	chr4	-	117271463	117497052	7229	protein_coding	ring_finger_protein_220
ENSMUSG00000051853	2552.96	2627.78	2584.06	3423.65	3427.47	3647.3	0.434745	7.39e-25	6.95e-24	Arf3	chr15	-	98737621	98763214	3837	protein_coding	ADP-ribosylation_factor_3
ENSMUSG00000034765	427.846	423.699	350.482	149.628	176.604	167.548	-1.26857	7.69e-25	7.23e-24	Dusp5	chr19	+	53529109	53542431	2473	protein_coding	dual_specificity_phosphatase_5
ENSMUSG00000040688	547.819	523.019	565.326	961.593	975.163	869.153	0.774901	7.75e-25	7.28e-24	Tbl3	chr17	-	24697949	24707660	5686	protein_coding	transducin_(beta)-like_3
ENSMUSG00000024914	1160.03	1017.51	1108.87	1635.44	1764.12	1655.58	0.618349	9.05e-25	8.49e-24	Drap1	chr19	-	5422805	5424979	1741	protein_coding	Dr1_associated_protein_1_(negative_cofactor_2_alpha)
ENSMUSG00000051378	287.583	315.925	294.049	577.584	573.964	576.992	0.941583	9.09e-25	8.53e-24	Kif18b	chr11	-	102905529	102925124	3572	protein_coding	kinesin_family_member_18B
ENSMUSG00000038028	31.7576	28.5283	26.7317	163.23	154.529	127.755	2.26746	9.38e-25	8.8e-24	Tigar	chr6	-	127085116	127109557	3658	protein_coding	Trp53_induced_glycolysis_repulatory_phosphatase
ENSMUSG00000027566	1594.06	1611.32	1642.51	2229.77	2426.39	2261.89	0.512855	9.64e-25	9.03e-24	Psma7	chr2	-	180036373	180042433	3072	protein_coding	proteasome_(prosome_macropain)_subunit_alpha_type_7
ENSMUSG00000027306	961.55	1050.27	967.291	1453.38	1623.99	1547.72	0.634621	9.65e-25	9.04e-24	Nusap1	chr2	+	119618298	119651244	4059	protein_coding	nucleolar_and_spindle_associated_protein_1
ENSMUSG00000005474	72.3368	84.5284	71.2845	0	0	0	-5.16111	9.76e-25	9.13e-24	Myl10	chr5	+	136693146	136701094	1203	protein_coding	myosin_light_chain_10_regulatory
ENSMUSG00000004460	699.549	724.831	759.378	1139.47	1253.51	1142.46	0.694295	1.05e-24	9.82e-24	Dnajb11	chr16	+	22857845	22879634	3236	protein_coding	DnaJ_heat_shock_protein_family_(Hsp40)_member_B11
ENSMUSG00000024030	649.267	701.586	696.014	374.592	374.324	368.605	-0.867449	1.07e-24	1e-23	Abcg1	chr17	+	31057698	31115777	4066	protein_coding	ATP-binding_cassette_sub-family_G_(WHITE)_member_1
ENSMUSG00000027907	573.401	600.152	521.763	932.296	1000.12	948.738	0.763014	1.08e-24	1.01e-23	S100a11	chr3	+	93520488	93526287	511	protein_coding	S100_calcium_binding_protein_A11
ENSMUSG00000031352	418.142	460.68	403.945	718.841	804.318	835.643	0.875887	1.12e-24	1.05e-23	Hccs	chrX	-	169250193	169320372	5151	protein_coding	holocytochrome_c_synthetase
ENSMUSG00000014496	4338.44	4438.8	4528.55	3474.92	3332.45	3290.21	-0.397471	1.13e-24	1.06e-23	Ankrd28	chr14	-	31700015	31830415	5229	protein_coding	ankyrin_repeat_domain_28
ENSMUSG00000046006	572.519	646.642	626.709	330.646	300.419	321.482	-0.948034	1.16e-24	1.08e-23	Gapt	chr13	-	110352615	110357172	2055	protein_coding	Grb2-binding_adaptor_transmembrane
ENSMUSG00000026796	508.122	471.246	442.558	199.852	225.554	232.472	-1.10331	1.3e-24	1.21e-23	Fam129b	chr2	+	32876114	32925254	4672	protein_coding	family_with_sequence_similarity_129_member_B
ENSMUSG00000022436	770.122	733.284	746.507	1215.86	1152.73	1177.02	0.653049	1.3e-24	1.22e-23	Sh3bp1	chr15	+	78899667	78919517	4649	protein_coding	SH3-domain_binding_protein_1
ENSMUSG00000031362	591.044	587.472	605.918	304.487	331.133	291.114	-0.938165	1.32e-24	1.23e-23	Xlr4c	chrX	-	73233688	73243130	2232	protein_coding	X-linked_lymphocyte-regulated_4C
ENSMUSG00000024654	1508.49	1467.62	1491.03	984.613	976.123	1023.09	-0.581521	1.42e-24	1.33e-23	Asrgl1	chr19	-	9109868	9135636	4297	protein_coding	asparaginase_like_1
ENSMUSG00000017561	751.597	695.246	647.501	1152.03	1156.57	1114.19	0.704802	1.62e-24	1.51e-23	Crlf3	chr11	-	80046493	80080991	4261	protein_coding	cytokine_receptor-like_factor_3
ENSMUSG00000028907	773.651	714.265	761.358	1159.35	1176.72	1240.9	0.665816	1.66e-24	1.55e-23	Utp11l	chr4	-	124678160	124693600	4711	protein_coding	UTP11-like_U3_small_nucleolar_ribonucleoprotein_(yeast)
ENSMUSG00000090213	166.727	153.208	141.579	356.804	372.405	362.322	1.22692	1.69e-24	1.57e-23	Tmem189	chr2	-	167642608	167689822	3265	protein_coding	transmembrane_protein_189
ENSMUSG00000035941	812.465	774.491	753.437	1242.01	1289.02	1179.12	0.662286	1.76e-24	1.64e-23	Ibtk	chr9	-	85687360	85749334	8628	protein_coding	inhibitor_of_Bruton_agammaglobulinemia_tyrosine_kinase
ENSMUSG00000027259	332.573	401.51	403.945	163.23	121.895	156.029	-1.3511	1.81e-24	1.68e-23	Adal	chr2	+	121140428	121156680	5317	protein_coding	adenosine_deaminase-like
ENSMUSG00000024851	1339.11	1411.62	1430.64	2012.13	2147.09	1957.16	0.548931	1.84e-24	1.71e-23	Pitpnm1	chr19	+	4099998	4113965	6889	protein_coding	phosphatidylinositol_transfer_protein_membrane-associated_1
ENSMUSG00000038976	1480.26	1387.32	1463.31	2016.31	2106.77	2076.54	0.515888	1.92e-24	1.78e-23	Ppp1r9b	chr11	+	94991035	95006899	5083	protein_coding	protein_phosphatase_1_regulatory_subunit_9B
ENSMUSG00000041328	1907.22	2080.46	2041.51	1358.16	1416.67	1363.42	-0.540482	2.01e-24	1.87e-23	Pcf11	chr7	-	92643543	92669934	7827	protein_coding	cleavage_and_polyadenylation_factor_subunit_homolog_(S._cerevisiae)
ENSMUSG00000079323	0.882156	1.0566	0	85.8005	72.9453	65.9718	4.82213	2.03e-24	1.88e-23	Gm20661	chr9	+	107983058	107995007	2160	protein_coding	predicted_gene_20661
ENSMUSG00000024213	1158.27	1148.53	1063.33	1661.6	1653.75	1684.9	0.567482	2.1e-24	1.94e-23	Nudt3	chr17	-	27579382	27623465	2985	protein_coding	nudix_(nucleotide_diphosphate_linked_moiety_X)-type_motif_3
ENSMUSG00000030701	375.798	369.812	351.472	664.431	684.342	652.388	0.862539	2.19e-24	2.03e-23	Plekhb1	chr7	-	100642892	100662414	3713	protein_coding	pleckstrin_homology_domain_containing_family_B_(evectins)_member_1
ENSMUSG00000019996	35.2862	42.2642	48.5131	175.786	171.805	166.5	1.97718	2.27e-24	2.1e-23	Map7	chr10	+	20148471	20281589	4351	protein_coding	microtubule-associated_protein_7
ENSMUSG00000030225	595.455	612.831	568.296	1007.63	953.088	966.54	0.717925	2.31e-24	2.13e-23	Dera	chr6	+	137754546	137857340	8127	protein_coding	deoxyribose-phosphate_aldolase_(putative)
ENSMUSG00000054091	471.071	462.793	429.687	759.648	814.876	816.794	0.806475	2.32e-24	2.15e-23	1810037I17Rik	chr3	+	122924203	122926184	1160	protein_coding	RIKEN_cDNA_1810037I17_gene
ENSMUSG00000022673	1296.77	1326.04	1382.13	2007.94	1886.02	1913.18	0.535169	2.81e-24	2.59e-23	Mcm4	chr16	-	15623897	15637400	3589	protein_coding	minichromosome_maintenance_deficient_4_homolog_(S._cerevisiae)
ENSMUSG00000034390	1321.47	1273.21	1256.39	1807.04	1870.66	1893.29	0.531045	2.93e-24	2.71e-23	Cmip	chr8	+	117257019	117461503	4732	protein_coding	c-Maf_inducing_protein
ENSMUSG00000066979	1669.04	1697.96	1650.43	2264.3	2372.64	2506.93	0.508985	2.98e-24	2.75e-23	Bub3	chr7	+	131560222	131571895	7006	protein_coding	BUB3_mitotic_checkpoint_protein
ENSMUSG00000095597	4296.1	3970.72	3829.56	2787.47	2918.77	2990.72	-0.475824	3.06e-24	2.82e-23	Gm6472	chrX	-	152909505	152910155	651	transcribed_processed_pseudogene	predicted_pseudogene_6472
ENSMUSG00000017781	1692.86	1660.98	1712.81	2331.26	2319.85	2504.84	0.496758	3.18e-24	2.93e-23	Pitpna	chr11	+	75588097	75628804	4129	protein_coding	phosphatidylinositol_transfer_protein_alpha
ENSMUSG00000025888	343.159	247.246	267.317	575.491	632.512	628.303	1.08399	3.49e-24	3.22e-23	Casp1	chr9	+	5298517	5307265	1497	protein_coding	caspase_1
ENSMUSG00000018820	1556.12	1604.98	1643.5	1006.59	1126.81	974.917	-0.624993	3.5e-24	3.22e-23	Zfyve27	chr19	+	42163951	42194590	8623	protein_coding	zinc_finger_FYVE_domain_containing_27
ENSMUSG00000027254	635.152	636.076	570.276	1003.45	1021.23	1003.19	0.714712	3.7e-24	3.4e-23	Map1a	chr2	+	121289600	121310832	12166	protein_coding	microtubule-associated_protein_1_A
ENSMUSG00000022177	472.835	494.491	491.071	258.448	218.836	191.632	-1.11451	3.76e-24	3.46e-23	Haus4	chr14	-	54541785	54554361	1587	protein_coding	HAUS_augmin-like_complex_subunit_4
ENSMUSG00000057841	17753.4	16769.4	16520.2	12842.9	13845.2	13102.2	-0.359002	3.89e-24	3.58e-23	Rpl32	chr6	-	115805505	115808747	963	protein_coding	ribosomal_protein_L32
ENSMUSG00000038347	0	1.0566	0.990062	72.198	73.9051	72.2549	4.79153	4e-24	3.68e-23	Tcte2	chr17	-	13482553	13761825	8560	protein_coding	t-complex-associated_testis_expressed_2
ENSMUSG00000030990	351.98	334.944	353.452	622.577	627.713	700.558	0.900592	4.24e-24	3.89e-23	Pgap2	chr7	+	102210208	102238567	4531	protein_coding	post-GPI_attachment_to_proteins_2
ENSMUSG00000054150	649.267	664.605	618.789	1003.45	1045.23	1103.72	0.703578	4.81e-24	4.42e-23	Syne3	chr12	-	104929949	105009809	5532	protein_coding	spectrin_repeat_containing_nuclear_envelope_family_member_3
ENSMUSG00000030751	1394.69	1172.83	1183.12	1961.9	1955.13	1896.43	0.628399	4.89e-24	4.49e-23	Psma1	chr7	-	114264606	114276118	2103	protein_coding	proteasome_(prosome_macropain)_subunit_alpha_type_1
ENSMUSG00000030168	2306.84	2323.47	2347.44	3153.69	3076.18	3089.16	0.416938	5.39e-24	4.94e-23	Adipor2	chr6	-	119353150	119417704	5979	protein_coding	adiponectin_receptor_2
ENSMUSG00000019820	791.294	813.586	752.447	467.717	444.39	442.954	-0.795321	5.54e-24	5.08e-23	Utrn	chr10	-	12382188	12861735	12382	protein_coding	utrophin
ENSMUSG00000037740	413.731	427.925	407.906	741.86	700.659	794.804	0.835996	5.6e-24	5.13e-23	Mrps26	chr2	+	130563742	130568695	4358	protein_coding	mitochondrial_ribosomal_protein_S26
ENSMUSG00000097705	207.307	216.604	197.022	62.7808	55.6688	65.9718	-1.71641	5.87e-24	5.38e-23	Gm26740	chr10	-	22187013	22302835	1724	antisense	predicted_gene_26740
ENSMUSG00000024054	1465.26	1510.95	1494.99	2270.57	2095.26	2068.16	0.524241	5.92e-24	5.42e-23	Smchd1	chr17	-	71344489	71475343	19319	protein_coding	SMC_hinge_domain_containing_1
ENSMUSG00000020326	3875.31	3922.12	3780.06	5030.84	4933.4	4906	0.360812	6.53e-24	5.97e-23	Ccng1	chr11	-	40748552	40755311	3512	protein_coding	cyclin_G1
ENSMUSG00000026466	476.364	524.076	460.379	834.985	819.675	861.823	0.782468	6.73e-24	6.15e-23	Tor1aip1	chr1	-	156004599	156036480	5406	protein_coding	torsin_A_interacting_protein_1
ENSMUSG00000023952	1514.66	1496.15	1512.82	2172.22	2289.14	2052.46	0.525411	6.78e-24	6.2e-23	Gtpbp2	chr17	+	46161032	46169370	5305	protein_coding	GTP_binding_protein_2
ENSMUSG00000032264	457.839	408.906	431.667	777.436	786.081	731.973	0.816448	6.83e-24	6.24e-23	Zw10	chr9	+	49055581	49078772	2895	protein_coding	zw10_kinetochore_protein
ENSMUSG00000031545	746.304	730.114	798.98	1247.25	1177.68	1170.74	0.657807	7.14e-24	6.52e-23	Gpat4	chr8	-	23172946	23208453	3944	protein_coding	glycerol-3-phosphate_acyltransferase_4
ENSMUSG00000030785	29.9933	21.1321	24.7516	134.979	134.373	134.038	2.30611	7.19e-24	6.56e-23	Cox6a2	chr7	-	128205435	128206387	680	protein_coding	cytochrome_c_oxidase_subunit_VIa_polypeptide_2
ENSMUSG00000034311	396.088	469.133	384.144	730.351	799.519	767.577	0.877128	7.38e-24	6.73e-23	Kif4	chrX	+	100625737	100727214	5514	protein_coding	kinesin_family_member_4
ENSMUSG00000030104	681.024	652.982	709.875	1065.18	1079.78	1124.66	0.674995	8.01e-24	7.3e-23	Edem1	chr6	+	108828641	108859356	6453	protein_coding	ER_degradation_enhancer_mannosidase_alpha-like_1
ENSMUSG00000056708	209.071	233.51	227.714	439.466	466.466	504.737	1.06704	8.33e-24	7.59e-23	Ier5	chr1	-	155096361	155099636	3276	protein_coding	immediate_early_response_5
ENSMUSG00000094483	1942.51	1858.57	1970.22	2787.47	2558.84	2749.87	0.486573	8.37e-24	7.62e-23	Purb	chr11	-	6467599	6475917	8319	protein_coding	purine_rich_element_binding_protein_B
ENSMUSG00000010517	910.385	912.907	874.225	1323.63	1365.8	1461.85	0.620009	8.39e-24	7.63e-23	Faf1	chr4	+	109676588	109963960	5093	protein_coding	Fas-associated_factor_1
ENSMUSG00000027404	2437.4	2399.55	2449.41	3139.04	3340.13	3344.67	0.430554	8.89e-24	8.08e-23	Snrpb	chr2	-	130171414	130179403	1976	protein_coding	small_nuclear_ribonucleoprotein_B
ENSMUSG00000025340	343.159	341.283	350.482	631.994	612.356	656.577	0.871978	8.95e-24	8.13e-23	Rabgef1	chr5	+	130171798	130214342	4168	protein_coding	RAB_guanine_nucleotide_exchange_factor_(GEF)_1
ENSMUSG00000035314	26.4647	35.9246	35.6422	142.303	146.85	163.359	2.14047	9.07e-24	8.24e-23	Gdpd5	chr7	+	99381414	99461877	6724	protein_coding	glycerophosphodiester_phosphodiesterase_domain_containing_5
ENSMUSG00000028792	1331.17	1314.42	1408.86	1912.72	1983.92	1923.65	0.520837	9.45e-24	8.58e-23	Ak2	chr4	+	128991958	129011529	2140	protein_coding	adenylate_kinase_2
ENSMUSG00000020680	2283.9	2254.8	2415.75	3104.51	3111.69	3243.09	0.443032	9.53e-24	8.65e-23	Taf15	chr11	+	83473086	83506743	2919	protein_coding	TAF15_RNA_polymerase_II_TATA_box_binding_protein_(TBP)-associated_factor
ENSMUSG00000062007	161.434	158.491	131.678	372.5	361.847	342.425	1.23881	9.85e-24	8.94e-23	Hsh2d	chr8	+	72189668	72200995	1262	protein_coding	hematopoietic_SH2_domain_containing
ENSMUSG00000029249	1253.54	1295.4	1192.04	764.88	759.207	839.832	-0.660511	1.06e-23	9.63e-23	Rest	chr5	+	77265491	77286432	7222	protein_coding	RE1-silencing_transcription_factor
ENSMUSG00000030530	1017.13	958.341	978.182	1470.12	1436.83	1541.44	0.587965	1.11e-23	1.01e-22	Furin	chr7	-	80388585	80405436	9178	protein_coding	furin_(paired_basic_amino_acid_cleaving_enzyme)
ENSMUSG00000039233	804.526	874.869	883.136	460.393	529.813	469.133	-0.805958	1.16e-23	1.05e-22	Tbce	chr13	-	13997949	14039638	4540	protein_coding	tubulin-specific_chaperone_E
ENSMUSG00000006127	952.728	1092.53	1001.94	619.438	588.361	617.831	-0.735227	1.18e-23	1.06e-22	Inpp5k	chr11	+	75630988	75648871	5728	protein_coding	inositol_polyphosphate_5-phosphatase_K
ENSMUSG00000020038	574.283	554.718	582.157	974.15	933.892	908.945	0.715968	1.18e-23	1.07e-22	Cry1	chr10	-	85131702	85185054	3014	protein_coding	cryptochrome_1_(photolyase-like)
ENSMUSG00000018166	148.202	124.679	118.807	340.063	306.178	344.52	1.31695	1.22e-23	1.1e-22	Erbb3	chr10	-	128567523	128589652	6016	protein_coding	erb-b2_receptor_tyrosine_kinase_3
ENSMUSG00000013236	2181.57	2000.15	2316.75	1477.44	1475.22	1451.38	-0.560556	1.23e-23	1.11e-22	Ptprs	chr17	-	56412431	56476483	6970	protein_coding	protein_tyrosine_phosphatase_receptor_type_S
ENSMUSG00000020330	749.832	890.718	759.378	1288.05	1304.38	1274.41	0.688317	1.26e-23	1.14e-22	Hmmr	chr11	-	40701395	40733422	5431	protein_coding	hyaluronan_mediated_motility_receptor_(RHAMM)
ENSMUSG00000020634	408.438	393.057	399.985	743.953	666.106	787.473	0.864686	1.28e-23	1.16e-22	Ubxn2a	chr12	-	4879032	4907705	2820	protein_coding	UBX_domain_protein_2A
ENSMUSG00000034667	4165.54	4033.06	4071.14	5252.66	5135.92	5296.6	0.353447	1.3e-23	1.18e-22	Xpot	chr10	-	121587380	121626316	5992	protein_coding	exportin_tRNA_(nuclear_export_receptor_for_tRNAs)
ENSMUSG00000109511	1218.26	1313.36	1198.97	1826.92	1871.62	1765.53	0.550682	1.36e-23	1.22e-22	Nup62	chr7	+	44816088	44830812	2854	protein_coding	nucleoporin_62
ENSMUSG00000025068	3409.53	3308.23	3458.29	2283.13	2500.3	2566.62	-0.468615	1.41e-23	1.27e-22	Gsto1	chr19	+	47854970	47864790	1968	protein_coding	glutathione_S-transferase_omega_1
ENSMUSG00000026519	269.057	251.472	228.704	485.505	520.215	513.114	1.01051	1.45e-23	1.3e-22	Tmem63a	chr1	+	180942344	180975112	4492	protein_coding	transmembrane_protein_63a
ENSMUSG00000021697	252.297	319.095	241.575	597.464	540.371	555.001	1.05306	1.48e-23	1.34e-22	Depdc1b	chr13	+	108316332	108407782	3350	protein_coding	DEP_domain_containing_1B
ENSMUSG00000022564	1632.87	1610.27	1614.79	1104.94	1103.78	1130.95	-0.539854	1.51e-23	1.36e-22	Grina	chr15	+	76246807	76249904	1693	protein_coding	glutamate_receptor_ionotropic_N-methyl_D-aspartate-associated_protein_1_(glutamate_binding)
ENSMUSG00000048126	7.05725	7.39623	9.90062	81.6151	99.8199	94.2455	3.21121	1.63e-23	1.47e-22	Col6a3	chr1	-	90765923	90843971	11963	protein_coding	collagen_type_VI_alpha_3
ENSMUSG00000028809	2312.13	2348.83	2206.85	3120.21	3044.51	3087.06	0.429267	1.66e-23	1.5e-22	Srrm1	chr4	-	135320484	135353321	7299	protein_coding	serine/arginine_repetitive_matrix_1
ENSMUSG00000001999	174.667	184.906	190.092	385.056	434.792	393.737	1.13441	1.7e-23	1.53e-22	Blvra	chr2	+	127070665	127097084	2446	protein_coding	biliverdin_reductase_A
ENSMUSG00000047921	577.812	565.284	671.262	1049.49	1003	1002.14	0.748501	1.71e-23	1.54e-22	Trappc9	chr15	-	72589621	73061204	6363	protein_coding	trafficking_protein_particle_complex_9
ENSMUSG00000001930	0.882156	1.0566	0.990062	66.9662	77.7443	69.1134	4.60668	1.77e-23	1.59e-22	Vwf	chr6	+	125546774	125686679	16064	protein_coding	Von_Willebrand_factor_homolog
ENSMUSG00000062353	9211.47	8503.56	7822.48	6014.41	6263.7	6251.62	-0.462342	1.87e-23	1.67e-22	Gm15772	chr5	+	3236431	3236868	438	processed_pseudogene	predicted_gene_15772
ENSMUSG00000035722	808.937	754.416	812.841	1245.15	1304.38	1184.35	0.649622	1.88e-23	1.68e-22	Abca7	chr10	+	79996494	80015572	6752	protein_coding	ATP-binding_cassette_sub-family_A_(ABC1)_member_7
ENSMUSG00000020225	1144.16	1120	1192.04	734.536	720.815	752.917	-0.64486	2.02e-23	1.81e-22	Tmbim4	chr10	+	120201590	120224917	2581	protein_coding	transmembrane_BAX_inhibitor_motif_containing_4
ENSMUSG00000041538	238.182	244.076	220.784	66.9662	62.3874	91.104	-1.64333	2.07e-23	1.86e-22	H2-Ob	chr17	+	34238903	34245907	3153	protein_coding	histocompatibility_2_O_region_beta_locus
ENSMUSG00000032578	92.6264	82.4152	74.2547	243.799	234.193	253.416	1.52247	2.22e-23	1.99e-22	Cish	chr9	+	107296026	107302784	6419	protein_coding	cytokine_inducible_SH2-containing_protein
ENSMUSG00000057497	602.512	514.567	591.067	956.362	966.525	946.644	0.743105	2.28e-23	2.04e-22	Fam136a	chr6	+	86365646	86370058	2702	protein_coding	family_with_sequence_similarity_136_member_A
ENSMUSG00000027474	7.9394	4.22642	0	87.8932	94.061	70.1605	3.77628	2.3e-23	2.06e-22	Ccm2l	chr2	+	153065955	153081735	2407	protein_coding	cerebral_cavernous_malformation_2-like
ENSMUSG00000020864	353.744	265.208	294.049	598.511	609.477	629.35	0.99657	2.32e-23	2.07e-22	Ankrd40	chr11	+	94328001	94341841	4255	protein_coding	ankyrin_repeat_domain_40
ENSMUSG00000051451	1579.06	1532.08	1604.89	1043.21	1034.67	1108.96	-0.564869	2.38e-23	2.13e-22	Crebzf	chr7	+	90442729	90447994	4174	protein_coding	CREB/ATF_bZIP_transcription_factor
ENSMUSG00000039005	239.946	233.51	223.754	476.088	453.029	489.029	1.01534	2.56e-23	2.29e-22	Tlr4	chr4	+	66827584	66930284	5556	protein_coding	toll-like_receptor_4
ENSMUSG00000032177	804.526	810.416	809.871	1220.04	1214.16	1310.01	0.624809	2.56e-23	2.29e-22	Pde4a	chr9	+	21165714	21213248	7655	protein_coding	phosphodiesterase_4A_cAMP_specific
ENSMUSG00000004849	1169.74	1071.4	1100.95	1584.17	1688.3	1767.63	0.589979	2.69e-23	2.4e-22	Ap1s1	chr5	-	137034993	137046135	2198	protein_coding	adaptor_protein_complex_AP-1_sigma_1
ENSMUSG00000020238	844.223	788.227	844.523	1274.45	1265.98	1254.51	0.612779	2.75e-23	2.46e-22	Ncln	chr10	-	81486249	81496392	3465	protein_coding	nicalin_homolog_(zebrafish)
ENSMUSG00000024457	187.899	219.774	213.853	483.413	426.154	428.293	1.09901	3.01e-23	2.68e-22	Trim26	chr17	+	36837134	36859398	6868	protein_coding	tripartite_motif-containing_26
ENSMUSG00000026037	355.509	358.189	344.542	704.192	616.196	636.681	0.881364	3.09e-23	2.76e-22	Orc2	chr1	-	58462771	58505109	3857	protein_coding	origin_recognition_complex_subunit_2
ENSMUSG00000027361	309.637	276.831	318.8	576.537	562.447	588.511	0.924346	3.23e-23	2.87e-22	Gabpb1	chr2	-	126627442	126676337	7752	protein_coding	GA_repeat_binding_protein_beta_1
ENSMUSG00000054932	712.782	691.02	637.6	1042.16	1148.89	1118.38	0.694266	3.64e-23	3.24e-22	Afp	chr5	+	90490737	90508907	3368	protein_coding	alpha_fetoprotein
ENSMUSG00000044447	1182.09	1120	1096.99	1691.94	1607.68	1713.17	0.557795	3.74e-23	3.32e-22	Dock5	chr14	-	67751928	67933572	10335	protein_coding	dedicator_of_cytokinesis_5
ENSMUSG00000002871	517.825	476.529	489.091	245.892	250.509	249.227	-0.98639	4e-23	3.56e-22	Tpra1	chr6	+	88902251	88912238	4171	protein_coding	transmembrane_protein_adipocyte_asscociated_1
ENSMUSG00000020212	165.845	172.227	167.321	374.592	367.606	378.029	1.138	4.01e-23	3.56e-22	Mdm1	chr10	+	118141787	118168997	3149	protein_coding	transformed_mouse_3T3_cell_double_minute_1
ENSMUSG00000026879	1750.2	1909.29	1808.84	1238.88	1263.11	1266.03	-0.535099	4.17e-23	3.71e-22	Gsn	chr2	+	35256380	35307892	3157	protein_coding	gelsolin
ENSMUSG00000036371	10140.4	9773.6	9413.51	12072.8	12289.4	12233.1	0.318934	4.17e-23	3.71e-22	Serbp1	chr6	+	67238176	67297736	20117	protein_coding	serpine1_mRNA_binding_protein_1
ENSMUSG00000027677	1608.17	1593.36	1700.93	1107.04	1122.97	973.87	-0.611305	4.2e-23	3.73e-22	Ttc14	chr3	+	33799832	33814860	10515	protein_coding	tetratricopeptide_repeat_domain_14
ENSMUSG00000045312	85.5691	86.6416	65.3441	3.13904	1.91961	4.18869	-3.97797	4.22e-23	3.74e-22	Lhfpl2	chr13	+	94057796	94195409	8276	protein_coding	lipoma_HMGIC_fusion_partner-like_2
ENSMUSG00000037710	101.448	89.8114	80.1951	262.633	315.776	234.567	1.55264	4.28e-23	3.79e-22	Cisd1	chr10	-	71330480	71344954	1084	protein_coding	CDGSH_iron_sulfur_domain_1
ENSMUSG00000023169	3136.06	3137.06	3142.46	4111.1	3989.91	4076.64	0.370572	4.62e-23	4.1e-22	Slc38a1	chr15	-	96571418	96642913	8391	protein_coding	solute_carrier_family_38_member_1
ENSMUSG00000053774	1578.18	1713.81	1796.96	1169.82	1065.39	1101.62	-0.606882	4.78e-23	4.24e-22	Ubxn7	chr16	+	32332252	32393747	10318	protein_coding	UBX_domain_protein_7
ENSMUSG00000101111	1104.46	1051.32	881.156	578.63	580.683	566.52	-0.812037	5.32e-23	4.71e-22	Gm28437	chr1	-	24613189	24613971	783	unprocessed_pseudogene	predicted_gene_28437
ENSMUSG00000009614	113.798	121.51	120.788	17.7879	20.1559	20.9434	-2.4713	5.36e-23	4.74e-22	Sardh	chr2	-	27188393	27248337	5432	protein_coding	sarcosine_dehydrogenase
ENSMUSG00000027496	381.091	457.51	394.045	742.907	766.885	713.124	0.849631	5.43e-23	4.8e-22	Aurka	chr2	-	172356190	172370535	2531	protein_coding	aurora_kinase_A
ENSMUSG00000031264	1461.73	1400	1404.9	1982.83	2035.75	1988.58	0.492184	5.62e-23	4.96e-22	Btk	chrX	-	134542336	134583570	3149	protein_coding	Bruton_agammaglobulinemia_tyrosine_kinase
ENSMUSG00000078503	926.264	909.737	939.569	594.325	554.768	543.482	-0.711393	5.78e-23	5.1e-22	Gm13225	chr4	+	145510759	145539188	3498	protein_coding	predicted_gene_13225
ENSMUSG00000023106	860.984	851.624	821.752	1295.38	1293.82	1253.46	0.598719	6.24e-23	5.5e-22	Denr	chr5	+	123907175	123928835	6094	protein_coding	density-regulated_protein
ENSMUSG00000021767	1143.27	1162.27	1170.25	725.119	741.93	775.954	-0.62995	7.14e-23	6.3e-22	Kat6b	chr14	+	21481434	21672478	16826	protein_coding	K(lysine)_acetyltransferase_6B
ENSMUSG00000060992	1938.98	1899.78	1941.51	2615.87	2556.92	2692.28	0.443137	7.2e-23	6.35e-22	Copz1	chr15	+	103272911	103299862	1669	protein_coding	coatomer_protein_complex_subunit_zeta_1
ENSMUSG00000004040	1841.06	1820.53	1946.46	2569.83	2542.53	2567.67	0.45285	7.29e-23	6.42e-22	Stat3	chr11	-	100885098	100939540	9527	protein_coding	signal_transducer_and_activator_of_transcription_3
ENSMUSG00000029924	672.203	611.774	682.153	333.785	339.771	384.312	-0.890608	7.52e-23	6.63e-22	Slc37a3	chr6	-	39334773	39377675	5409	protein_coding	solute_carrier_family_37_(glycerol-3-phosphate_transporter)_member_3
ENSMUSG00000023505	375.798	366.642	294.049	640.365	711.217	655.53	0.946656	7.56e-23	6.66e-22	Cdca3	chr6	+	124829547	124833701	2866	protein_coding	cell_division_cycle_associated_3
ENSMUSG00000045679	715.428	712.152	726.706	421.678	423.275	376.982	-0.813325	7.74e-23	6.81e-22	Pqlc3	chr12	-	16988648	17000408	5408	protein_coding	PQ_loop_repeat_containing
ENSMUSG00000042997	580.458	555.774	594.037	323.321	298.5	299.491	-0.904746	7.83e-23	6.89e-22	Nhlrc3	chr3	-	53448583	53463332	9046	protein_coding	NHL_repeat_containing_3
ENSMUSG00000070738	1376.16	1246.79	1334.6	1930.51	1879.3	1892.24	0.524276	8.2e-23	7.21e-22	Dgkd	chr1	+	87853287	87945180	6850	protein_coding	diacylglycerol_kinase_delta
ENSMUSG00000027466	1771.37	1687.4	1757.36	2398.23	2449.43	2343.57	0.462122	8.2e-23	7.21e-22	Rbck1	chr2	-	152316334	152332653	4601	protein_coding	RanBP-type_and_C3HC4-type_zinc_finger_containing_1
ENSMUSG00000104876	68.8081	75.019	61.3839	0	0.959806	0	-4.83184	8.28e-23	7.27e-22	Trdc	chr14	+	54142851	54148868	3865	TR_C_gene	T_cell_receptor_delta_constant_region
ENSMUSG00000085887	467.543	462.793	460.379	212.409	240.911	230.378	-1.01556	8.57e-23	7.53e-22	Arhgap27os3	chr11	+	103344753	103350124	2729	antisense	Rho_GTPase_activating_protein_27_opposite_strand_3
ENSMUSG00000037062	611.334	661.435	645.521	1057.86	990.52	1025.18	0.678773	9.28e-23	8.14e-22	Sh3glb1	chr3	-	144683678	144720335	7467	protein_coding	SH3-domain_GRB2-like_B1_(endophilin)
ENSMUSG00000026885	18.5253	16.9057	16.8311	126.608	108.458	103.67	2.5537	9.59e-23	8.41e-22	Ttll11	chr2	-	35751241	35979913	4024	protein_coding	tubulin_tyrosine_ligase-like_family_member_11
ENSMUSG00000039286	360.802	334.944	366.323	144.396	165.087	149.746	-1.19585	9.76e-23	8.55e-22	Fndc3b	chr3	-	27416162	27711307	11485	protein_coding	fibronectin_type_III_domain_containing_3B
ENSMUSG00000014959	825.698	747.02	775.219	1187.6	1214.16	1242.99	0.63082	1.02e-22	8.98e-22	Gorasp2	chr2	+	70661576	70712636	4145	protein_coding	golgi_reassembly_stacking_protein_2
ENSMUSG00000003199	124.384	95.0944	112.867	306.58	273.545	296.35	1.37286	1.04e-22	9.08e-22	Mpnd	chr17	+	56005711	56016790	2305	protein_coding	MPN_domain_containing
ENSMUSG00000062908	1095.64	1048.15	1136.59	642.457	701.618	707.888	-0.674559	1.07e-22	9.36e-22	Acadm	chr3	-	153922357	153944632	3913	protein_coding	acyl-Coenzyme_A_dehydrogenase_medium_chain
ENSMUSG00000040423	1387.63	1528.91	1648.45	967.871	891.66	999.002	-0.672868	1.07e-22	9.4e-22	Rc3h1	chr1	+	160906418	160974978	11308	protein_coding	RING_CCCH_(C3H)_domains_1
ENSMUSG00000027829	1724.61	1708.53	1850.43	1263.99	1146.97	1136.18	-0.573812	1.08e-22	9.47e-22	Ccnl1	chr3	-	65946151	65958249	5997	protein_coding	cyclin_L1
ENSMUSG00000066440	936.849	941.435	974.221	603.742	576.844	588.511	-0.68704	1.11e-22	9.74e-22	Zfyve26	chr12	-	79232347	79296282	9368	protein_coding	zinc_finger_FYVE_domain_containing_26
ENSMUSG00000026303	81.1583	63.3963	60.3938	1.04635	0	0	-4.82315	1.13e-22	9.91e-22	Mlph	chr1	+	90915085	90951142	5357	protein_coding	melanophilin
[truncated: 20,751 more rows]

## Sheet: BAF3-FGFRvsBAF3_DEG
ID	BAF3_1	BAF3_2	BAF3_3	BAF3-FGFR1_1	BAF3-FGFR1_2	BAF3-FGFR1_3	log2FoldChange	pvalue	padj	GeneName	Chrom	Strand	Start	End	GeneLength	GeneType	GeneDescription
ENSMUSG00000028717	7909.81	8372.59	8051.76	2938.69	2936.1	3025.64	-1.45002	0	0	Tal1	chr4	+	115056426	115071755	4379	protein_coding	T_cell_acute_lymphocytic_leukemia_1
ENSMUSG00000076757	1692.78	1659.58	1634.62	88.4461	89.5684	87.476	-4.21527	0	0	Tcrg-C4	chr13	+	19344558	19352756	985	TR_C_gene	T_cell_receptor_gamma_constant_4
ENSMUSG00000016528	987.745	965.016	927.303	3895.43	3850.35	3605.04	1.97621	0	0	Mapkapk2	chr1	-	131053700	131097826	3041	protein_coding	MAP_kinase-activated_protein_kinase_2
ENSMUSG00000004730	472.058	513.553	469.571	10721	10861.8	10439.5	4.45822	0	0	Adgre1	chr17	+	57358686	57483529	3245	protein_coding	adhesion_G_protein-coupled_receptor_E1
ENSMUSG00000022305	1198.03	1180.75	1230.16	4262.53	4164.93	4198.85	1.80549	0	0	Lrp12	chr15	-	39870603	39943994	4574	protein_coding	low_density_lipoprotein-related_protein_12
ENSMUSG00000040264	11.3434	16.8378	19.7299	5469.39	5393.77	5389.55	8.30404	0	0	Gbp2b	chr3	+	142594847	142619179	2823	protein_coding	guanylate_binding_protein_2b
ENSMUSG00000062210	5813.91	5878.5	5765.07	1512.14	1560.89	1583.83	-1.90571	0	0	Tnfaip8	chr18	+	49979427	50107173	10328	protein_coding	tumor_necrosis_factor_alpha-induced_protein_8
ENSMUSG00000040033	664.896	762.963	695.478	3419.91	3570.72	3330.26	2.28117	0	0	Stat2	chr10	+	128270576	128292849	4397	protein_coding	signal_transducer_and_activator_of_transcription_2
ENSMUSG00000021998	4453.58	3925.31	3954.85	20832.4	21154.5	20979.8	2.34947	0	0	Lcp1	chr14	+	75131101	75230842	9504	protein_coding	lymphocyte_cytosolic_protein_1
ENSMUSG00000016256	1800.98	1696.41	1808.24	6839.83	7028.93	6462.94	1.93592	0	0	Ctsz	chr2	-	174427493	174439039	1441	protein_coding	cathepsin_Z
ENSMUSG00000026822	10.4708	9.47126	10.8514	22036.4	22193.3	22669.7	10.8534	0	0	Lcn2	chr2	-	32384633	32388252	2623	protein_coding	lipocalin_2
ENSMUSG00000022255	2273.04	2347.82	2170.28	7265.89	7366.45	7440.61	1.69988	0	0	Mtdh	chr15	+	34082694	34142386	12096	protein_coding	metadherin
ENSMUSG00000000204	32.285	15.7854	18.7434	8338.66	8075.36	8560.3	8.42431	0	0	Slfn4	chr11	+	83175186	83190221	3969	protein_coding	schlafen_4
ENSMUSG00000046805	26.177	26.3091	37.4867	3891.63	3690.87	3908.64	6.94318	0	0	Mpeg1	chr19	+	12460779	12465284	4335	protein_coding	macrophage_expressed_gene_1
ENSMUSG00000003541	118.669	105.236	138.109	1743.24	1868.92	1765.99	3.87795	0	0	Ier3	chr17	+	35821684	35822923	1131	protein_coding	immediate_early_response_3
ENSMUSG00000029135	374.331	407.264	360.07	2483.15	2524.3	2383.46	2.69231	0	0	Fosl2	chr5	+	32135801	32157842	9680	protein_coding	fos-like_antigen_2
ENSMUSG00000048234	396.145	392.531	371.908	2329.08	2491.53	2355.68	2.6234	0	0	Rnf149	chr1	-	39551296	39577405	2838	protein_coding	ring_finger_protein_149
ENSMUSG00000035395	9233.5	9127.14	9116.18	2741.83	2696.88	3010.2	-1.70038	0	0	Pet2	chrX	-	89403848	89409689	4183	protein_coding	plasmacytoma_expressed_transcript_2
ENSMUSG00000079491	174.513	177.849	182.501	1832.64	1861.27	1796.86	3.35258	0	0	H2-T10	chr17	-	36115876	36121465	3419	polymorphic_pseudogene	histocompatibility_2_T_region_locus_10
ENSMUSG00000040722	2355.06	2297.31	2374.49	6854.09	6948.1	6803.58	1.55094	0	0	Scamp5	chr9	-	57441328	57468024	3190	protein_coding	secretory_carrier_membrane_protein_5
ENSMUSG00000019960	669.258	593.532	547.504	5509.33	5460.4	5243.42	3.15574	0	0	Dusp6	chr10	+	99263231	99267488	2796	protein_coding	dual_specificity_phosphatase_6
ENSMUSG00000020376	2688.38	2642.48	2586.58	8370.99	8383.38	7865.64	1.63555	0	0	Rnf130	chr11	+	50025346	50104758	1558	protein_coding	ring_finger_protein_130
ENSMUSG00000024610	15.7062	22.0996	20.7164	7766.13	7972.68	7394.3	8.5388	0	0	Cd74	chr18	+	60803848	60812646	1410	protein_coding	CD74_antigen_(invariant_polypeptide_of_major_histocompatibility_complex_class_II_antigen-associated)
ENSMUSG00000021109	1588.94	1454.36	1378.13	7071.88	6739.48	6872.53	2.22263	0	0	Hif1a	chr12	+	73901375	73947530	5896	protein_coding	hypoxia_inducible_factor_1_alpha_subunit
ENSMUSG00000018927	20.9416	17.8902	23.6758	3989.58	4054.61	4236.93	7.52752	0	0	Ccl6	chr11	-	83587882	83593087	1795	protein_coding	chemokine_(C-C_motif)_ligand_6
ENSMUSG00000028581	3275.61	3322.31	3070.95	11624.5	11676.7	11007.6	1.82618	0	0	Laptm5	chr4	+	130913125	130936141	3788	protein_coding	lysosomal-associated_protein_transmembrane_5
ENSMUSG00000002602	465.078	425.154	462.665	2862.61	2690.33	2769.39	2.61573	0	0	Axl	chr7	-	25757273	25788705	5033	protein_coding	AXL_receptor_tyrosine_kinase
ENSMUSG00000002603	1396.98	1307.03	1274.55	5608.24	5864.55	5140.5	2.05875	0	0	Tgfb1	chr7	+	25687002	25705077	5042	protein_coding	transforming_growth_factor_beta_1
ENSMUSG00000025130	3660.42	3912.68	3601.69	16272.2	16387.7	16366.3	2.13306	0	0	P4hb	chr11	-	120560298	120573253	2861	protein_coding	prolyl_4-hydroxylase_beta_polypeptide
ENSMUSG00000048376	19709.5	19549.7	19662.8	39473.6	39382.8	38690.1	0.996096	0	0	F2r	chr13	-	95601804	95618459	3307	protein_coding	coagulation_factor_II_(thrombin)_receptor
ENSMUSG00000025492	739.064	770.329	703.37	6773.26	7138.16	7092.76	3.24455	0	0	Ifitm3	chr7	-	141009586	141010770	678	protein_coding	interferon_induced_transmembrane_protein_3
ENSMUSG00000025498	87.2566	110.498	97.6628	3117.49	3151.28	2910.38	4.95026	0	0	Irf7	chr7	-	141262706	141266481	3020	protein_coding	interferon_regulatory_factor_7
ENSMUSG00000060802	11024	10942.5	10252.6	32453	33024.5	33447.8	1.6177	0	0	B2m	chr2	+	122147686	122153083	860	protein_coding	beta-2_microglobulin
ENSMUSG00000047180	275.731	270.457	269.313	4376.65	4327.68	4357.34	3.99509	0	0	Neurl3	chr1	-	36264597	36274679	3217	protein_coding	neuralized_E3_ubiquitin_protein_ligase_3
ENSMUSG00000062937	491.255	455.673	410.381	3461.76	3581.64	3598.87	2.96409	0	0	Mtap	chr4	+	89137122	89181081	3226	protein_coding	methylthioadenosine_phosphorylase
ENSMUSG00000031155	56.7168	55.7752	58.2031	12743.8	12973.2	12489.5	7.77166	0	0	Pim2	chrX	+	7878262	7883432	2795	protein_coding	proviral_integration_site_2
ENSMUSG00000069919	3601.95	4046.33	3770.38	377.56	453.303	406.506	-3.20387	0	0	Hba-a1	chr11	+	32283511	32284465	812	protein_coding	hemoglobin_alpha_adult_chain_1
ENSMUSG00000068220	2637.77	2605.65	2541.21	8706.71	8973.22	8217.6	1.73278	0	0	Lgals1	chr15	+	78926725	78930465	800	protein_coding	lectin_galactose_binding_soluble_1
ENSMUSG00000063286	3426.57	3507.52	3631.28	12701	12045.9	13169.8	1.84293	0	0	Gm8995	chr7	-	106504239	106511671	7433	transcribed_unprocessed_pseudogene	predicted_gene_8995
ENSMUSG00000026875	106.453	125.231	109.501	1657.65	1652.65	1576.63	3.83303	0	0	Traf1	chr2	-	34941750	34961772	8819	protein_coding	TNF_receptor-associated_factor_1
ENSMUSG00000042349	502.598	548.281	570.193	4264.43	4320.04	4113.43	2.96893	0	0	Ikbke	chr1	-	131254343	131279606	9018	protein_coding	inhibitor_of_kappaB_kinase_epsilon
ENSMUSG00000030824	3674.38	3824.28	3661.86	10235	10347.3	9972.27	1.45276	0	0	Nucb1	chr7	-	45492674	45510408	2639	protein_coding	nucleobindin_1
ENSMUSG00000032690	96.8549	124.179	82.8654	2081.81	2026.21	1973.87	4.31554	0	0	Oas2	chr5	-	120730333	120749853	4451	protein_coding	2'-5'_oligoadenylate_synthetase_2
ENSMUSG00000024308	818.467	831.366	870.087	4278.7	4217.36	4180.33	2.32946	0	0	Tapbp	chr17	+	33915899	33929288	3296	protein_coding	TAP_binding_protein
ENSMUSG00000056501	334.193	307.29	315.678	2245.39	2108.13	2047.97	2.73474	0	0	Cebpb	chr2	+	167688915	167690418	1504	protein_coding	CCAAT/enhancer_binding_protein_(C/EBP)_beta
ENSMUSG00000056749	136.993	148.383	150.933	2672.4	2709.99	2490.49	4.16592	0	0	Nfil3	chr13	-	52967209	52981073	2026	protein_coding	nuclear_factor_interleukin_3_regulated
ENSMUSG00000026770	10.4708	13.6807	8.87844	9334.39	9591.46	9404.19	9.56148	0	0	Il2ra	chr2	+	11642807	11693193	5711	protein_coding	interleukin_2_receptor_alpha_chain
ENSMUSG00000038615	2198.87	2131.03	2018.36	6899.74	7051.87	6915.75	1.71504	0	0	Nfe2l1	chr11	-	96817414	96829968	5441	protein_coding	nuclear_factor_erythroid_derived_2-like_1
ENSMUSG00000033767	4732.8	5232.35	5314.24	862.587	919.715	865.498	-2.52641	0	0	D930015E06Rik	chr3	-	83897655	84040175	11726	protein_coding	RIKEN_cDNA_D930015E06_gene
ENSMUSG00000014599	265.26	199.949	249.583	6720.95	6912.06	6869.44	4.82552	0	0	Csf1	chr3	-	107741048	107760469	5281	protein_coding	colony_stimulating_factor_1_(macrophage)
ENSMUSG00000018340	726.848	734.549	779.33	4238.75	4255.59	4034.19	2.4814	0	0	Anxa6	chr11	-	54979108	55033445	2930	protein_coding	annexin_A6
ENSMUSG00000048191	2321.9	2884.52	2540.22	31.3841	40.415	37.0487	-6.10868	0	0	Muc6	chr7	-	141633456	141655319	9361	protein_coding	mucin_6_gastric
ENSMUSG00000021068	5642.01	6246.82	6179.39	1262.02	1265.97	1234.96	-2.2611	0	0	Nin	chr12	-	70011435	70111925	10345	protein_coding	ninein
ENSMUSG00000015950	495.618	472.511	504.098	2415.62	2490.44	2394.79	2.30589	0	0	Ncf1	chr5	-	134220053	134229625	3663	protein_coding	neutrophil_cytosolic_factor_1
ENSMUSG00000064215	864.713	866.094	896.722	7196.47	7323.85	7039.25	3.03456	0	0	Ifi27	chr12	+	103434211	103440239	1467	protein_coding	interferon_alpha-inducible_protein_27
ENSMUSG00000032965	320.232	312.552	283.124	2129.36	2204.26	2293.93	2.84851	0	0	Ift57	chr16	+	49699233	49765126	2862	protein_coding	intraflagellar_transport_57
ENSMUSG00000032966	1111.65	1071.3	1063.44	5709.05	5755.32	5489.38	2.38204	0	0	Fkbp1a	chr2	+	151542483	151561692	3857	protein_coding	FK506_binding_protein_1a
ENSMUSG00000034394	102.09	84.189	85.8249	2370.92	2371.38	2320.69	4.67347	0	0	Lif	chr11	+	4257557	4272514	4350	protein_coding	leukemia_inhibitory_factor
ENSMUSG00000032579	219.014	188.373	192.366	2697.13	2655.38	2632.51	3.72187	0	0	Hemk1	chr9	-	107327084	107338350	3646	protein_coding	HemK_methyltransferase_family_member_1
ENSMUSG00000032578	91.6195	82.0843	73.987	2260.61	2411.79	2282.61	4.78695	0	0	Cish	chr9	+	107296026	107302784	6419	protein_coding	cytokine_inducible_SH2-containing_protein
ENSMUSG00000021190	166.66	155.75	165.731	3732.8	3743.3	3550.5	4.48571	0	0	Lgmn	chr12	-	102394084	102439813	2323	protein_coding	legumain
ENSMUSG00000079197	595.09	570.38	606.693	4421.35	4444.56	4128.87	2.87045	0	0	Psme2	chr14	-	55587441	55591113	1764	protein_coding	proteasome_(prosome_macropain)_activator_subunit_2_(PA28_beta)
ENSMUSG00000041168	1804.47	1795.33	1744.12	6200.73	6294.91	6022.47	1.79166	0	0	Lonp1	chr17	-	56614301	56626903	2963	protein_coding	lon_peptidase_1_mitochondrial
ENSMUSG00000021831	1386.51	1444.89	1385.04	28079.2	28063.3	28838.3	4.33199	0	0	Ero1l	chr14	-	45283092	45318572	4413	protein_coding	ERO1-like_(S._cerevisiae)
ENSMUSG00000095115	838.536	842.942	819.776	4093.25	3965.04	3853.06	2.24983	0	0	Itpripl2	chr7	-	118485111	118491975	6865	protein_coding	inositol_145-triphosphate_receptor_interacting_protein-like_2
ENSMUSG00000040296	374.331	365.17	334.421	3295.33	3413.43	3228.38	3.20387	0	0	Ddx58	chr4	-	40203773	40239828	7050	protein_coding	DEAD_(Asp-Glu-Ala-Asp)_box_polypeptide_58
ENSMUSG00000040747	855.988	789.272	797.086	19321.2	19400.3	20128.8	4.58527	0	0	Cd53	chr3	-	106759921	106790149	1742	protein_coding	CD53_antigen
ENSMUSG00000073411	1653.51	1670.1	1579.38	5442.76	5335.87	5536.72	1.73351	0	0	H2-D1	chr17	+	35262730	35267499	2579	protein_coding	histocompatibility_2_D_region_locus_1
ENSMUSG00000029298	41.0106	28.4138	43.4057	3814.59	3785.9	3760.44	6.59761	0	0	Gbp9	chr5	-	105077630	105139539	5173	protein_coding	guanylate-binding_protein_9
ENSMUSG00000024661	7861.82	7768.54	7104.72	224407	232026	223523	4.90014	0	0	Fth1	chr19	+	9982703	9985092	866	protein_coding	ferritin_heavy_polypeptide_1
ENSMUSG00000029322	25145.6	24328.5	23256.6	5612.05	5517.19	5729.17	-2.10821	0	0	Plac8	chr5	-	100553725	100572245	1592	protein_coding	placenta-specific_8
ENSMUSG00000045382	3228.5	3420.18	3461.6	637.192	677.224	654.527	-2.35831	0	0	Cxcr4	chr1	-	128588199	128592293	1808	protein_coding	chemokine_(C-X-C_motif)_receptor_4
ENSMUSG00000058794	5986.68	6261.56	6331.31	2037.11	1974.87	1939.91	-1.64057	0	0	Nfe2	chr15	-	103248212	103258403	2988	protein_coding	nuclear_factor_erythroid_derived_2
ENSMUSG00000025473	98.6	124.179	92.7303	3840.27	3870.01	3673.99	5.16586	0	0	Adam8	chr7	-	139978932	139992562	4638	protein_coding	a_disintegrin_and_metallopeptidase_domain_8
ENSMUSG00000026104	144.846	143.121	150.933	2199.74	2220.64	2277.46	3.92168	0	0	Stat1	chr1	+	52119440	52161865	7105	protein_coding	signal_transducer_and_activator_of_transcription_1
ENSMUSG00000020407	78.531	74.7177	55.2436	6152.23	6341.88	6081.13	6.44711	0	0	Upp1	chr11	+	9118103	9136170	1961	protein_coding	uridine_phosphorylase_1
ENSMUSG00000020400	896.126	842.942	874.033	3741.36	3860.18	3491.84	2.08242	0	0	Tnip1	chr11	-	54910785	54962917	3539	protein_coding	TNFAIP3_interacting_protein_1
ENSMUSG00000036067	187.602	183.111	196.312	2715.2	2789.73	2412.28	3.79386	0	0	Slc2a6	chr2	-	27021363	27027998	3211	protein_coding	solute_carrier_family_2_(facilitated_glucose_transporter)_member_6
ENSMUSG00000062593	12.2159	9.47126	3.94597	11140.4	11086.8	11462.4	10.0874	0	0	Lilrb4a	chr10	+	51480640	51496613	1491	protein_coding	leukocyte_immunoglobulin-like_receptor_subfamily_B_member_4A
ENSMUSG00000028927	168.405	146.278	165.731	5001.48	4841.06	4851.32	4.92019	0	0	Padi2	chr4	+	140906344	140952586	5013	protein_coding	peptidyl_arginine_deiminase_type_II
ENSMUSG00000066621	370.841	385.165	409.395	3295.33	3423.26	3062.69	3.06583	0	0	Tecpr1	chr5	-	144194442	144223615	12772	protein_coding	tectonin_beta-propeller_repeat_containing_1
ENSMUSG00000078853	51.4814	51.5658	45.3787	3261.09	3321.68	3334.38	6.0285	0	0	Igtp	chr11	+	58199556	58207591	2022	protein_coding	interferon_gamma_induced_GTPase
ENSMUSG00000017493	4189.19	4113.68	4113.68	14643.1	14737.3	14028.1	1.80476	0	0	Igfbp4	chr11	+	99041244	99054392	4416	protein_coding	insulin-like_growth_factor_binding_protein_4
ENSMUSG00000027639	673.621	686.14	601.761	3241.12	3160.02	3202.65	2.28911	0	0	Samhd1	chr2	-	157097533	157135265	9150	protein_coding	SAM_domain_and_HD_domain_1
ENSMUSG00000031749	881.292	898.717	844.438	5507.43	5757.5	5416.31	2.66597	0	0	St3gal2	chr8	+	110919922	110972480	5041	protein_coding	ST3_beta-galactoside_alpha-23-sialyltransferase_2
ENSMUSG00000015837	4741.53	4621.98	4624.68	12611.6	12752.6	12202.4	1.42436	0	0	Sqstm1	chr11	-	50199366	50210827	3356	protein_coding	sequestosome_1
ENSMUSG00000063268	385.674	380.955	385.719	2388.99	2386.67	2268.2	2.60767	0	0	Parp10	chr15	-	76231174	76243441	4275	protein_coding	poly_(ADP-ribose)_polymerase_family_member_10
ENSMUSG00000069874	37.5204	36.8327	34.5273	1671.92	1723.65	1678.51	5.49925	0	0	Irgm2	chr11	+	58199618	58222782	3690	protein_coding	immunity-related_GTPase_family_M_member_2
ENSMUSG00000028599	301.035	319.918	348.232	2356.66	2393.22	2277.46	2.85563	0	0	Tnfrsf1b	chr4	-	145213463	145246870	3818	protein_coding	tumor_necrosis_factor_receptor_superfamily_member_1b
ENSMUSG00000064345	16040.4	14530	13998.3	3216.39	3330.42	3455.82	-2.15451	0	0	mt-Nd2	chrMT	+	3914	4951	1038	protein_coding	mitochondrially_encoded_NADH_dehydrogenase_2
ENSMUSG00000064341	30173.3	27996	26738.9	6146.53	6314.57	6273.58	-2.17925	0	0	mt-Nd1	chrMT	+	2751	3707	957	protein_coding	mitochondrially_encoded_NADH_dehydrogenase_1
ENSMUSG00000030921	553.207	535.652	521.855	2724.71	2817.04	2901.12	2.38586	0	0	Trim30a	chr7	-	104409025	104465193	4419	protein_coding	tripartite_motif-containing_30A
ENSMUSG00000025877	1410.07	1272.31	1330.78	5472.24	5551.06	5292.81	2.02007	0	0	Hk3	chr13	-	55005985	55021385	3682	protein_coding	hexokinase_3
ENSMUSG00000024164	89.8743	103.132	88.7844	11543.6	12038.2	11194.9	6.932	0	0	C3	chr17	-	57203970	57228136	5143	protein_coding	complement_component_3
ENSMUSG00000020184	1170.98	1195.48	1208.45	4556.4	4333.14	4513.76	1.90598	0	0	Mdm2	chr10	-	117688888	117710758	5070	protein_coding	transformed_mouse_3T3_cell_double_minute_2
ENSMUSG00000026581	1793.12	1613.27	1816.13	12064.8	12134.3	12462.8	2.80824	0	0	Sell	chr1	+	164061982	164084181	5911	protein_coding	selectin_lymphocyte
ENSMUSG00000030748	355.135	312.552	319.624	2836.93	2786.45	2686.03	3.06449	0	0	Il4ra	chr7	+	125552120	125579474	6002	protein_coding	interleukin_4_receptor_alpha
ENSMUSG00000029705	7785.91	7903.24	8028.08	1943.91	2050.24	2015.04	-1.98025	0	0	Cux1	chr5	-	136248135	136567490	20024	protein_coding	cut-like_homeobox_1
ENSMUSG00000052837	507.834	532.495	621.491	3917.3	3908.24	3554.61	2.77332	0	0	Junb	chr8	-	84976909	84978748	1840	protein_coding	jun_B_proto-oncogene
ENSMUSG00000030156	68.9327	66.2988	56.2301	3054.72	3151.28	3253.08	5.59824	0	0	Cd69	chr6	-	129267325	129275436	6509	protein_coding	CD69_antigen
ENSMUSG00000026864	3828.82	3943.2	3944.99	11880.3	11809.9	11657	1.59284	0	0	Hspa5	chr2	+	34771970	34777547	4229	protein_coding	heat_shock_protein_5
ENSMUSG00000007659	489.51	547.228	512.976	3562.57	3602.4	3578.28	2.79314	0	0	Bcl2l1	chr2	-	152780668	152831728	4586	protein_coding	BCL2-like_1
ENSMUSG00000023067	946.735	1008.16	914.479	10275	10543.9	10148.2	3.43081	0	0	Cdkn1a	chr17	+	29090979	29100722	2223	protein_coding	cyclin-dependent_kinase_inhibitor_1A_(P21)
ENSMUSG00000023175	2669.18	2807.7	2577.71	8318.68	8350.61	8133.21	1.62227	0	0	Bsg	chr10	+	79704491	79711969	1814	protein_coding	basigin
ENSMUSG00000018899	200.69	197.844	243.664	2582.05	2407.42	2551.21	3.54743	0	0	Irf1	chr11	+	53770014	53778374	3976	protein_coding	interferon_regulatory_factor_1
ENSMUSG00000037813	87.2566	93.6602	75.96	2455.57	2515.56	2306.28	4.80752	0	0	D630003M21Rik	chr2	-	158182533	158229222	5104	protein_coding	RIKEN_cDNA_D630003M21_gene
ENSMUSG00000031207	5814.78	5715.38	5604.27	16107.6	16196.6	15991.6	1.49427	0	0	Msn	chrX	+	96096042	96168552	6327	protein_coding	moesin
ENSMUSG00000066687	4243.29	4134.73	4211.34	477.419	477.334	442.526	-3.16798	0	0	Zbtb16	chr9	-	48654311	48835945	5100	protein_coding	zinc_finger_and_BTB_domain_containing_16
ENSMUSG00000005413	191.092	208.368	190.393	1917.28	1879.84	1850.38	3.25454	0	0	Hmox1	chr8	+	75093591	75100596	2161	protein_coding	heme_oxygenase_1
ENSMUSG00000026749	785.31	739.811	663.91	4649.6	4883.66	4646.52	2.69048	0	0	Nek6	chr2	+	38511643	38594606	10714	protein_coding	NIMA_(never_in_mitosis_gene_a)-related_expressed_kinase_6
ENSMUSG00000034422	510.451	504.082	471.544	2964.37	2803.93	2909.35	2.54225	0	0	Parp14	chr16	-	35832874	35871544	9306	protein_coding	poly_(ADP-ribose)_polymerase_family_member_14
ENSMUSG00000053907	5442.2	5425.98	5553.96	1864.02	1809.94	1857.58	-1.56861	0	0	Mat2a	chr6	-	72432799	72439558	4486	protein_coding	methionine_adenosyltransferase_II_alpha
ENSMUSG00000026944	11932.3	12210.6	12642.9	2260.61	2339.7	2187.93	-2.43701	0	0	Abca2	chr2	+	25428703	25448540	8346	protein_coding	ATP-binding_cassette_sub-family_A_(ABC1)_member_2
ENSMUSG00000032596	493.873	557.752	602.747	3716.64	3900.59	3809.84	2.78774	0	0	Uba7	chr9	+	107975505	107984060	6692	protein_coding	ubiquitin-like_modifier_activating_enzyme_7
ENSMUSG00000026532	10344.3	10087.9	10538.7	55.1599	38.2304	31.903	-7.88687	0	0	Spta1	chr1	+	174172776	174248450	9691	protein_coding	spectrin_alpha_erythrocytic_1
ENSMUSG00000064370	31983.9	30276.5	29392.6	3760.38	3931.18	3752.21	-3.00064	0	0	mt-Cytb	chrMT	+	14145	15288	1144	protein_coding	mitochondrially_encoded_cytochrome_b
ENSMUSG00000025085	30.5398	49.461	26.6353	2477.44	2571.27	2469.91	6.11278	0	0	Ablim1	chr19	-	57032733	57314919	11949	protein_coding	actin-binding_LIM_protein_1
ENSMUSG00000021709	6388.93	6530.96	6690.4	2010.48	1925.72	2066.49	-1.70628	0	0	Erbb2ip	chr13	-	103818787	103920514	7939	protein_coding	Erbb2_interacting_protein
ENSMUSG00000032412	1134.34	1133.39	1073.3	5429.45	5474.6	5622.14	2.30444	0	0	Atp1b3	chr9	-	96332655	96364442	2389	protein_coding	ATPase_Na+/K+_transporting_beta_3_polypeptide
ENSMUSG00000056737	1400.47	1470.15	1411.67	7881.21	7779.34	7491.04	2.43414	0	0	Capg	chr6	+	72544391	72562983	2529	protein_coding	capping_protein_(actin_filament)_gelsolin-like
ENSMUSG00000024740	30984	30631.1	31843	7663.42	7778.25	7625.85	-2.01796	0	0	Ddb1	chr19	+	10605625	10629813	4155	protein_coding	damage_specific_DNA_binding_protein_1
ENSMUSG00000027215	607.306	613.527	676.734	3987.68	4010.92	3737.8	2.62656	0	0	Cd82	chr2	-	93419111	93463140	3005	protein_coding	CD82_antigen
ENSMUSG00000029304	479.039	431.469	425.179	18054.4	18263.2	18992.6	5.36297	0	0	Spp1	chr5	+	104435118	104441050	1648	protein_coding	secreted_phosphoprotein_1
ENSMUSG00000001128	73.2956	64.1941	73.987	3831.71	3848.16	3590.63	5.70834	0	0	Cfp	chrX	-	20925454	20931555	1736	protein_coding	complement_factor_properdin
ENSMUSG00000032204	598.581	573.537	524.814	5384.75	5140.35	5278.41	3.21441	0	0	Aqp9	chr9	-	71110659	71168682	4143	protein_coding	aquaporin_9
ENSMUSG00000003153	1510.41	1457.52	1446.2	16244.6	16324.4	16270.5	3.46527	0	0	Slc2a3	chr6	-	122727809	122801640	7245	protein_coding	solute_carrier_family_2_(facilitated_glucose_transporter)_member_3
ENSMUSG00000022108	3008.61	3157.09	2877.6	8412.84	8654.27	8519.14	1.49998	0	0	Itm2b	chr14	-	73362231	73385271	1773	protein_coding	integral_membrane_protein_2B
ENSMUSG00000011752	732.083	826.104	683.64	4902.57	5023.48	4780.31	2.71281	0	0	Pgam1	chr19	+	41911871	41918664	1831	protein_coding	phosphoglycerate_mutase_1
ENSMUSG00000035929	512.196	576.695	502.125	2607.73	2691.42	2656.18	2.32126	0	0	H2-Q4	chr17	+	35379617	35385290	2596	protein_coding	histocompatibility_2_Q_region_locus_4
ENSMUSG00000026837	9972.56	10371	9533.47	360.441	410.704	398.273	-4.67271	0	0	Col5a1	chr2	+	27886425	28039514	8490	protein_coding	collagen_type_V_alpha_1
ENSMUSG00000056116	506.961	455.673	521.855	9476.09	9378.47	9585.32	4.25341	0	0	H2-T22	chr17	-	36037128	36042747	3414	protein_coding	histocompatibility_2_T_region_locus_22
ENSMUSG00000033880	1002.58	932.393	950.979	4017.16	4086.29	3857.18	2.04774	0	0	Lgals3bp	chr11	-	118392751	118402092	2847	protein_coding	lectin_galactoside-binding_soluble_3_binding_protein
ENSMUSG00000038366	1332.41	1337.55	1282.44	5314.37	5531.39	5198.14	2.01952	0	0	Lasp1	chr11	+	97799000	97838764	6495	protein_coding	LIM_and_SH3_protein_1
ENSMUSG00000002565	23667.5	22699.5	23404.5	2223.51	2157.29	2178.67	-3.40924	0	0	Scin	chr12	-	40059769	40134228	2999	protein_coding	scinderin
ENSMUSG00000031444	4614.13	5197.62	4836.78	998.585	996.175	961.207	-2.30607	0	0	F10	chr8	+	13037308	13056676	2731	protein_coding	coagulation_factor_X
ENSMUSG00000022564	1615.12	1603.8	1608.97	9162.25	9835.05	8445.04	2.50451	0	0	Grina	chr15	+	76246807	76249904	1693	protein_coding	glutamate_receptor_ionotropic_N-methyl_D-aspartate-associated_protein_1_(glutamate_binding)
ENSMUSG00000039191	951.97	992.378	905.601	3783.21	3747.67	3789.26	1.98884	0	0	Rbpj	chr5	+	53466152	53657362	12750	protein_coding	recombination_signal_binding_protein_for_immunoglobulin_kappa_J_region
ENSMUSG00000046711	1038.35	969.226	1043.71	6726.66	6689.23	5954.55	2.66271	0	0	Hmga1	chr17	+	27556620	27563674	1990	protein_coding	high_mobility_group_AT-hook_1
ENSMUSG00000046718	499.108	493.558	517.909	5202.15	5357.72	5071.55	3.36765	0	0	Bst2	chr8	-	71534264	71537437	764	protein_coding	bone_marrow_stromal_cell_antigen_2
ENSMUSG00000037820	6054.74	5973.21	6343.15	37570.6	37358.8	35224	2.58291	0	0	Tgm2	chr2	-	158116402	158146436	4608	protein_coding	transglutaminase_2_C_polypeptide
ENSMUSG00000021025	766.986	752.439	706.329	4863.58	4932.82	4894.54	2.7193	0	0	Nfkbia	chr12	-	55489411	55492647	1577	protein_coding	nuclear_factor_of_kappa_light_polypeptide_gene_enhancer_in_B_cells_inhibitor_alpha
ENSMUSG00000029561	32.285	26.3091	20.7164	2952.96	2984.16	2951.54	6.73262	0	0	Oasl2	chr5	+	114896936	114912234	6374	protein_coding	2'-5'_oligoadenylate_synthetase-like_2
ENSMUSG00000006932	15089.3	15346.6	15271.9	6360.51	6243.57	6235.5	-1.27804	0	0	Ctnnb1	chr9	+	120929216	120960507	5099	protein_coding	catenin_(cadherin_associated_protein)_beta_1
ENSMUSG00000032231	485.147	488.296	420.246	3913.5	3912.61	4120.64	3.09513	0	0	Anxa2	chr9	+	69453620	69491795	3731	protein_coding	annexin_A2
ENSMUSG00000041481	109.943	99.9744	114.433	27451.6	27795.7	27626	7.97497	0	0	Serpina3g	chr12	+	104236245	104241939	2105	protein_coding	serine_(or_cysteine)_peptidase_inhibitor_clade_A_member_3G
ENSMUSG00000023952	1498.2	1490.14	1507.36	5338.15	5488.8	5112.72	1.82457	0	0	Gtpbp2	chr17	+	46161032	46169370	5305	protein_coding	GTP_binding_protein_2
ENSMUSG00000023951	901.361	926.079	905.601	5014.8	4953.57	4913.07	2.4438	0	0	Vegfa	chr17	-	46016993	46032377	4293	protein_coding	vascular_endothelial_growth_factor_A
ENSMUSG00000025432	83.7664	62.0894	73.0005	2178.82	2158.38	2020.18	4.82829	0	0	Avil	chr10	+	127000709	127020994	3398	protein_coding	advillin
ENSMUSG00000026970	604.689	575.642	565.261	2835.03	2855.27	2839.37	2.2847	0	0	Rbms1	chr2	-	60750193	60963192	5473	protein_coding	RNA_binding_motif_single_stranded_interacting_protein_1
ENSMUSG00000037405	543.609	538.809	543.558	3143.16	3155.65	3064.75	2.52275	0	0	Icam1	chr9	+	21015960	21028797	2540	protein_coding	intercellular_adhesion_molecule_1
ENSMUSG00000050628	559.315	584.061	563.288	3340.98	3440.74	3124.44	2.5349	0	0	Ubald2	chr11	+	116434094	116439077	1532	protein_coding	UBA-like_domain_containing_2
ENSMUSG00000027009	24337.6	25858.6	25872.8	1643.38	1598.03	1735.11	-3.9315	0	0	Itga4	chr2	+	79255426	79333123	13978	protein_coding	integrin_alpha_4
ENSMUSG00000056708	206.798	232.572	226.893	2247.29	2289.46	2163.23	3.32704	0	0	Ier5	chr1	-	155096361	155099636	3276	protein_coding	immediate_early_response_5
ENSMUSG00000005125	480.784	579.852	468.584	3157.43	3050.79	3084.3	2.60353	0	0	Ndrg1	chr15	-	66929321	66969640	6593	protein_coding	N-myc_downstream_regulated_gene_1
ENSMUSG00000020009	3114.19	3201.29	3069.97	258.681	258.875	243.904	-3.61709	0	0	Ifngr1	chr10	+	19591949	19610229	2847	protein_coding	interferon_gamma_receptor_1
ENSMUSG00000028163	855.988	847.152	825.695	3588.25	3718.18	3657.53	2.11375	0	0	Nfkb1	chr3	-	135584655	135691547	12061	protein_coding	nuclear_factor_of_kappa_light_polypeptide_gene_enhancer_in_B_cells_1_p105
ENSMUSG00000018774	89.8743	82.0843	99.6358	1747.05	1804.48	1694.98	4.25361	0	0	Cd68	chr11	-	69664213	69666153	1257	protein_coding	CD68_antigen
ENSMUSG00000078249	972.039	1035.52	952.952	6125.6	6375.74	6046.14	2.64629	0	0	Hmga1-rs1	chr11	+	120762794	120764419	1626	protein_coding	high_mobility_group_AT-hook_I_related_sequence_1
ENSMUSG00000028645	349.027	407.264	340.34	4139.85	4185.68	3783.08	3.46316	0	0	Slc2a1	chr4	+	119108711	119137983	3506	protein_coding	solute_carrier_family_2_(facilitated_glucose_transporter)_member_1
ENSMUSG00000036478	382.184	396.741	348.232	2294.84	2425.99	2373.17	2.64984	0	0	Btg1	chr10	+	96617001	96622813	5010	protein_coding	B_cell_translocation_gene_1_anti-proliferative
ENSMUSG00000000078	1168.37	1119.71	1114.74	4581.13	4660.83	4632.11	2.02501	0	0	Klf6	chr13	+	5861489	5870393	4217	protein_coding	Kruppel-like_factor_6
ENSMUSG00000032661	86.3841	73.6654	90.7574	5115.61	5264.87	5024.21	5.91574	0	0	Oas3	chr5	-	120753098	120777661	7069	protein_coding	2'-5'_oligoadenylate_synthetase_3
ENSMUSG00000023150	16227.1	16009.6	16497.1	4398.53	4285.08	4598.15	-1.87458	0	0	Ivns1abp	chr1	+	151344477	151364422	5435	protein_coding	influenza_virus_NS1A_binding_protein
ENSMUSG00000030303	5068.74	4912.43	5048.87	81.7888	79.7377	112.175	-5.76087	0	0	Far2	chr6	+	148047259	148182758	7313	protein_coding	fatty_acyl_CoA_reductase_2
ENSMUSG00000020571	2070.6	1994.23	2061.77	6348.14	6370.28	6314.74	1.6339	0	0	Pdia6	chr12	+	17266545	17284770	3745	protein_coding	protein_disulfide_isomerase_associated_6
ENSMUSG00000030409	51.4814	58.9323	69.0545	1934.4	1959.58	1828.76	4.97661	0	0	Dmpk	chr7	+	19083849	19093821	4330	protein_coding	dystrophia_myotonica-protein_kinase
ENSMUSG00000030403	2237.26	2231.01	2147.6	8867.43	8657.55	8062.2	1.95013	0	0	Vasp	chr7	-	19256929	19271817	2617	protein_coding	vasodilator-stimulated_phosphoprotein
ENSMUSG00000028268	89.0018	99.9744	87.7979	2017.14	2175.86	2117.95	4.49821	0	0	Gbp3	chr3	+	142560026	142573209	3265	protein_coding	guanylate_binding_protein_3
ENSMUSG00000059248	910.959	867.146	878.965	3755.63	3873.29	3566.96	2.07188	0	0	2018-09-09	chr11	+	117199661	117362325	7565	protein_coding	septin_9
ENSMUSG00000027074	232.975	263.091	214.069	2123.66	2173.67	2189.99	3.18782	0	0	Slc43a3	chr2	+	84936579	84958509	4464	protein_coding	solute_carrier_family_43_member_3
ENSMUSG00000027078	397.018	440.94	406.435	2402.31	2376.84	2464.77	2.54041	0	0	Ube2l6	chr2	+	84798828	84810335	1996	protein_coding	ubiquitin-conjugating_enzyme_E2L_6
ENSMUSG00000020077	2033.08	1995.28	1846.72	7956.34	8004.36	8262.88	2.04191	0	0	Srgn	chr10	-	62493833	62527451	2196	protein_coding	serglycin
ENSMUSG00000054321	2305.32	2427.8	2324.18	331.91	322.228	308.739	-2.86772	0	0	Taf4b	chr18	+	14783245	14900359	5149	protein_coding	TAF4B_RNA_polymerase_II_TATA_box_binding_protein_(TBP)-associated_factor
ENSMUSG00000028159	5381.12	5705.91	5758.16	1256.31	1269.25	1265.83	-2.14971	0	0	Dapp1	chr3	-	137931007	137981545	4124	protein_coding	dual_adaptor_for_phosphotyrosine_and_3-phosphoinositides_1
ENSMUSG00000040253	390.037	413.578	365.002	5132.72	5143.63	5278.41	3.7314	0	0	Gbp7	chr3	+	142530342	142550149	5614	protein_coding	guanylate_binding_protein_7
ENSMUSG00000000275	1776.55	1858.47	1722.42	5683.37	5664.65	5693.15	1.66902	0	0	Trim25	chr11	+	88999376	89020293	5754	protein_coding	tripartite_motif-containing_25
ENSMUSG00000016496	201.563	178.902	184.474	2927.28	2832.33	3089.45	3.95678	0	0	Cd274	chr19	+	29367455	29388095	3622	protein_coding	CD274_antigen
ENSMUSG00000025804	150.954	144.174	112.46	1772.73	1821.95	1871.99	3.73058	0	0	Ccr1	chr9	-	123962126	123968692	2831	protein_coding	chemokine_(C-C_motif)_receptor_1
ENSMUSG00000030530	1006.07	954.493	974.655	24541.4	25943.2	22469	4.63028	0	0	Furin	chr7	-	80388585	80405436	9178	protein_coding	furin_(paired_basic_amino_acid_cleaving_enzyme)
ENSMUSG00000054619	2885.58	3079.21	2931.86	466.006	478.426	426.06	-2.69476	0	0	Mettl7a1	chr15	+	100304817	100314348	1883	protein_coding	methyltransferase_like_7A1
ENSMUSG00000070327	2608.97	2655.11	2752.32	10392.9	10434.7	10247	1.95424	0	0	Rnf213	chr11	+	119393100	119487418	16888	protein_coding	ring_finger_protein_213
ENSMUSG00000054404	246.936	228.363	246.623	1825.98	1909.34	1818.47	2.93517	0	0	Slfn5	chr11	+	82951349	82962941	4427	protein_coding	schlafen_5
ENSMUSG00000030144	514.814	464.092	457.733	2738.02	2767.88	2813.64	2.52737	0	0	Clec4d	chr6	+	123262111	123275265	1599	protein_coding	C-type_lectin_domain_family_4_member_d
ENSMUSG00000030142	629.993	677.721	632.342	3361.9	3365.37	3575.2	2.40773	0	0	Clec4e	chr6	-	123281789	123289870	4965	protein_coding	C-type_lectin_domain_family_4_member_e
ENSMUSG00000046879	301.035	282.033	269.313	2950.1	2906.6	3103.86	3.38591	0	0	Irgm1	chr11	-	48861968	48871683	5810	protein_coding	immunity-related_GTPase_family_M_member_1
ENSMUSG00000025026	8641.9	8519.92	8788.67	2280.58	2314.58	2193.08	-1.93389	0	0	Add3	chr19	+	53140445	53247399	4938	protein_coding	adducin_3_(gamma)
ENSMUSG00000028793	561.06	545.124	566.247	9792.79	10107	9039.88	4.10812	0	0	Rnf19b	chr4	+	129058271	129085886	2872	protein_coding	ring_finger_protein_19B
ENSMUSG00000026655	12374.7	12562	12413	4426.11	4369.19	4331.61	-1.50784	0	0	Fam107b	chr2	+	3613758	3782142	3762	protein_coding	family_with_sequence_similarity_107_member_B
ENSMUSG00000028965	13.0885	23.152	23.6758	3745.17	3984.7	3797.49	7.52127	0	0	Tnfrsf9	chr4	+	150914562	150946102	2722	protein_coding	tumor_necrosis_factor_receptor_superfamily_member_9
ENSMUSG00000053687	39.2655	46.3039	43.4057	1906.82	2105.95	1970.78	5.50578	0	0	Dpep2	chr8	-	105984944	105996423	4540	protein_coding	dipeptidase_2
ENSMUSG00000030199	883.91	913.45	879.952	3263.94	3338.06	3280.87	1.88297	1.10699e-305	1.08659e-303	Etv6	chr6	+	134035700	134270158	5983	protein_coding	ets_variant_6
ENSMUSG00000020806	317.614	339.913	333.435	2447.01	2529.76	2149.85	2.84222	1.35665e-305	1.32471e-303	Rhbdf2	chr11	-	116598165	116627019	5293	protein_coding	rhomboid_5_homolog_2_(Drosophila)
ENSMUSG00000040447	9921.95	10360.5	10091.8	4038.09	3971.59	3784.11	-1.36381	5.6321e-304	5.47101e-302	Spns2	chr11	-	72451638	72489904	4083	protein_coding	spinster_homolog_2
ENSMUSG00000026879	1731.17	1901.62	1802.32	5496.02	5624.24	5502.76	1.61309	5.47509e-303	5.29108e-301	Gsn	chr2	+	35256380	35307892	3157	protein_coding	gelsolin
ENSMUSG00000037447	152.699	165.221	165.731	1558.74	1531.4	1546.78	3.25545	4.37397e-302	4.20529e-300	Arid5a	chr1	+	36307733	36324029	12540	protein_coding	AT_rich_interactive_domain_5A_(MRF1-like)
ENSMUSG00000020841	677.984	688.245	697.451	2845.49	2763.51	2824.96	2.02956	5.68762e-301	5.44039e-299	Cpd	chr11	-	76778424	76847018	8332	protein_coding	carboxypeptidase_D
ENSMUSG00000078921	17.4513	21.0472	15.7839	2531.65	2590.93	2714.84	7.08536	1.0544e-298	1.00345e-296	Tgtp2	chr11	-	49057194	49064206	2938	protein_coding	T_cell_specific_GTPase_2
ENSMUSG00000025647	682.347	615.632	657.004	2852.15	2847.62	2752.92	2.10763	7.79137e-298	7.3774e-296	Shisa5	chr9	+	109038565	109057777	3297	protein_coding	shisa_family_member_5
ENSMUSG00000033685	924.048	889.246	912.506	3576.83	3592.57	3329.24	1.94285	2.71678e-297	2.55951e-295	Ucp2	chr7	+	100493337	100502020	6989	protein_coding	uncoupling_protein_2_(mitochondrial_proton_carrier)
ENSMUSG00000026547	4092.34	4084.22	4136.37	9920.22	10028.4	9587.37	1.26176	7.26465e-297	6.80988e-295	Tagln2	chr1	+	172500047	172507380	2082	protein_coding	transgelin_2
ENSMUSG00000071076	490.382	488.296	423.206	2934.89	3043.14	2612.96	2.6101	8.74988e-296	8.16133e-294	Jund	chr8	+	70697739	70700616	2878	protein_coding	jun_D_proto-oncogene
ENSMUSG00000090213	164.915	152.593	141.069	1543.53	1483.34	1565.31	3.31139	1.49036e-294	1.38323e-292	Tmem189	chr2	-	167642608	167689822	3265	protein_coding	transmembrane_protein_189
ENSMUSG00000056888	272.241	254.672	274.245	1808.86	1957.4	1814.36	2.7925	1.60091e-293	1.47852e-291	Glipr1	chr10	-	111985448	112002631	1543	protein_coding	GLI_pathogenesis-related_1_(glioma)
ENSMUSG00000024953	1993.81	2022.64	2097.28	6306.3	6217.36	5848.55	1.58678	1.76652e-293	1.62347e-291	Prdx5	chr19	-	6906697	6910106	2139	protein_coding	peroxiredoxin_5
ENSMUSG00000049775	9385.32	8685.15	8075.43	25424	25769.5	26689.5	1.57334	4.34468e-292	3.97337e-290	Tmsb4x	chrX	-	167207093	167209315	1371	protein_coding	thymosin_beta_4_X_chromosome
ENSMUSG00000025278	1126.48	1228.11	1186.75	4078.03	4042.59	3916.87	1.76545	8.16852e-292	7.43414e-290	Flnb	chr14	+	7817957	7951588	9100	protein_coding	filamin_beta
ENSMUSG00000056429	1789.63	1772.18	1857.57	5255.41	5092.29	5237.24	1.5232	8.4208e-291	7.62672e-289	Tgoln1	chr6	-	72608432	72617000	5013	protein_coding	trans-golgi_network_protein
ENSMUSG00000031402	613.414	721.921	677.721	2925.38	2943.74	2941.25	2.13078	4.33541e-289	3.9077e-287	Mpp1	chrX	-	75109733	75131016	5343	protein_coding	membrane_protein_palmitoylated
ENSMUSG00000053007	97.7274	90.5032	96.6763	1349.52	1406.88	1514.88	3.88779	2.2825e-288	2.04748e-286	Creb5	chr6	+	53287270	53700376	24125	protein_coding	cAMP_responsive_element_binding_protein_5
ENSMUSG00000075602	3.49027	9.47126	6.90545	9528.4	9641.71	9941.39	10.2276	2.9073e-288	2.59552e-286	Ly6a	chr15	-	74994877	74998031	1205	protein_coding	lymphocyte_antigen_6_complex_locus_A
ENSMUSG00000017929	379.566	424.102	366.975	2157.89	2182.41	2095.31	2.45728	1.13729e-287	1.01052e-285	B4galt5	chr2	-	167298444	167349183	4308	protein_coding	UDP-Gal:betaGlcNAc_beta_14-galactosyltransferase_polypeptide_5
ENSMUSG00000036499	1081.11	1067.1	1042.72	3689.06	3616.6	3883.94	1.80827	8.84269e-287	7.81994e-285	Eea1	chr10	+	95940663	96045518	7836	protein_coding	early_endosome_antigen_1
ENSMUSG00000006418	726.848	684.035	706.329	2874.97	3033.31	2818.79	2.03943	2.07012e-284	1.82209e-282	Rnf114	chr2	+	167492645	167516173	3356	protein_coding	ring_finger_protein_114
ENSMUSG00000036908	412.724	369.379	386.705	2201.64	2244.67	2063.41	2.47056	8.20873e-283	7.19146e-281	Unc93b1	chr19	+	3935186	3949340	2841	protein_coding	unc-93_homolog_B1_(C._elegans)
ENSMUSG00000020108	369.968	431.469	452.8	2406.11	2363.73	2268.2	2.48846	1.75082e-282	1.52672e-280	Ddit4	chr10	-	59949675	59951770	1685	protein_coding	DNA-damage-inducible_transcript_4
ENSMUSG00000046223	102.09	102.079	108.514	1316.23	1331.51	1382.12	3.67489	1.53192e-281	1.32965e-279	Plaur	chr7	+	24462484	24475968	2617	protein_coding	plasminogen_activator_urokinase_receptor
ENSMUSG00000078606	32.285	29.4661	38.4732	1507.39	1511.74	1485.03	5.44404	4.08156e-281	3.52632e-279	Gm4070	chr7	-	105895139	105953967	9275	protein_coding	predicted_gene_4070
ENSMUSG00000020798	2477.22	2345.72	2442.56	543.04	493.718	495.011	-2.24142	5.22499e-279	4.49349e-277	Spns3	chr11	-	72494919	72550506	5508	protein_coding	spinster_homolog_3
ENSMUSG00000021890	938.009	946.074	987.48	3280.11	3421.08	3481.55	1.82464	3.40683e-277	2.91649e-275	Eaf1	chr14	+	31495079	31509858	4238	protein_coding	ELL_associated_factor_1
[truncated: 22,531 more rows]

## Sheet: BAF3-METvsBAF3_DEG
ID	BAF3_1	BAF3_2	BAF3_3	BAF3-MET_1	BAF3-MET_2	BAF3-MET_3	log2FoldChange	pvalue	padj	GeneName	Chrom	Strand	Start	End	GeneLength	GeneType	GeneDescription
[truncated: 22,750 more rows]

[truncated: 8 more sheets: BAF3-RETvsBAF3_DEG, gene name list in rows, Cluster-orange1, Cluster-orange2, Cluster-black, Cluster-purple, Cluster-blue, Cluster-green]
