# Supplementary material for: Identification of metabolic vulnerabilities of receptor tyrosine kinases-driven cancer
Source: Nat Commun. 2019 Jun 20;10:2701. doi: 10.1038/s41467-019-10427-2 (PMC6586626; doi:10.1038/s41467-019-10427-2)
Supplement: Supplementary file 11 — Supplementary Data 7 [file 41467_2019_10427_MOESM11_ESM.xlsx]

## Sheet: Gene status in PDX models
Name	RTK alterations	Cancer type	Other gene alterations	Source
FGFR models
LU1901	FGFR1 amplification	NSCLC	Met amplification	CrownBio
LU6408	FGFR1 amplification	NSCLC		CrownBio
LU1302	FGFR1 amplification	NSCLC		CrownBio
LU2504	FGFR1,2 amplification	NSCLC	PTEN T319Ter	CrownBio
LU6429	FGFR2 amplification	NSCLC	PDGFRA L629P	CrownBio
LU0743	FGFR2 amplification	NSCLC		CrownBio
EGFR models
LU6422	EGFR L858R	NSCLC		CrownBio
LU0858	EGFR L858R	NSCLC	PDGFRA R522C	CrownBio
LU-01-0251	EGFR L858R	NSCLC		WuXi AppTec
LU1868	EGFR L858R/T790M	NSCLC		CrownBio
LU1235	EGFR E746_A750del	NSCLC		CrownBio
LU5205	EGFR L747_S752del	NSCLC		CrownBio
LU0861	EGFR L747_P753del	NSCLC		CrownBio
Wildtype models
LU6411	Unknown	NSCLC		CrownBio
LU0894	Unknown	NSCLC		CrownBio
LU6401	Unknown	NSCLC		CrownBio
LU6416	Unknown	NSCLC		CrownBio
LU6471	Unknown	NSCLC		CrownBio
LU-01-0393	Unknown	NSCLC		WuXi AppTec
LU-01-0416	Unknown	NSCLC		WuXi AppTec
LU-2071	Unknown	NSCLC		WuXi AppTec
