# Supplementary material for: Identification of metabolic vulnerabilities of receptor tyrosine kinases-driven cancer
Source: Nat Commun. 2019 Jun 20;10:2701. doi: 10.1038/s41467-019-10427-2 (PMC6586626; doi:10.1038/s41467-019-10427-2)
Supplement: Supplementary file 12 — Supplementary Data 8 [file 41467_2019_10427_MOESM12_ESM.xlsx]

## Sheet: BAF3-EGFR
TFs	pValue	Adjust pValue
ASCL1	0.00108263	0.0161031
ATF4	0.0010962	0.0161031
BCL6	0.000184909	0.00518382
C17ORF96	0.000374452	0.00761073
CBX7	0.000128629	0.00402214
CDK2	2.64936e-05	0.00165687
CDK7	0.000312221	0.00667988
CEBPA	0.000264355	0.0063212
CENPA	0.00109074	0.0161031
E2F1	0.000235932	0.0058125
EGR2	0.000283038	0.00639193
ERG	5.14619e-05	0.00217519
ESRRA	0.000211146	0.00562296
ETV1	0.000444969	0.00841303
EZH2	3.76829e-07	7.65905e-05
FLI1	5.84827e-06	0.00059433
FOXM1	9.25179e-06	0.000835745
GATA2	0.000281895	0.00639193
GATA6	0.00074972	0.0129366
H2AFX	3.93107e-06	0.000456565
HDAC1	1.77665e-08	7.22208e-06
IKZF1	3.58131e-05	0.00207972
IRF5	0.000221322	0.00562296
JARID2	0.000794424	0.0129366
KDM1A	4.66803e-05	0.00210839
KDM5B	0.000412377	0.00798244
LMO2	1.10569e-06	0.000179785
MAF	0.000686929	0.0126926
MAFF	0.000310341	0.00667988
MECP2	2.34681e-05	0.00165687
MYBL2	7.14071e-05	0.00263882
MYC	0.000143804	0.00433009
MYH11	4.20939e-05	0.00210839
NFIC	0.000221017	0.00562296
NR2F1	8.81565e-05	0.00311614
PAX6	2.63861e-05	0.00165687
PPARG	0.00079561	0.0129366
RUNX1	0.000385274	0.0076397
RXRA	0.000754923	0.0129366
SAP30	1.98878e-07	5.38961e-05
SMAD1	0.000327597	0.00682914
SOX2	0.000758372	0.0129366
SOX4	0.000104466	0.00353878
SOX9	0.000858718	0.013689
SSRP1	3.83733e-05	0.00207983
STAT1	0.000114192	0.00371353
STAT2	3.58197e-06	0.000456565
STAT5A	0.000163102	0.00473578
STAT5B	4.61306e-05	0.00210839
STAT6	0.00110919	0.0161031
TCF21	6.7354e-05	0.00260756
TCF7	0.00110422	0.0161031
TCF7L1	8.79691e-09	7.15189e-06
TCF7L2	5.35102e-05	0.00217519
WDR5	1.62944e-05	0.00132474
HMGIY	0.000794715	0.0129366
KDM1A	7.01837e-08	7.84143e-06
KDM3A	7.36626e-05	0.00127509
KDM5B	5.47336e-07	3.20328e-05
KDM6B	0.000364298	0.00382668
KLF5	0.000242046	0.00280637
LMNB1	2.95889e-06	0.000106955
LMO2	0.000177866	0.00227231
MECP2	3.01104e-05	0.000627216
MED12	0.000112698	0.00170994
MITF	5.02218e-08	7.71533e-06
MXI1	0.000241132	0.00280637
MYB	8.01182e-07	4.2811e-05
MYBL2	2.28106e-07	1.62131e-05
MYC	5.7341e-07	3.20328e-05
MYH11	4.93123e-05	0.00093062
NCAPG	9.92035e-05	0.00158339
NFIC	0.000407423	0.0041382
NFYB	2.64932e-05	0.00057123
NOTCH1	4.23095e-05	0.000838683
NR1H2	0.000188914	0.00236914
PAX6	0.000164622	0.00219913
PBX1	0.000169311	0.00221365
PML	7.29347e-06	0.000190717
POLR3A	2.40542e-05	0.000537502
POLR3D	0.00037007	0.00385437
RB1	2.16251e-06	8.28917e-05
RBL2	2.19282e-07	1.62131e-05
RCOR1	5.88089e-05	0.00106288
RNF2	0.000117139	0.00175565
RXRA	0.000109241	0.00167822
SAP30	2.5481e-12	3.13162e-09
SMAD1	2.46484e-07	1.62131e-05
SMAD2	0.00010506	0.00163442
SMAD3	0.00025532	0.00289889
SMARCA4	5.54795e-07	3.20328e-05
SMARCB1	3.69479e-06	0.00011077
SMARCC1	0.00016735	0.00221153
SMC1A	0.000282679	0.0031583
SMC3	2.22573e-06	8.28917e-05
SOX2	6.24881e-05	0.00111301
SOX4	4.99763e-05	0.00093062
SSRP1	6.44892e-09	1.98143e-06
STAT1	5.69371e-08	7.77507e-06
STAT2	1.26105e-06	6.25622e-05
STAT5A	0.000205506	0.00250066
STAT5B	0.000179344	0.00227231
STAT6	0.000210707	0.00253881
SUMO1	0.000100611	0.00158526
SUMO2	7.54227e-05	0.00128742
SUPT5H	0.000159033	0.00217168
TAL1	0.000424209	0.00420445
TBP	0.000420878	0.00420445
TCF12	0.000331891	0.00357802
TCF7	0.000122323	0.00181126
TCF7L1	4.81847e-05	0.000925297
TCF7L2	0.000250749	0.0028801
TEAD1	0.000422147	0.00420445
TEAD4	3.21653e-06	0.000108077
TET2	1.70592e-05	0.000411093
TFAP2C	1.90797e-06	7.81632e-05
THAP11	0.00051377	0.00497183
TTF2	1.46445e-06	6.42791e-05
UBTF	9.57528e-05	0.00155928
VDR	2.32174e-05	0.000537502
VEZF1	1.2962e-05	0.000325107
WDR5	3.22097e-08	5.65511e-06
XRN2	1.88503e-07	1.54447e-05
YAP1	0.000136869	0.00195596
ZBTB17	0.000202757	0.00249188
CTCF	4.11551e-06	0.000120428

## Sheet: BAF3-FGFR
TFs	pValue	Adjust pValue
ARID3A	1.93514e-09	1.12377e-07
ARNTL	2.70739e-06	4.89135e-05
ATF4	0.000840008	0.00689824
BACH2	0.000297313	0.00298414
BATF	1.34316e-06	2.59998e-05
BCL11A	0.000143672	0.00157845
BCL6	3.75304e-07	8.47561e-06
BHLHE40	4.23956e-09	2.02751e-07
BMI1	0.000530482	0.00491843
CBFB	2.46401e-08	8.34684e-07
CBX7	1.93613e-07	4.76992e-06
CDK7	0.000756074	0.0064704
CEBPA	2.3193e-12	4.71398e-10
CEBPB	1.60196e-07	4.06998e-06
CIITA	1.46837e-05	0.000213868
CTNNB1	0.000151032	0.00163719
E2F6	0.000107778	0.001217
EBF1	2.53e-05	0.000335792
EGR2	1.30613e-05	0.000196645
ELF1	0.000107456	0.001217
ERCC6	0.000187072	0.00197519
ERG	1.20091e-10	1.08482e-08
ESRRA	3.92797e-08	1.22825e-06
ETS1	3.17331e-08	1.03196e-06
ETV1	5.86263e-05	0.000700929
EZH1	4.63003e-05	0.000570336
EZH2	0.000251331	0.00255415
FLI1	2.98591e-10	2.42754e-08
FOSL1	4.19112e-10	2.83948e-08
FOSL2	9.70282e-09	4.15179e-07
FOXA1	1.47314e-05	0.000213868
FOXA2	2.34227e-05	0.000317377
FOXM1	0.000833785	0.00689824
FOXO1	1.47387e-07	3.97232e-06
FOXP3	0.0006597	0.00595929
GATA2	1.25459e-06	2.48776e-05
GATA6	9.90355e-06	0.000151917
GREB1	0.000784138	0.00664067
H2AFX	3.65534e-07	8.47561e-06
HDAC1	1.87729e-08	6.93743e-07
HIF1A	3.24048e-06	5.7272e-05
HNF1B	0.000243515	0.00250604
HNF4A	0.000456459	0.0043659
IRF1	5.23677e-11	6.08214e-09
IRF4	2.41611e-13	9.82148e-11
IRF5	7.48618e-07	1.56058e-05
KAT2B	3.46411e-05	0.000440051
KDM5B	3.05306e-05	0.00039399
KLF4	2.23485e-09	1.21129e-07
KLF5	4.59427e-12	7.47029e-10
LMO2	5.3473e-09	2.4152e-07
LYL1	0.000307868	0.00305239
MAF	3.87543e-11	5.25121e-09
MAFF	2.05064e-06	3.78902e-05
MAX	1.54292e-06	2.91719e-05
MECP2	6.56931e-06	0.000106817
MEF2A	2.14415e-05	0.00030055
MEF2C	0.000183769	0.00196584
MEIS1	4.75459e-06	8.05308e-05
MITF	2.49027e-09	1.26537e-07
MXI1	0.000124364	0.00138504
MYB	0.000744482	0.00643898
MYC	0.000318325	0.00311805
MYH11	2.56077e-05	0.000335792
NFATC1	4.43847e-05	0.00055515
NR1H2	0.00067435	0.00602469
NR2F1	3.96235e-07	8.70646e-06
PAX6	2.19244e-05	0.000302111
PBX1	5.4932e-06	9.11422e-05
PBX3	0.00048213	0.00455781
PML	0.000816453	0.00684305
PPARG	9.27671e-07	1.88549e-05
PRDM1	0.000532376	0.00491843
RUNX1	2.08698e-08	7.37701e-07
SAP30	3.51988e-10	2.60151e-08
SMAD1	7.38143e-07	1.56058e-05
SMAD3	1.54261e-08	5.97212e-07
SOX2	4.27664e-06	7.39768e-05
SOX9	0.000240267	0.00250432
SRC	9.81296e-06	0.000151917
STAT1	1.03611e-08	4.21181e-07
STAT2	8.95228e-11	9.09775e-09
STAT3	5.35619e-05	0.000649938
STAT4	0.00071439	0.00631304
STAT5A	1.93447e-05	0.000275917
STAT5B	2.08783e-07	4.99238e-06
STAT6	9.49045e-08	2.75562e-06
TAL1	0.000394882	0.0038219
TCF21	9.61187e-05	0.00113253
TCF7	7.33282e-06	0.000116894
TCF7L1	6.10464e-13	1.65436e-10
TCF7L2	9.21111e-08	2.75562e-06
TEAD4	1.3172e-07	3.69271e-06
TFAP2A	1.51466e-07	3.97232e-06
UBTF	0.000107136	0.001217
VDR	8.62458e-14	7.01178e-11
XBP1	7.95481e-10	4.97482e-08
WGTTNNNNNAAA	0.000589671	0.00538655
WYAAANNRNNNGCG	0.000740829	0.00643898
SAP30	1.18331e-10	1.45095e-08
SMAD1	2.39345e-08	9.7778e-07
SMAD3	4.10286e-09	2.19235e-07
SMARCA4	1.1286e-09	8.15913e-08
SMARCB1	1.85829e-05	0.000275162
SOX2	5.95037e-05	0.000696476
SOX9	0.000226819	0.0023038
SPDEF	4.46035e-05	0.000559364
SRC	1.23383e-07	3.69848e-06
SREBF1	0.000278965	0.00272102
SRF	0.000429189	0.00393637
STAT1	5.96671e-11	1.04758e-08
STAT2	4.12696e-08	1.4089e-06
STAT3	9.68567e-06	0.000160861
STAT5A	1.16306e-05	0.000190586
STAT5B	9.74739e-07	2.26029e-05
STAT6	2.94968e-08	1.13286e-06
TAL1	3.79755e-05	0.000496509
TCF12	2.13665e-06	4.37657e-05
TCF7	2.33391e-05	0.000325952
TCF7L1	1.53346e-08	6.49869e-07
TCF7L2	4.82712e-07	1.26224e-05
TEAD1	0.000118779	0.00131513
TEAD4	1.46006e-06	3.09381e-05
TERF1	0.000505756	0.00453704
TFAP2A	2.01393e-09	1.3027e-07
TFAP2C	1.32934e-12	6.16734e-10
TRIM28	0.000300296	0.00288331
UBTF	2.96584e-05	0.000396197
USF2	0.000135085	0.00145632
VDR	3.72853e-08	1.32858e-06
VEZF1	5.47081e-06	9.88768e-05
XBP1	5.36315e-07	1.31826e-05
XRN2	5.60846e-05	0.000664328
YAP1	7.64208e-05	0.000877768
ZBTB17	1.51791e-05	0.000233189
SPI1	2.46633e-08	9.7778e-07
CTCF	9.50914e-09	4.67469e-07
