# Supplementary material for: Identification of metabolic vulnerabilities of receptor tyrosine kinases-driven cancer
Source: Nat Commun. 2019 Jun 20;10:2701. doi: 10.1038/s41467-019-10427-2 (PMC6586626; doi:10.1038/s41467-019-10427-2)
Supplement: Supplementary file 13 — Supplementary Data 9 [file 41467_2019_10427_MOESM13_ESM.xlsx]

## Sheet: PC9
		ATF4			CBFB1			CEBPA			CTCF			E2F4			ETS1			FOS1			FOXO1			GATA4			GTFIB			HIF1A			HNF4A			IRF5			MAF			MEF2A			MITF
	siRNA #1	siRNA #2	siRNA #3	siRNA #1	siRNA #2	siRNA #3	siRNA #1	siRNA #2	siRNA #3	siRNA #1	siRNA #2	siRNA #3	siRNA #1	siRNA #2	siRNA #3	siRNA #1	siRNA #2	siRNA #3	siRNA #1	siRNA #2	siRNA #3	siRNA #1	siRNA #2	siRNA #3	siRNA #1	siRNA #2	siRNA #3	siRNA #1	siRNA #2	siRNA #3	siRNA #1	siRNA #2	siRNA #3	siRNA #1	siRNA #2	siRNA #3	siRNA #1	siRNA #2	siRNA #3	siRNA #1	siRNA #2	siRNA #3	siRNA #1	siRNA #2	siRNA #3	siRNA #1	siRNA #2	siRNA #3	siRNA #1
PHGDH	0.302	0.578	0.567	1.085	1.31	1.153	0.722	1.15	1.412	1.135	1.361	0.99	0.873	0.988	1.123	1.044	1.062	1.202	0.709	0.93	1.2	0.829	0.918	0.931	1.083	0.802	0.847	1.103	0.907	0.655	0.759	0.78	0.999	1.173	1.294	1.227	0.28	1.694	0.524	0.759	1.259	0.999	1.118	1.239	1.213	0.985	1.083	1	0.502
PSPH	0.545	0.341	0.6	0.639	0.927	1.265	0.814	1.077	1.399	1.299	0.781	1	1.12	0.988	1.258	1.224	0.922	1.029	1.083	1.387	1.196	0.86	0.796	1.03	1.581	1.566	1.495	1.32	1.247	1.403	1.259	1.222	0.823	1.368	1.423	1.124	1.076	1.496	1.004	0.78	1.222	0.823	0.961	1.207	0.551	1.019	0.736	0.78	0.322
[truncated: 26 more columns]

## Sheet: RT112
		ATF4			CBFB1			CEBPA			CTCF			E2F4			ETS1			FOS1			FOXO1			GATA4			GTFIB			HIF1A			HNF4A			IRF5			MAF			MEF2A			MITF
	siRNA #1	siRNA #2	siRNA #3	siRNA #1	siRNA #2	siRNA #3	siRNA #1	siRNA #2	siRNA #3	siRNA #1	siRNA #2	siRNA #3	siRNA #1	siRNA #2	siRNA #3	siRNA #1	siRNA #2	siRNA #3	siRNA #1	siRNA #2	siRNA #3	siRNA #1	siRNA #2	siRNA #3	siRNA #1	siRNA #2	siRNA #3	siRNA #1	siRNA #2	siRNA #3	siRNA #1	siRNA #2	siRNA #3	siRNA #1	siRNA #2	siRNA #3	siRNA #1	siRNA #2	siRNA #3	siRNA #1	siRNA #2	siRNA #3	siRNA #1	siRNA #2	siRNA #3	siRNA #1	siRNA #2	siRNA #3	siRNA #1
GLUT1	0.569	0.654	0.4	1072	1.046	1.004	0.724838	0.94005	1.03743	0.970257	0.767539	0.710085	0.859759	0.70622	0.84752	1.011	1.072	1.021	1.35072	0.794471	0.902936	0.439	0.48	0.331	1.083	0.902	0.847	1.38554	1.24464	1.18595	0.395	0.628	0.399	1.173	0.719	1.127	0.869168	0.840325	1.02119	0.559	0.559	0.399	0.520596	0.862371	0.808959	0.985	1.239	1	0.302
LDHA	0.387	0.318	0.2	1.221	1.163	1	0.752674	0.752914	1.17891	1.10085	0.794138	0.686604	0.913769	0.797901	0.734077	1.025	0.922	1.063	1.36478	0.818716	0.944655	0.36	0.435	0.344	1.281	1.16	1.195	1.22382	1.20061	1.12976	0.456	0.511	0.423	1.21	1.123	1.555	0.655027	0.731264	0.772423	0.48	0.322	0.323	0.506574	0.792414	0.696199	1.123	1.207	0.98	0.231
[truncated: 26 more columns]
