# Supplementary material for: Identification of metabolic vulnerabilities of receptor tyrosine kinases-driven cancer
Source: Nat Commun. 2019 Jun 20;10:2701. doi: 10.1038/s41467-019-10427-2 (PMC6586626; doi:10.1038/s41467-019-10427-2)
Supplement: Supplementary file 14 — Source Data [file 41467_2019_10427_MOESM14_ESM.xlsx]

## Sheet: Figure 1
Figure 1b
Time (hr)	BAF3 (+IL3)		BAF3-MET (+IL3)		BAF3-RET (+IL3)		BAF3-FGFR1 (+IL3)		BAF3-EGFR (+IL3)		BAF3 (-IL3)		BAF3-MET (-IL3)		BAF3-RET (-IL3)		BAF3-FGFR1 (-IL3)		BAF3-EGFR (-IL3)
0	1	1	1	1	1	1	1	1	1	1	1	1	1	1	1	1	1	1	1	1
48	6.65067	6.64267	4.16667	3.78333	4.04	4.48667	4.12	4.256	6.94667	7.13333	0.462667	0.409333	3.344	3.36667	3.54667	3.36	4.364	4.488	4.56533	4.50667
72	17.92	18.3333	21.2133	20.0533	15.22	14.9267	6.32133	6.32667	18.52	18.38	0.46	0.4	16.7067	15.9333	13.3733	11.9267	7.22667	7.23333	15.88	15.2733
Figure 1c
Concentration (μM)	BAF3 (AZD9291)			Concentration (μM)	BAF3 (SGX523)		BAF3 (AP25434)		BAF3 (AZD4547)
200	96.904	90.601		1000	98.724	98.605	90.826	97.493	92.256	98.982
100	93.386	89.769		500	94.085	98.555	94.258	99.316	93.685	96.17
50	99	97		250	90.145	99.92	96.42	95.309	91.892	90.633
25	95.836	98.332		125	91.883	95.076	91.619	96.572	95.737	91.757
12.5	94.534	98.788		62.5	97.349	99.74	98.184	91.346	93.522	95.051
6.25	96.427	99.077		31.25	97.75	94.702	96.09	98.453	92.881	94.607
3.125	90.561	94.037		15.625	98.389	97.777			92.41	96.398
1.563	93.556	95.429		7.813	95.178	90.227			93.75	95.689
0.781	98.591	92.713		3.906	94.344	91.682			90.862	100.128
Concentration (μM)	BAF3-EGFR (AZD9291)			Concentration (μM)	BAF3-MET (SGX523)		BAF3-RET (AP25434)		BAF3-FGFR1 (AZD4547)
200	17.329	18.364		1000	24.565	22.984	24.412	21.377	37.761	31.018
100	17.645	18.54		500	24.665	22.523	29.565	27.301	35.702	33.83
50	25.746	19.815		250	23.956	22.942	62.645	57.727	35.698	39.367
25	48.328	45.044		125	23.692	22.199	90.698	90.912	30.889	38.243
12.5	70.252	69.798		62.5	28.273	27.342	90.263	88.904	35.793	34.949
6.25	91.558	91.358		31.25	48.728	53.648	94.674	94.072	55.087	55.393
3.125	101.657	91.736		15.625	68.48	82.262			88.282	73.602
1.563	107.944	95.138		7.813	75.668	96.867			96.714	84.311
0.781	109.513	100		3.906	92.861	97.757			98.814	95.872
Figure 1d
Time (minutes)	BAF3			BAF3-MET			BAF3-RET			BAF3-FGFR1			BAF3-EGFR
1.39165	60.3575	73.1134	82.642	139.606	159.02	161.091	120.042	128.177	128.989	549.694	628.661	631.72	80.7659	87.4598	83.3491
7.81741	56.1196	68.9523	78.3825	134.971	155.691	155.064	112.473	124.02	125.355	542.037	620.423	621.044	77.3382	84.7091	78.9252
14.242	56.9602	68.8282	79.185	134.673	157.029	157.368	114.351	124.315	127.132	547.864	619.759	617.644	78.8006	84.7367	77.7673
Figure 1i
Time (hr)	BAF3		BAF3-MET		BAF3-RET		BAF3-FGFR1		BAF3-EGFR		BAF3 (-Glucose)		BAF3-MET (-Glucose)		BAF3-RET (-Glucose)		BAF3-FGFR1 (-Glucose)		BAF3-EGFR (-Glucose)
0	1	1	1	1	1	1	1	1	1	1	1	1	1	1	1	1	1	1	1	1
24	1.672	1.759	1.986	1.84	2.021	2.249	1.264	1.368	1.601	1.626	1.85	2.01	1.72	1.744	2.414	2.244	1.288	1.365	1.481	1.587
48	6.68	6.95	8.525	8.75	7.76	8.335	5.251	5.618	6.31	6.37	6.785	6.76	7.07	7.155	7.83	7.83	2.001	1.96	4.105	3.901
72	14.35	14.575	15.325	15.34	12.815	12.515	8.63	8.5	16.205	15.45	14.085	14.08	12.865	13.07	11.445	10.78	2.465	2.573	3.55	3.378
Time (hr)	BAF3		BAF3-MET		BAF3-RET		BAF3-FGFR1		BAF3-EGFR		BAF3 (-Glutamine)		BAF3-MET (-Glutamine)		BAF3-RET (-Glutamine)		BAF3-FGFR1 (-Glutamine)		BAF3-EGFR (-Glutamine)
0	1	1	1	1	1	1	1	1	1	1	1	1	1	1	1	1	1	1	1	1
24	1.91	2.026	2.079	2.13	2.245	2.225	1.27775	1.258	1.562	1.655	1.337	1.3675	1.4795	1.327	1.351	1.486	1.0025	0.9985	1.067	1.1555
48	6.5725	6.5175	8.0975	7.96	7.03	7.1325	4.6885	4.789	5.915	6.095	2.09	2.251	1.487	1.565	1.505	1.5475	1.019	0.9985	1.184	1.1485
72	9.4075	9.445	11.6225	11.8125	7.6025	7.5025	5.666	5.5695	10.87	11.005	2.82	2.8075	1.9085	1.857	1.511	1.481	0.9805	1.083	1.069	1.087

## Sheet: Figure 2
Figure 2b
Cell viability (%)
	CON			CBR5884
BAF3-FGFR1	100	100	100	106.39	98.86	103.31
BAF3-EGFR	100	100	100	58.06	33.87	32.81
Figure 2c
Inhibition rate (%)
Concentration (μM)	UMUC-14	RT112	PC9	NCI-H1581	SNU-16	HCC4006	NCI-H1975	NCI-H520	NCI-H2444	KATO III	NCI-H716	A431	HCC827	NCI-H1299	NCI-H1650	NCI-H226	NCI-H3255	NCI-H2172	NCI-H82	SK-MES-1	NCI-H2279	NCI-H2170	ABC-1	ChaGo-K-1
6.25	41.5135	30.77	73.8961	2.12963	13.3346	60.9678	49.4687	34.1029	-9.08778	21.9474	19.1826	4.77598	36.3667	71.9114	47.8176	49.026	43.6446	35.364	12.4773	18.1795	37.693	15.4893	17.2762	27.6212
6.25	41.446	37.2838	74.4132	7.64815	21.4352	56.6184	48.6038	40.966	-16.2388	12.1329	25.6871	7.81219	30.9441	73.5048	45.1488	37.5453	42.3973	37.8703	2.6406	6.31672	42.1496	2.34039	17.7141	29.8839
12.5	45.0152	34.4569	75.8692	14.4815	23.4326	54.5079	69.3078	29.393	0.9168	22.4884	37.1133	4.89689	62.2958	77.3935	57.9354	40.5103	43.3457	57.2908	19.5324	42.1445	64.9386	17.2933	38.4961	41.8716
12.5	50.3304	35.9296	76.5375	17.5185	37.4884	54.1628	73.9169	41.2435	23.1148	35.2782	45.69	-3.44596	54.7477	74.2068	53.4288	38.614	49.1968	52.1695	16.5088	46.0189	57.1514	13.9676	39.3943	41.9826
25	50.8609	38.2623	76.0522	13.6852	20.8434	88.5407	78.8635	36.2224	-12.6289	33.153	36.5952	10.9021	72.9477	81.7712	79.6275	56.835	63.0888	59.0148	58.7986	38.8116	78.652	17.8832	62.6239	55.4047
25	57.054	38.7071	74.095	19.7222	38.5241	86.8716	83.3461	39.1745	14.3135	43.8563	41.1138	-7.11359	72.4042	81.7397	78.0146	58.059	59.2264	57.7255	58.3955	44.7899	77.0774	18.2593	54.2257	55.2766
Figure 2d
PC9 Relative Tumore Volume
Days of treatment	Vehicle								NCT503								Gefinitib
1	0.894168	0.911506	0.936351	0.991068	0.996097	1.01794	1.11304	1.13983	0.868761	0.913671	0.952392	0.980696	1.01859	1.033	1.07225	1.16064	0.875191	0.937963	0.950789	0.971764	1.0067	1.02624	1.06962	1.16174
3	2.47955	2.05592	1.69819	2.08159	3.09172	1.67012	1.8658	1.97703	1.53667	0.821511	0.587074	0.777507	1.03323	1.53328	1.44731	1.1669	1.26193	1.73552	1.61548	1.81059	1.42249	1.93847	1.59768	1.79505
5	4.01876	2.7466	2.78121	2.89702	3.89087	3.14103	2.76417	3.0003	1.45123	1.33439	1.16841	1.74605	1.66529	1.69405	1.55962	1.63246	1.44633	1.48171	1.47274	2.01445	1.18377	1.72315	1.36341	1.42256
8	4.69054	3.29355	3.52556	3.64873	4.33574	4.44337	4.01456	3.58635	1.74288	1.70144	1.5329	2.29493	1.42436	2.10956	2.05876	2.02238	1.1035	1.47485	0.914273	1.59149	0.913217	0.871192	0.991229	1.08116
11	5.65015	5.1968	4.29475	3.85656	5.20183	5.8983	5.0668	4.64595	2.30437	3.57143	3.38658	3.29616	3.61513	2.91831	3.04391	2.35305	1.1883	0.938567	1.38356	1.71869	0.765415	1.67524	1.14907	1.69334
15	6.60084	7.26863	4.61773	5.09157	6.07769	7.80605	9.43676	5.47519	2.64229	3.96853	4.59696	3.50471	5.00123	4.01298	3.31752	2.24036	1.19607	1.38846	1.39985	1.47221	0.972971	1.46926	1.27182	1.57836
Figure 2e
LU-01-0251 Relative Tumore Volume
Days of treatment	Vehicle						NCT503						Gefitinib
0	0.874882	0.966566	1.31761	0.563828	1.60026	0.676855	1.01944	1.63126	0.826996	0.534552	0.872198	1.11556	1.16745	0.501275	1.49375	1.01324	1.20484	0.619448
3	1.00526	1.17521	2.06776	0.833462	2.06356	1.02762	1.17487	2.38568	0.897427	0.790817	0.955299	1.5262	1.38155	0.630651	1.83929	1.10497	1.32208	0.742021
7	1.5643	1.5687	2.94817	1.23368	2.7944	1.7853	1.48054	3.12437	0.893047	1.15676	1.00235	1.59071	1.40279	0.654493	1.85799	1.13066	1.48816	0.95685
10	1.6988	1.83451	3.8446	1.65604	3.46347	2.60143	1.64577	4.48746	1.02074	1.69124	1.00766	1.94567	1.40885	0.655798	1.97074	1.11535	1.69165	1.00787
14	2.24894	2.54133	4.94723	2.51553	5.37404	3.22043	2.03898	5.17503	1.05078	1.92978	1.09077	2.3294	1.41037	0.621749	2.21964	1.16459	1.71034	0.991351
17	2.35128	2.69964	5.67677	2.63526	6.88105	4.27918	2.16455	6.00549	1.20998	2.25708	1.15459	2.74716	1.33493	0.588969	2.37578	1.10498	1.63668	0.899895
21	2.85963	3.92452	7.31894	3.6068	9.08397	5.60867	2.51781	6.7598	1.21326	2.88658	1.19162	3.06441	1.2488	0.602013	3.13294	0.999883	1.64264	0.914956
24	3.39366	4.28015	7.54827	3.90846	11.9201	6.84993	2.62404	8.75259	1.22313	3.01529	1.36376	3.65706	1.1969	0.602013	3.47503	0.93177	1.69224	0.969785
28	3.74058	5.57442	11.1175	4.69869	16.1382	10.8821	2.70905	9.42348	1.20174	3.41813	1.3704	4.17112	0.867974	0.779478	3.63979	0.762661	1.91533	1.27896
Figure 2g
Fraction contribution (%)
	BAF3-EGFR			BAF3-FGFR1
M0	3.58	3.91	3.58	11.57	10.33	10.38
M5	30.13	29.23	29.63	55.21	55.1	58.09
M6	29.21	29.28	29.56	18.77	19.71	17.79
M7	20.99	21.29	20.95	7.14	7.56	6.68
M8	8.04	8.13	8.2	2.12	2.24	1.98
M9	5.71	5.92	5.83	0.6	0.62	0.51
Figure 2h
Cell viability (%)
	0.5 mM Serine			0.125 mM Serine			0 mM Serine
BAF3-FGFR1	93.52	106.48	100	62.23	58.78	68.94	35.23	32.13	32.18
BAF3-EGFR	97.47	102.53	100	87.88	86.12	89.33	67.85	64.9	65.68
Figure 2i
	BAF3			BAF3-EGFR			BAF3-FGFR1
PSPH	0.952056	1.04837	0.999577	4.09812	4.14344	3.75501	0.566288	0.841699	0.612791
PSAT1	1.00471	0.992806	1.00249	3.11989	3.04801	3.08416	1.80434	1.81218	1.79007
MTHFD2	1.10978	0.895824	0.994392	2.73909	2.97975	2.85373	2.36566	2.35152	2.22736
PHGDH	1.064	0.971221	0.964775	2.12161	2.14734	2.12211	1.79313	1.82598	1.6935
SHMT2	1.00076	0.993022	1.00622	1.67049	1.74726	1.75611	0.657612	0.686815	0.614198
MTHFD1	1.00196	1.02218	0.975859	1.48472	1.47104	1.47241	0.71177	0.742052	0.69192
SHMT1	0.987203	0.981683	1.03111	1.35277	1.31538	1.27013	0.819209	0.867047	0.831301
Figure 2m
PC9 Cell viability (%)							H1975 Cell viability (%)
NC	siPHGDH #1	siPHGDH #2	siPSPH #1	siPSPH #2	siEGFR		NC	siPHGDH #1	siPHGDH #2	siPSPH #1	siPSPH #2	siEGFR
101.1	74.11	57.25	22.41	10.9	30.19		109.35	87.38	61.51	51.29	40.46	30.82
98.9	82.26	63.62	34.98	24.4	30.69		90.65	81.37	61.64	56.89	47.77	38.55
100	76.82	59.82	25.68	17.66	28.89		100	85.55	60.23	55.61	40.23	35.64

## Sheet: Figure 3
Figure 3a
Intracellular lactate (fold change)						Lactate release (fold change)
BAF3	BAF3-FGFR1	BAF3-EGFR	BAF3-MET	BAF3-RET		BAF3	BAF3-FGFR1	BAF3-RET	BAF3-MET	BAF3-EGFR
1	2.17212	1.35242	1.33888	1.42672		1	26.6318	11.8921	10.1039	7.24167
1	1.93584	1.11267	0.828924	1.14382		1	26.9741	11.8605	10.1604	7.05733
1	2	1.22	1.11	1.3		1	26	12	9.13	7.18
Figure 3b
Mole percent enrichment (%)
	BAF3			BAF3-FGFR1			BAF3-EGFR			BAF3-MET			BAF3-RET
Citrate	42.5949	43.3869	44.6465	68.4626	67.8258	68.12	65.7723	65.9663	68.226	55.7479	57.1199	56.4972	43.7801	42.1818	43.1832
Malate	41.9092	41.3791	42.0224	66.8317	68.0733	68.87	60.2618	60.6472	62.734	43.1544	43.3335	43.0106	30.3327	29.1208	29.076
αKG	33.4074	33.9231	33.9913	63.0282	62.2353	60.52	52.2495	53.5557	53.7764	37.4863	37.78	38.8951	24.3657	23.9973	23.8583
Succinic acid	36.4632	38.4247	36.5758	57.1886	50.7614	55.99	46.0671	47.3783	49.7775	36.599	38.7284	35.9475	24.4074	23.3935	25.2359
Fumarate	36.8867	38.675	36.9855	63.1858	61.9414	68.2	55.1868	54.9924	56.6729	39.5177	40.5154	39.3191	26.6694	27.2785	26.1223
Figure 3c
Fraction contribution (%)		10 mM glucose +5 mM [U-13C-lactate]+2 mM glutamine -30min
		BAF3-EGFR			BAF3-FGFR1
Lactate	M3	8.06462	8.06315	8.24695	10.5467	10.8092	11.1627
Pyruvate	M3	13.3714	12.6637	12.3757	16.6164	15.3809	16.4312
Citrate	M2	18.742	18.4134	19.6457	20.1818	21.374	20.5178
Succinate	M2	10.4862	10.8389	10.1772	16.1016	17.1899	16.1726
Fumarate	M2	9.81545	10.1651	11.3044	13.6174	13.8871	15.3558
Malate	M2	9.95964	10.1167	10.7541	17.0861	16.8339	16.7323
Figure 3d
Fraction contribution (%)
	[U-13C6] GLUCOSE tracer						[3-13C] LACTATE tracerLactate
Citrate	8.23	10.29	9.43	15.34	14.62	12.5	7.31	6.01	10.11	7.49	5.12	6.9
Succinate	7.52	5.92	7.6	6.71	6.75	5.53	4.93	5.7	7.5	6.12	7.68	4.96
Fumarate	5.12	5.1	6.63	5.94	7.33	4.16	5.55	5.47	6.61	6.11	5.38	4.89
Malate	5.82	5.57	7.2	8.01	8.84	5.31	5.91	5.07	8.29	5.08	8.34	4.45
Figure 3e
OCR (pmol/min)
Time (minutes)	CON				Oxamate				GSK				AZD4547
1.35	364.942	317.651	344.942	290.078	218.036	223.794	226.352	195.486	288.998	268.78	289.181	251.642	122.972	99.9155	100.092	118.43
8.13333	359.486	316.384	340.497	292.34	213.437	217.782	222.19	194.366	288.773	269.994	284.774	256.12	120.284	99.6954	103.603	119.031
14.8333	362.375	319.724	342.34	297.175	213.408	216.27	221.641	196.105	290.885	272.21	285.022	259.056	121.92	101.471	105.201	120.112
Figure 3f
ATP (Fold change)				NCI-H1581
BAF3	BAF3-FGFR1	BAF3-EGFR		CON	Oxamate	GSK	AZD4547
1	1.45383	1.08234		101.29	83.9774	88.0766	88.37
1	1.835	1.23		98.7103	81.9265	83.3958	89.6723
				100	80.7988	79.7581	77.2496
Figure 3g
ROS (Fold change)				NCI-H1581
BAF3	BAF3-FGFR 1	BAF3-EGFR		CON	Oxamate	GSK	AZD4547
1	3.45	1.03		104.505	87.6577	61.8919	70.2703
1	3.835	1.23		95.4955	83.2432	57.7477	61.8018
				100	73.52	80.8	58.72
Figure 3h
	BAF3			BAF3-EGFR			BAF3-FGFR1
GLUT1	1	1	1	1.607	1.5252	1.85067	2.414	2.038	2.352
HK2	1	1	1	1.723	1.654	1.971	2.018	2.033	2.10833
PFKL	1	1	1	1.635	1.585	3.63233	2.617	2.199	2.49033
PKM	1	1	1	1.464	1.017	1.10116	1.564	2.07	1.79333
LDHA	1	1	1	1.901	1.046	2.272	2.801	2.096	2.647
Figure 3k
Concentration (μM)	HCC4006	NCI-H1975	PC9	NCI-H1581	KATO III	NCI-H716	SNU-16	UMUC-14	NCI-H2444	NCI-H520	A431	HCC827	RT112	NCI-H1650	NCI-H1299	NCI-H226	NCI-H3255	NCI-H2279	ABC-1	NCI-H2170	SK-MES-1	NCI-H2172	NCI-H82	ChaGo-K-1
6.25	10.5	-0.51	-6.7	-24.68	31.36	16.3	-5.38	11.17	1.79	-0.33	-17.28	-1.9	-8.41	11.93	-4.83	-1.45		4.97	2.72	6.83	34.48	11.07	-7.53	-31.78
6.25	-1.17	-7.61	-1.5	26.25	1.16	27.68	10.6	-41.12	-13.86	-14.94	-19.41	-5.37	-20.68	-16.82	-9.92	-7.16	1.33	-4.99	16.67	8.16	24.98	10.16	30.53	-1.81
12.5	2.01	3.08	-3.64	19.87	25.92	17.02	2.68	4.56	24.14	12.82	-20.74	-5.92	-23.71	11.32	13.73	-26.65	7.89	-3.62	11.91	10.6	33.41	5.03	28.23	1.22
12.5	3.42	-16.76	-11.96	7.77	31.29	10.92	5.73	3.42	27.93	0.6	-19.02	-5.6	-15.52	10.55	-9.72	-40.93	-6.54	-5.54	11.02	-14.33	23.55	6.46	39.36	-11.27
25	7.83	-2.64	-3.17	56.71	29.14	80.63	23.19	9.28	80.04	23.32	-27.94	2.66	-16.14	6	28.4	4.95	18.67	-26.7	35.87	3.82	32.25	10.26	48.5	22.56
25	-9.89	-3.91	-6.83	52.91	30.59	80.93	32.2	38.17	81.44	21.36	-22.58	6.63	-3.96	0.79	26.29	0.39	-0.23	-4.37	33.1	-16.99	9.15	3.74	33.22	20.84
50	16.43	11.56	41.42	62.73	38.23	81.14	55.73	63.62	84.36	59.99	-15.31	74.78		23.06	64.3	88.85	50.27	-7.34	77.92	76.63	63.53	5.72	80.68	68.75
50	10.77	16.66	44.26	75.43	30.2	86.21	69.92	74.81	85.54	66.01	-16.95	80.06	22.97	15.56	62.14	81.65	38.01	-33.54	74.82	66.83	53.88	7.63	84.84	80.87
Figure 3l
SNU16 Relative Tumore Volume
Days of treatment	Vehicle						Oxamate						AZD4547
1	1.21009	0.713496	0.855266	0.966119	1.12599	1.12903	0.901408	0.953828	0.969715	0.801896	1.19319	1.17996	0.969363	1.35698	1.44419	0.637911	1.04343
3	1.38694	1.28979	1.01898	1.17717	1.79543	1.18326	1.59808	1.49743	0.984842	0.984081	1.11375	1.15818	1.16865	2.26155	0.745089	0.676944	1.80785
5	1.73444	1.23592	1.26139	1.90737	1.94758	2.28454	0.915298	1.37423	2.02474	1.0736	1.20955	2.14683	1.08852	1.49443	1.58988	0.734783	1.0357
8	2.98811	1.73556	2.17361	1.68734	2.85354	2.25627	1.82361	1.46509	1.14143	1.26416	1.17958	0.654056	1.93228	1.65107	1.20768	0.652983	1.16388
11	3.05555	1.84818	2.45915	1.72355	3.2167	2.13236	1.83919	1.416	1.42989	1.33779	0.852318	0.982273	2.07842	2.2407	1.46995	0.639844	1.28832
14	3.25114	1.86444	2.26548	2.60493	2.85082	2.17425	1.49416	1.06913	2.09378	1.03136	0.904433	2.0196	0.678361	2.24093	1.52689	2.29064	1.72012
metabolites	m/z	RT(min)	Vehicle						Oxamate						AZD4547
Citrate	593 (m+2)	25.048	140.38	127.827	132.861	67.4498	100.729	9.48932	31.8659	18.1192	16.4068	18.4653	58.6349	15.611	19.8955	183.911	15.2756	25.4663	48.3675
Lactate	264 (m+3)	9.192	1788.86	1392.17	1016.07	1195.8	1429.52	191.673	446.385	298.183	293.047	314.748	1548.03	299.112	328.985	916.89	213.391	336.769	703.354
tumor sample weight (mg)			19.03	20.87	22.64	21.23	19.72	21.07	20.3	21.2	19.57	21.16	22.04	21.32	21.65	20.98	20.34	20.85	21.76
Figure 3m
LU6429 Relative Tumore Volume
Days of treatment	Vehicle						Oxamate							Metformin						AZD4547						AZD4547+Oxamate
0	0.863323	1.64172	0.500872	1.06117	1.27354	0.659234	0.809023	0.667902	0.739345	0.501641	1.65528	1.62698	0.742999	0.593016	1.82761	1.34082	0.654505	0.542534	1.04137	1.35906	1.95913	0.769955	0.883004	0.484006	0.545032	0.428514	1.11288	1.18329	1.20883	0.654499	0.670618
3	1.5747	2.91363	0.550225	3.35045	2.05541	0.901506	0.878502	1.04315	1.12343	0.606495	3.22524	3.00476	1.17437	0.687054	3.584	2.24733	1.40025	1.63892	1.6846	2.41518	2.5859	1.11708	1.47994	0.645581	0.644482	0.532346	1.11648	1.26119	1.5828	1.0079	0.79431
7	2.09338	4.9161	0.851593	5.97188	3.33525	2.05513	1.89406	2.0971	1.8301	1.02193	4.20856	4.38714	1.47278	0.930123	4.15556	3.38307	2.15697	2.63826	2.46869	3.00068	3.07333	2.01913	1.97897	0.684604	0.866884	0.721336	1.18141	1.85496	1.87685	1.17504	0.818182
10	3.35626	7.71659	1.39388	9.57745	7.80604	3.14245	1.99772	3.0251	3.0831	1.53725	6.86934	7.556	2.29954	2.57075	4.3872	7.75351	3.12268	3.34133	5.25217	4.4606	4.20994	2.56326	2.83299	1.13154	1.62771	1.29511	1.82106	2.31053	2.13454	2.00351	0.834806
14	4.68189	10.7511	1.83287	12.6996	12.2523	4.37912	1.91299	4.92077	4.8466	1.86812	9.56296	10.5059	3.06824	2.68024	4.72259	7.47838	2.8776	3.33442	9.37104	5.34831	4.30696	2.98981	3.1613	1.14667	1.82529	1.56214	1.91664	2.51195	2.27371	2.38751	0.823573
17	8.17309	16.8895	4.27657	14.5871	18.9713	7.51441	2.22393	8.9704	9.00836	3.83358	12.9482	17.1665	4.1882	8.51814	5.99141	13.0933	4.17767	5.41368	14.3773	8.7107	8.39051	4.3039	4.25283	1.52217	3.96718	2.32755	1.90751	3.76956	2.73566	3.12615	0.961455
21	20.0701	20.6553	7.50671	20.2849	20.1514	9.71024	2.67583	13.0045	13.3477	3.89694	18.978	21.2619	6.67336	14.9127	7.72732	19.4551	4.382	9.67478	19.8112	12.3428	8.93618	5.87257	5.4205	2.15797	5.6622	3.17062	2.04619	5.10588	3.00218	4.50892	1.27145
24																				16.1404	12.2344	6.89749	8.55527	3.0561	9.9208	3.62915	2.32964	5.88735	3.08268	5.48031	1.71682
28																				17.8702	12.7465	8.71847	9.46842	3.58406	11.2297	4.63898	3.73314	7.12566	4.04262	7.33871	1.9016
32																				20.5704	14.8043	10.81	10.2626	4.04839	15.2909	6.84501	4.27799	9.13967	4.96173	11.7821	2.26432

## Sheet: Figure 4
Figure 4a
PC9
		ATF4			CBFB1			CEBPA			CTCF			E2F4			ETS1			FOS1			FOXO1			GATA4			GTFIB			HIF1A			HNF4A			IRF5			MAF			MEF2A			MITF
	siRNA #1	siRNA #2	siRNA #3	siRNA #1	siRNA #2	siRNA #3	siRNA #1	siRNA #2	siRNA #3	siRNA #1	siRNA #2	siRNA #3	siRNA #1	siRNA #2	siRNA #3	siRNA #1	siRNA #2	siRNA #3	siRNA #1	siRNA #2	siRNA #3	siRNA #1	siRNA #2	siRNA #3	siRNA #1	siRNA #2	siRNA #3	siRNA #1	siRNA #2	siRNA #3	siRNA #1	siRNA #2	siRNA #3	siRNA #1	siRNA #2	siRNA #3	siRNA #1	siRNA #2	siRNA #3	siRNA #1	siRNA #2	siRNA #3	siRNA #1	siRNA #2	siRNA #3	siRNA #1	siRNA #2	siRNA #3	siRNA #1
PHGDH	0.302	0.578	0.567	1.085	1.31	1.153	0.722	1.15	1.412	1.135	1.361	0.99	0.873	0.988	1.123	1.044	1.062	1.202	0.709	0.93	1.2	0.829	0.918	0.931	1.083	0.802	0.847	1.103	0.907	0.655	0.759	0.78	0.999	1.173	1.294	1.227	0.28	1.694	0.524	0.759	1.259	0.999	1.118	1.239	1.213	0.985	1.083	1	0.502
PSPH	0.545	0.341	0.6	0.639	0.927	1.265	0.814	1.077	1.399	1.299	0.781	1	1.12	0.988	1.258	1.224	0.922	1.029	1.083	1.387	1.196	0.86	0.796	1.03	1.581	1.566	1.495	1.32	1.247	1.403	1.259	1.222	0.823	1.368	1.423	1.124	1.076	1.496	1.004	0.78	1.222	0.823	0.961	1.207	0.551	1.019	0.736	0.78	0.322
RT112
		ATF4			CBFB1			CEBPA			CTCF			E2F4			ETS1			FOS1			FOXO1			GATA4			GTFIB			HIF1A			HNF4A			IRF5			MAF			MEF2A			MITF
	siRNA #1	siRNA #2	siRNA #3	siRNA #1	siRNA #2	siRNA #3	siRNA #1	siRNA #2	siRNA #3	siRNA #1	siRNA #2	siRNA #3	siRNA #1	siRNA #2	siRNA #3	siRNA #1	siRNA #2	siRNA #3	siRNA #1	siRNA #2	siRNA #3	siRNA #1	siRNA #2	siRNA #3	siRNA #1	siRNA #2	siRNA #3	siRNA #1	siRNA #2	siRNA #3	siRNA #1	siRNA #2	siRNA #3	siRNA #1	siRNA #2	siRNA #3	siRNA #1	siRNA #2	siRNA #3	siRNA #1	siRNA #2	siRNA #3	siRNA #1	siRNA #2	siRNA #3	siRNA #1	siRNA #2	siRNA #3	siRNA #1
GLUT1	0.569	0.654	0.4	1.072	1.046	1.004	0.724838	0.94005	1.03743	0.970257	0.767539	0.710085	0.859759	0.70622	0.84752	1.011	1.072	1.021	1.35072	0.794471	0.902936	0.439	0.48	0.331	1.083	0.902	0.847	1.38554	1.24464	1.18595	0.395	0.628	0.399	1.173	0.719	1.127	0.869168	0.840325	1.02119	0.559	0.559	0.399	0.520596	0.862371	0.808959	0.985	1.239	1	0.302
LDHA	0.387	0.318	0.2	1.221	1.163	1	0.752674	0.752914	1.17891	1.10085	0.794138	0.686604	0.913769	0.797901	0.734077	1.025	0.922	1.063	1.36478	0.818716	0.944655	0.36	0.435	0.344	1.281	1.16	1.195	1.22382	1.20061	1.12976	0.456	0.511	0.423	1.21	1.123	1.555	0.655027	0.731264	0.772423	0.48	0.322	0.323	0.506574	0.792414	0.696199	1.123	1.207	0.98	0.231
Figure 4b
RT112
	CON			AZD4547				PC9
ATF4	1	1	1	1.044	1.068	1.099			CON			Gefitinib
FOXO1	1	1	1	0.871	0.854	0.939		MYC	1	1	1	0.67	0.675	0.69
HIF1A	1	1	1	0.502	0.517	0.549		ATF4	1	1	1	0.5	0.54	0.5
MAF	1	1	1	0.978	0.9034	0.939
MYC	1	1	1	0.229	0.229	0.2
SREBP	1	1	1	0.813	0.802	0.772
Figure 4d
RT112 cell viability (%)
NC	siATF4 #1	siATF4 #2	siFOXO1 #1	siFOXO1 #2	siHIF1A #1	siHIF1A #2	siMAF #1	siMAF #2	siMYC #1	siMYC #2	siSREBP #1	siSREBP #2
100	88.4	91.93	68	80	85.5	86.17	105	96.6	64.15	61.65	98	89
100	75.6	85.88	52	84	87.85	92.3	102	91.2	56.06	64.29	95	95
PC9 cell viability (%)
NC	siATF4 #1	siATF4 #2	siHIF1A #1	siHIF1A #2
100	48.4	51.93	85.5	86.17
100	45.6	55.88	87.85	92.3
Figure 4f
PC9											RT112
	NC			siATF4 #1			siATF4 #2					NC		siMYC #1		siMYC #2
ATF4	1	1	1	0.072	0.074	0.068	0.069	0.073	0.072		MYC	1	1	0.47	0.011	0.61	0.012
MYC	1	1	1	0.502	0.501	0.501	0.315	0.346	0.322		HIF1A	1	1	0.128	0.022	0.39	0.006
	NC			siMYC #1			siMYC #2					NC		siHIF1A #1		siHIF1A #2
MYC	1	1	1	0.74	0.72	0.7	0.59	0.599	0.549		HIF1A	1	1	0.022	0	0.089	0.011
ATF4	1	1	1	0.95	0.939	0.95	0.93	0.939	0.939		MYC	1	1	0.835	0.072	1.206	0.365
Figure 4g
RT112-intracellular lactate						RT112-intracellular pyruvate
NC	siMYC	siHIF1A	siATF4			NC	siMYC	siHIF1A	siATF4
100	86.55	142.4	110.32			100	74.2	92.7	88.08
100	88.8	125.25	118.51			100	76.23	67.58	105.61
100	88.74	128.13	136.97			100	69.88	84	118.51
Figure 4h
PC9-Serine fraction contribution (%)
	NC			siATF4			siMYC			siHIF1A			Gefitinib
M0	66.5464	66.5233	75.075	83.509	80.397	84.1177	66.7278	69.5002	68.8515	69.358	73.077	69.2971	84.268	84.025	81.8049
M1	16.1976	15.07	11.1603	6.6169	8.43057	6.58883	15.1784	12.8111	14.554	13.2371	9.62109	13.3033	6.13452	6.2495	6.71586
M2	8.30403	9.68045	7.36146	4.88009	5.93878	4.88674	8.23778	8.75025	7.99796	8.28477	7.95643	8.56068	3.75905	4.00568	5.25336
M3	8.95201	8.72624	6.40321	4.99395	5.23367	4.40677	9.85598	8.93843	8.59651	9.12009	9.34543	8.83887	5.8384	5.71981	6.22583
[truncated: 26 more columns]

## Sheet: Supplemental Figure 1
Supplemental Figure 1a
Inhibition rate (%)
	A549			H358			H23			H1581			DMS114			H520			H4006			PC9			H1975			HCC827			H2228			H3122			H1993			EBC-1			H460
2DG	47.4	51.457	49.465	77.576	71.27	61.731	83.61	83.88	90.03	58.58	76	57.66	52.754	51.881	45.42	51.76	60.53	58.77	42.34	51.28	58.28	41.337	35.932	24.804	67.82	82.22	87.57	96.1	95.15		70.61	76.7	79.65	84.39	90.92	94.28	95.44	118.7	105	77.576	87.441	72.308	54.7	67.64	72.25
DCA	50.8	42.39	65.67	63.52	70.24	71.65	86.36	98.84	94.39	76.55	85.36	84.98	74.52	80.35	81.01	84.095	83.666	82.84	50.81	50.57	57.21	78.88	78.61	77.72	67	71.56	76.07	85.89	94.82	81.59	51.9	49.8	52.39	66.43	69.61	69.09	65.18	61.76	64.46	96.14	94.02	84.84	66.09	71.33	80.57
Oxamate	84.3	76.54	78.28	63.79	71.43	69.42	78.21	78.51	81.51	74.07	57.52	77.85	72.5	71.8	77.5	55.74	78.44	62.13	90.88	88.74	110.21	60.86	70.35	69.05	81.19	78.53	71.34	88.14	88.94	77.57	79.53	61.93	76.58	91.14	85.3	82.89	75.98	68.67	63.97	91.14	85.3	82.89	93.4	96.5
CB839	98.76	88.82	105.03	55.14	58.63	66.54	93.02	83.04	82.26	96.33	105.21	104.74	89.19	99.96	90.59	82.28	93.26	106.54	73.91	66.93	71.69	75.03	81.8	90.31	86.75	82.77	84.76	77.32	70.28	61.24	55.73	49.79	59.58	55.14	58.63	66.54	98.06	116.23	101.67	84.51	84.54	85.01	74.73	57.23	69.14
ETO	70.1	98.13	94.81	73.74	78.55	93.02	83.13	83.04	83.68	90.74	91.58	102.95	84.51	84.54	85.01	77.77	79.97	92.84	89.52	109.47	115.47	56.09	57.18	57.43	101.43	83.84	102.5	58.45	84.29	53	98.38	109.45	93.94	67.33	87.64	106.54	74.93	90.62	80.52	85.19	85.41	87.27	70.53	99.35
Supplemental Figure 1d
Time (hr)	BAF3-FGFR3 (-IL3)			BAF3-FGFR3 (+IL3)
0	1	1	1	1	1	1
24	2.804	2.345	2.501	2.542	2.88	2.58
48	6.33	5.22	6.06	5.77	6.02	5.63
72	7.88	8.09	7.68	7.77	7.88	7.68
Supplemental Figure 1e
Concentration (μM)	BAF3 (AZD4547)			BAF3-EGFR (AZD4547)			BAF3-FGFR1 (AZD4547)			BAF3-FGFR3 (AZD4547)
0	106.079	92.6416	101.279	92.815	108.074	99.1107	100.671	101.018	98.3107	97.7695	101.509	100.722
3.125	105.415	86.7185	92.1054	95.1587	99.2478	96.4927	113.816	107.696	106.69	96.5374	99.2156	93.0291
6.25	101.747	92.2331	93.2883	97.4402	90.92	94.5229	115.38	116.066	98.4388	90.7787	91.7969	89.4438
12.5	107.296	86.6334	90.2247	96.2932	96.9166	93.5755	105.309	76.0817	63.3023	94.5351	90.5562	92.3103
25	94.2755	91.7565	89.5183	94.8097	98.612	89.7357	29.2911	22.1192	19.7408	32.6697	28.1004	26.68
50	103.109	91.3735	89.7736	88.863	71.3597	83.6644	10.9773	10.7852	10.9681	10.1226	9.90017	10.0371
Supplemental Figure 1f
Time (minutes)	BAF3 ECAR (pmol/min)					BAF3-FGFR3 ECAR (pmol/min)					BAF3-FGFR1 ECAR (pmol/min)					BAF3-EGFR ECAR (pmol/min)
1.35	41.5291	35.0955	44.4379	45.2409	45.7498	79.4998	82.3354	83.2952	82.4198	87.9829	72.6356	82.0671	89.4084	79.3393	78.6799	57.9237	61.6292	68.5398	64.7078	65.4706
8.11667	38.4918	29.8369	40.2595	43.5993	40.28	73.2425	77.2962	80.1243	74.2779	82.5552	71.7139	74.799	78.7036	74.2413	72.5725	50.9876	58.6436	53.8671	56.1269	63.1565
14.8333	38.0643	29.2762	39.6767	43.6147	41.0111	76.9628	80.6843	81.4514	78.8053	83.598	75.3814	76.5268	85.4215	83.6658	77.4601	52.6404	58.1193	55.7134	54.4836	63.2627
21.5667	37.7388	28.0551	39.1537	41.7026	39.7459	79.0793	81.1625	82.4028	80.9023	85.2139	78.3129	78.9071	88.4109	89.1115	81.133	51.3219	58.0953	54.7428	52.5243	62.8859
28.3	37.5949	28.0959	38.5853	41.4489	39.3191	81.5167	82.3325	82.1092	80.8759	85.2083	78.7359	80.6032	90.2361	90.0624	83.5806	50.9129	57.5545	53.5775	51.8163	61.4315
35.0333	37.3	28.3034	38.615	41.5892	39.3722	82.9201	82.189	81.8758	81.8002	85.6411	77.966	82.842	91.9521	92.6969	85.7457	50.4976	56.6371	53.1678	51.0072	61.0276
Time (minutes)	BAF3 OCR (pmol/min)					BAF3-FGFR3 OCR (pmol/min)					BAF3-FGFR1 OCR (pmol/min)					BAF3-EGFR OCR (pmol/min)
1.35	212.555	197.814	192.031	214.241	211.666	399.082	466.452	480.541	524.619	497.229	529.69	475.368	447.142	444.348	474.7	216.977	223.338	208.996	207.845	213.897
8.11667	210.331	195.729	191.05	211.658	211.775	404.445	475.392	482.742	518.259	501.411	531.052	461.879	482.149	437.403	504.307	214.32	220.71	208.53	209.229	211.914
14.8333	210.782	195.147	192.734	211.423	217.61	411.934	483.425	486.97	509.474	505.367	521.281	452.495	464.728	453.184	491.818	215.746	218.612	208.708	210.833	212.943
21.5667	211.853	196.877	194.255	212.468	214.066	419.748	490.46	492.166	500.753	509.312	519.059	444.797	448.105	449.86	480.343	217.138	220.941	210.721	212.601	214.622
28.3	213.472	198.039	195.663	213.984	214.138	428.499	496.975	495.377	483.137	512.584	495.319	427.121	435.711	420.65	465.353	218.524	221.976	212.701	214.249	216.29
35.0333	214.967	198.794	196.527	214.894	214.927	436.257	497.514	496.992	476.135	513.402	465.937	417.315	423.841	410.77	453.442	219.538	224.428	214.353	216.919	217.805
Supplemental Figure 1g
OCR (pmol/min)
Time (minutes)	BAF3-FGFR1 (+IL3)					BAF3-FGFR1					BAF3-EGFR (+IL3)					BAF3-EGFR					BAF3					BAF3 (-IL3)
1.35	538.223	543.036	541.582	546.475	560.346	522.191	546.11	556.821	546.639	555.371	268.768	276.68	314.175	303.336	278.361	174.262	204.754	198.169	214.425	213.324	170.856	179.186	182.075	183.43	179.459	63.3086	53.1543	59.8805	61.4171	57.6502
8.11667	549.159	549.887	535.221	544.376	555.97	547.694	550.275	560.401	557.477	562.695	267.632	276.944	311.411	303.075	276.904	175.494	201.92	198.045	213.167	211.522	172.628	178.913	182.979	187.499	175.529	57.5338	56.9453	59.1582	53.5548	56.257
14.8333	526.133	532.364	491.148	515.588	515.065	528.474	529.063	540.242	544.785	549.272	271.6	281.552	314.528	307.711	280.075	175.269	204.428	199.788	216.015	213.657	176.775	183.246	187.926	191.874	190.492	59.4002	56.0783	57.168	57.9511	57.9287
Supplemental Figure 1i
[U-13C6-GLUCOSE]-1 hr
		BAF3			BAF3-EGFR			BAF3-FGFR1			BAF3-MET			BAF3-RET
metabolites		Sample-1	Sample-2	Sample-3	Sample-1	Sample-2	Sample-3	Sample-1	Sample-2	Sample-3	Sample-1	Sample-2	Sample-3	Sample-1	Sample-2	Sample-3
Pyruvate	M0		81.9515	76.2439	77.2285	82.4087		70.9195	67.4164	72.8849	70.9159	58.1016	58.2388	74.8374	79.6406
	M1		0	1.11547	6.09111	4.35415		2.98984	2.06223	1.9508	1.59061	1.96854	1.81829	2.9874	0
	M2		10.4293	12.7807	9.33383	8.66571		3.50381	4.37802	3.68297	4.08037	4.80567	3.29453	11.2914	6.39853
	M3		7.61927	9.85998	7.3466	4.57148		22.5868	26.1434	21.4814	23.4132	35.1242	36.6484	10.8838	13.9609
Lactate	M0	78.6984	82.8963	85.9425	81.0479	85.4765	94.434	83.0586	74.4922	90.9647		68.2899	73.8157	70.6563	78.747	81.7641
	M1	1.02055	0.556872	0	0.651475	1.15099	1.07485	1.37009	0.984138	0.797732		0.866756	1.14413	0.142279	0	0.597924
	M2	2.23186	1.93286	1.00179	1.83893	1.50045	0.272093	1.67145	2.61324	1.31085		2.5635	2.33122	2.60913	1.56615	1.22563
	M3	18.0492	14.6139	13.0558	16.4617	11.872	4.21902	13.8998	21.9104	6.92669		28.2799	22.7089	26.5923	19.6868	16.4124
Glycine	M0	95.2516	95.1256	94.5108	95.684	96.0862	95.5634	95.1507	94.9189	95.6907	94.6355	95.8822	96.0453	96.8573	97.1448	96.301
	M1	0.403829	0.897956	1.10007	1.54461	0.840755	1.33315	2.00319	2.15126	1.77123	2.14284	1.50997	1.24297	1.23181	1.30858	1.40962
	M2	4.34452	3.97645	4.3891	2.77142	3.073	3.10348	2.84607	2.92982	2.53802	3.22163	2.60782	2.71173	1.91089	1.54665	2.28935
Serine	M0	83.5029	82.8168	83.2765	87.3727	88.8991	89.4938	92.2729	90.9918	94.526	91.5995	89.5102	89.573	96.3542	96.7938	95.0699
	M1	6.44218	7.09548	7.64348	4.89482	3.52001	4.08974	2.76775	4.43624	2.27548	2.56982	3.92014	4.16662	1.69554	0	0.964286
	M2	5.2542	5.70996	5.09063	3.41845	3.21551	2.01475	2.39755	2.00296	0.890307	1.6454	2.40423	2.45776	0.120417	0.614873	1.67911
	M3	4.80071	4.37777	3.98942	4.31407	4.36542	4.40171	2.56176	2.56897	2.30826	4.18529	4.16548	3.80264	1.82984	2.59132	2.28669
[U-13C6-GLUCOSE]-3 hr
		BAF3			BAF3-EGFR			BAF3-FGFR1			BAF3-MET			BAF3-RET
metabolites		Sample-1	Sample-2	Sample-3	Sample-1	Sample-2	Sample-3	Sample-1	Sample-2	Sample-3	Sample-1	Sample-2	Sample-3	Sample-1	Sample-2	Sample-3
Pyruvate	M0	70.0695	64.367	66.7295	64.3678	65.0334	69.839	60.3128	59.3995	58.0782	54.9932	52.6545	65.2303	66.0509	61.4634	58.8877
	M1	5.43629	2.48161	4.87759	4.66716	6.75479	6.73332	4.85211	4.57651	5.36512	5.18465	4.46705	4.82921	2.40947	4.25568	4.62435
	M2	14.7102	13.0006	7.41721	7.60391	7.48785	13.9017	7.11696	8.10956	7.61389	7.84066	9.76041	14.1545	7.49539	7.61211	8.54704
	M3	9.78395	20.1508	20.9757	23.3611	20.724	9.52602	27.7181	27.9145	28.9428	31.9815	33.118	15.786	24.0443	26.6688	27.9409
Lactate	M0	75.2295	76.8459	79.3379	72.9222	75.7102	78.1371	62.0421	57.7579	60.5365	62.6878	56.6241	64.0648	77.0443	71.2018	69.0123
	M1	3.43973	4.00824	3.09138	3.14509	2.52917	2.90045	4.57708	4.12344	4.48234	4.37808	4.32541	2.77225	2.74472	3.72663	3.29154
	M2	4.50751	4.35124	3.93912	4.47476	4.44779	4.11565	6.4099	6.88026	6.36842	5.87035	6.29674	5.78586	3.62023	4.866	4.20312
	M3	16.8232	14.7946	13.6315	19.4579	17.3128	14.8468	26.9709	31.2384	28.6128	27.0638	32.7537	27.3771	16.5908	20.2056	23.493
Glycine	M0	95.203	96.9755	95.8717	94.7975	94.7713	95.7134	94.389	94.5256	94.3078	94.1223	94.5005	95.6838	97.1138	95.6769	96.1302
	M1	1.09117	0.656343	0.907294	1.43921	1.14267	0.575055	2.16752	1.91489	2.52297	2.09782	2.08925	1.42237	0.850701	1.83661	1.05653
	M2	3.70584	2.36817	3.22105	3.76332	4.086	3.7115	3.44349	3.55953	3.1692	3.77988	3.41025	2.8938	2.03551	2.48647	2.8133
Serine	M0	88.6792	87.7888	88.3697	82.1393	84.0611	83.0639	91.6778	91.043	91.6342	91.4767	90.8215	88.1046	89.8472	92.8408	93.5771
	M1	5.01715	5.04855	4.86249	8.76564	6.80321	7.53049	4.14641	3.69219	4.11846	2.67634	4.60694	5.4099	5.81625	3.1202	2.71787
	M2	2.59267	3.40792	3.0167	4.49724	4.5318	4.99658	1.65647	2.43635	1.66858	2.63572	1.98357	3.29342	1.33195	1.41421	0.778282
	M3	3.71098	3.75474	3.75111	4.5978	4.60392	4.40899	2.51933	2.82847	2.57875	3.21125	2.58797	3.19204	3.00461	2.62483	2.92671
[U-13C6-GLUCOSE]-6 hr
		BAF3			BAF3-EGFR			BAF3-FGFR1			BAF3-MET			BAF3-RET
metabolites		Sample-1	Sample-2	Sample-3	Sample-1	Sample-2	Sample-3	Sample-1	Sample-2	Sample-3	Sample-1	Sample-2	Sample-3	Sample-1	Sample-2	Sample-3
Pyruvate	M0	62.8561	68.3176	68.9587		54.2677	53.2202	48.6974	47.94	49.7573		46.4123	48.0563	56.0575	54.4239	56.4757
	M1	2.43425	2.22926	2.11986		6.51011	6.15639	5.02808	5.66343	5.37981		6.19924	6.10467	4.9067	5.21595	5.1108
	M2	8.45866	18.5489	12.6275		8.80213	9.9848	8.0057	8.32927	8.02016		9.5565	9.42856	9.24474	9.8046	8.7154
	M3	26.251	10.9042	16.2939		30.42	30.6386	38.2688	38.0673	36.8427		37.832	36.4105	29.791	30.5555	29.6981
Lactate	M0		64.5998	64.4117		61.5278	56.3959	47.5757	45.163	43.4293	49.1515	46.2266	47.3413	60.9176	63.4232	67.3847
	M1		3.07534	2.98696		4.43659	5.18112	4.77265	4.14006	4.66812	4.96057	5.23504	4.39486	3.55659	3.68527	3.25702
	M2		5.15165	4.75379		6.52679	7.22723	7.634	7.51259	7.71576	7.79261	8.58826	8.2295	6.28958	6.17645	5.71701
	M3		27.1732	27.8475		27.5089	31.1958	40.0177	43.1843	44.1868	38.0953	39.9501	40.0344	29.2362	26.7151	23.6412
Glycine	M0	95.4678	94.2205	95.4777	92.0509	93.7307	92.1527	92.2344	92.5734	92.493	93.346	95.1116	92.2914	94.9145	95.5552	94.5136
	M1	0.777999	1.6246	1.17541	1.97535	0.819392	1.90757	2.53945	2.58235	2.27437	2.02076	1.10282	2.79586	1.95411	1.29423	1.89203
	M2	3.75422	4.15487	3.34688	5.97376	5.44991	5.93968	5.2261	4.8442	5.23258	4.63326	3.78559	4.9127	3.13144	3.15052	3.59433
Serine	M0	86.8905	87.1524	86.1456	79.0549	77.4814	76.9224	80.936	81.6237	80.0235	85.3826	85.0659	83.7715	88.2208	87.657	89.0308
	M1	4.97932	4.95518	5.62298	9.08942	9.46017	8.76988	8.90768	7.36869	9.20517	6.15645	6.21787	8.05546	5.4413	5.17013	4.62783
	M2	3.56638	3.21977	4.27593	5.79001	6.66282	7.98886	5.53324	6.2015	6.19446	3.80173	4.23099	3.43491	2.50721	3.62773	2.45429
	M3	4.56383	4.67263	3.95544	6.0657	6.39558	6.31888	4.62307	4.80616	4.5769	4.65927	4.48522	4.73814	3.83073	3.54513	3.88703
[U-13C6-GLUCOSE]-12 hr
		BAF3			BAF3-EGFR			BAF3-FGFR1			BAF3-MET			BAF3-RET
metabolites		Sample-1	Sample-2	Sample-3	Sample-1	Sample-2	Sample-3	Sample-1	Sample-2	Sample-3	Sample-1	Sample-2	Sample-3	Sample-1	Sample-2	Sample-3
Pyruvate	M0		70.9812	70.9455	49.7171	51.8398	52.2151	38.8762	38.0403	36.5493	58.9999	55.132	58.9786	47.0782	44.6968	47.6588
	M1		1.074	0.901107	4.95	5.04623	5.3012	3.24721	3.86248	3.21315	3.91492	3.7934	0.0355389	4.45875	5.45467	5.18607
	M2		12.2799	13.0646	11.1136	11.1118	9.34962	7.96295	7.73464	8.52944	12.9083	16.0847	14.8147	9.66518	8.736	9.62327
	M3		15.6649	15.0887	34.2192	32.0022	33.1341	49.9136	50.3626	51.7081	24.1769	24.99	26.1711	38.7979	41.1125	37.5318
Lactate	M0	66.7789	71.523		66.2214	66.5841		39.6512	42.1945	41.1539	53.9939	52.3726	58.2865	62.5108	57.023	60.3722
	M1	3.81368	2.71433		2.77664	2.71683		3.42553	3.05973	2.17763	2.82676	2.79906	2.32577	2.85605	3.03234	2.03869
	M2	6.02787	5.36346		4.46106	5.03954		6.51839	5.84536	6.0365	6.41062	6.30573	4.88002	4.81092	6.10992	5.95917
	M3	23.3796	20.3992		26.5409	25.6595		50.4049	48.9004	50.632	36.7687	38.5226	34.5077	29.8223	33.8347	31.6299
Glycine	M0	94.5363	94.0222	96.0411	90.6668	91.6688	92.7412	90.2596	91.5081	89.7681	93.4811	92.7217	93.6249	95.3268	94.9772	95.4908
	M1	1.60887	2.03972	0.889236	2.09462	1.14612	0.452833	3.68672	2.55071	3.70222	1.69421	2.3811	1.6152	1.52801	1.45756	1.08275
	M2	3.85486	3.93804	3.06971	7.23855	7.18511	6.80599	6.05372	5.94121	6.52966	4.82467	4.8972	4.75991	3.14516	3.56522	3.42647
Serine	M0	84.7427	87.7972	87.3192	73.5422	70.7693	70.7981	75.9524	74.0185	74.211	85.1305	85.1647	84.1836	91.653	86.8831	86.2848
	M1	6.0199	4.21698	4.8821	9.91125	12.0659	12.5765	11.5901	11.8133	11.8738	4.50489	5.20611	5.65641	3.01264	5.92049	5.95683
	M2	4.73426	3.85511	3.51398	6.88736	8.38579	8.24293	6.00941	7.05676	6.2698	4.90608	3.89181	4.49119	1.43412	3.2224	3.05429
	M3	4.50311	4.13066	4.28469	9.65918	8.77896	8.38254	6.44805	7.11151	7.64542	5.45855	5.73738	5.66885	3.90027	3.97404	4.70407
Supplemental Figure 1j
		BAF3			BAF3-EGFR			BAF3-FGFR1			BAF3-MET			BAF3-RET			BAF3-EGFR	BAF3-FGFR1	BAF3-MET	BAF3-RET
metabolites		Sample-1	Sample-2	Sample-3	Sample-1	Sample-2	Sample-3	Sample-1	Sample-2	Sample-3	Sample-1	Sample-2	Sample-3	Sample-1	Sample-2	Sample-3	P value	P value	P value	P value
Succinate	M0	22.401	18.6121	21.7811	55.1578	51.5518	52.0951	52.913	51.9471	34.3477	30.6296	27.3366	27.1296	14.7474	13.0478	11.4672	1.95449e-05	0.0071665	0.00518441	0.00325401
	M1	13.9296	21.4815	14.5353	15.5275	17.4433	16.1463	18.0283	19.78	39.0831	15.255	13.3827	13.4515	9.61665	10.1739	9.3161	0.458437	0.1392	0.176888	0.0231508
	M2	20.7313	20.6046	20.9747	14.1316	14.4789	15.8921	14.732	13.6561	15.24	20.2699	20.9206	21.5444	20.2661	20.5421	21.0246	0.000207839	0.000101301	0.365485	0.277005
	M3	10.5502	9.75813	10.3765	5.27606	5.31037	5.1453	4.65302	4.85859	5.38207	6.83849	7.24225	7.14586	7.99035	8.34746	8.12925	1.73904e-05	4.19163e-05	0.000152505	0.000689459
	M4	32.3881	29.5436	32.3324	9.90703	11.2156	10.7212	9.67368	9.75822	5.94716	27.007	31.1178	30.7285	47.3794	47.8887	50.0628	1.66279e-05	6.33531e-05	0.16292	8.37898e-05
Fumarate	M0	24.4765	24.4319	25.3426	48.9879	47.6972	46.0662	58.9625	58.7765	56.7445	30.8281	27.4467	27.239	12.2464	12.7725	12.0619	7.03377e-06	8.42159e-07	0.0176386	2.24507e-06
	M1	12.6098	11.9443	12.3098	14.0765	14.5257	14.4787	11.725	12.185	12.6355	12.3275	12.8447	13.4943	8.86681	8.90413	8.96943	0.0004905	0.380473	0.0984358	3.2552e-05
	M2	20.1034	19.5725	19.5939	15.4202	16.2776	15.6015	12.4157	12.2264	13.5891	19.3132	19.1517	19.5301	19.5207	20.5464	20.0642	0.000109529	5.40579e-05	0.0535897	0.224963
	M3	11.0819	10.9811	11.2122	5.98555	6.35748	6.24443	4.92867	5.08239	5.02379	7.87203	7.50964	8.0856	8.92991	9.29042	9.66236	1.43064e-06	9.2037e-08	2.75683e-05	0.000629844
	M4	31.7284	33.0702	31.5416	15.5299	15.1419	17.6091	11.9682	11.7297	12.0071	29.6592	33.0473	31.6511	50.4362	48.4866	49.2421	2.98762e-05	1.02543e-06	0.289296	1.02079e-05
αKG	M0	15.9466	14.8225	15.5954	44.1094	44.3692	41.0268	55.089	54.4252	55.1291	26.0979	22.2578	23.0707	6.97321	7.1447	7.06718	8.0192e-06	3.26935e-08	0.00117072	7.59673e-06
	M1	9.39302	9.33526	9.57703	12.7044	13.7382	15.5496	10.9008	10.5098	11.5249	9.60796	9.91687	9.92996	6.45973	6.13811	6.45295	0.00272438	0.00356669	0.020103	8.99115e-06
	M2	11.4126	11.0318	11.3404	11.6865	9.68807	10.9382	9.55193	9.07303	8.61202	9.68781	9.22773	9.01776	7.52972	6.69633	6.79003	0.227787	0.000894607	0.000527787	6.1252e-05
	M3	18.5632	18.1699	18.6889	13.8106	14.4594	14.2967	11.1512	11.6628	11.8502	19.0647	19.4474	20.7925	21.3294	21.212	21.4876	3.38879e-05	6.00808e-06	0.0385305	4.10038e-05
	M4	7.95601	8.37199	8.2487	4.16898	4.09448	4.68022	3.42383	3.40728	3.065	6.08342	6.32588	6.17976	6.94296	7.94102	7.52643	3.13123e-05	4.33275e-06	7.44914e-05	0.0417095
	M5	36.7286	38.2685	36.5495	13.52	13.6506	13.5086	9.88323	10.9218	9.81874	29.4582	32.8243	31.0093	50.765	50.8679	50.6758	8.62568e-07	1.02163e-06	0.00274221	7.87612e-06
Citrate	M0	16.9404	17.858	15.662	39.812	40.6906	37.2167	46.7701	49.9132	48.7703	22.8732	19.7805	19.9553	6.32295	6.41857	5.85994	2.59523e-05	4.61812e-06	0.013533	4.35574e-05
	M1	8.32169	9.97222	9.0798	11.3574	13.2548	14.3756	8.8494	9.83846	11.5456	9.52536	9.6539	9.29392	5.38026	5.30202	6.04231	0.00903643	0.179489	0.247411	0.00130788
	M2	17.6159	15.8876	16.2528	16.4903	14.3302	17.0018	15.8957	14.6344	13.9904	17.2444	17.0724	17.3768	15.0571	15.4858	14.7535	0.271928	0.0427308	0.146269	0.0293651
	M3	11.0693	11.9081	12.9563	10.2371	10.6113	10.5974	9.29285	8.25416	8.33201	10.6116	9.94389	11.0629	10.5858	11.3642	10.9184	0.0277818	0.00317569	0.0431374	0.0793289
	M4	25.7547	24.7505	25.4188	13.4218	13.097	12.1456	11.9072	10.5713	10.1576	23.837	25.6752	24.8091	34.0533	33.6066	35.2604	6.81933e-06	9.15493e-06	0.214411	4.88116e-05
	M5	12.6237	12.1206	12.7428	6.24493	5.31154	5.89176	4.80451	4.55401	4.68649	9.69065	11.0132	10.6668	16.7861	15.912	15.1907	1.80664e-05	1.38577e-06	0.00487009	0.00112768
	M6	7.67438	7.50301	7.88755	2.43639	2.70451	2.77114	2.4802	2.23443	2.51767	6.21789	6.86091	6.83517	11.8145	11.9107	11.9748	2.38935e-06	1.57981e-06	0.00576922	2.00432e-06
Glutamate	M0	17.5021	16.046	17.8112	41.2501	38.6441	36.8932	52.9088	51.2331	50.08	27.0423	23.1478	23.4394	8.06538	7.72133	8.7952	4.65427e-05	2.03367e-06	0.00277844	7.18755e-05
	M1	9.8625	9.39966	9.69116	11.051	12.0628	12.6977	11.185	10.71	12.3474	10.233	10.3535	9.92983	6.72527	7.14083	6.53128	0.00505691	0.0125311	0.0239183	0.000111347
	M2	12.3248	12.1891	11.1073	10.6589	10.9837	10.6589	10.2779	10.4699	10.3746	10.2378	9.36187	10.0647	7.95743	7.87107	7.88711	0.0252823	0.00912571	0.0066738	0.00025268
	M3	18.5905	18.3558	19.4778	14.888	14.7245	14.8785	11.8179	12.0204	12.6617	19.4025	18.8838	20.0986	22.4158	21.477	21.2292	0.00016299	4.93995e-05	0.126773	0.00215676
	M4	9.38648	9.92619	8.48889	5.70272	6.27396	6.32896	4.17237	4.98825	4.49133	8.04948	8.06918	8.48382	9.85381	10.3167	10.6661	0.00121232	0.000304944	0.0367731	0.0515541
	M5	32.3337	34.0833	33.4237	16.4493	17.311	18.5428	9.63819	10.5784	10.045	25.035	30.1839	27.9837	44.9823	45.4731	44.8912	1.85321e-05	1.15435e-06	0.0122456	1.29377e-05
Malate	M0	21.4545	20.6428	21.5154	51.075	48.9009	47.0161	56.2877	57.538	56.5301	27.8523	24.6479	24.2105	9.60577	8.82298	9.1917	1.05026e-05	9.52128e-08	0.0104731	2.44158e-06
	M1	12.3489	11.9372	12.2447	12.1216	12.7021	14.4342	11.9185	11.2095	12.1463	11.1303	12.127	11.6695	7.68006	8.60469	8.57949	0.13354	0.12272	0.0816144	0.00014531
	M2	20.3222	20.7477	19.0401	16.17	17.7838	17.3103	13.9679	13.7084	13.6819	19.5678	19.5983	21.2632	21.9739	20.2303	21.0798	0.00684477	0.000138596	0.447673	0.107526
	M3	13.3123	13.0215	13.3536	7.96776	7.3261	7.64611	6.22039	6.18411	6.52429	9.41698	9.62271	9.75977	11.3039	11.1719	11.6556	6.25844e-06	6.6348e-07	7.43265e-06	0.000242094
	M4	32.562	33.6508	33.8462	12.6656	13.2871	13.5932	11.6055	11.36	11.1174	32.0327	34.004	33.097	49.4363	51.1701	49.4934	9.89045e-07	4.11919e-07	0.340242	8.93539e-06
Supplemental Figure 1k
		BAF3			BAF3-EGFR			BAF3-FGFR1			BAF3-MET			BAF3-RET			BAF3-EGFR	BAF3-FGFR1	BAF3-MET	BAF3-RET
metabolites		Sample-1	Sample-2	Sample-3	Sample-1	Sample-2	Sample-3	Sample-1	Sample-2	Sample-3	Sample-1	Sample-2	Sample-3	Sample-1	Sample-2	Sample-3	P value	P value	P value	P value
Succinate	M0	57.42	54.3733	55.0273	77.4691	69.8661	68.6418	71.019	72.3521	71.1418	64.7107	67.5938	66.6079	75.4231	77.669	76.9568	0.00245388	4.92955e-05	0.000518624	2.50702e-05
	M1	6.94768	8.25523	8.30199	3.09521	4.32009	4.23165	7.06126	6.30639	6.65499	5.31131	4.68282	5.12237	6.39546	5.1507	5.23989	0.00132225	0.0393828	0.00218443	0.0100202
	M2	18.2099	18.4599	18.688	11.4961	15.4003	16.407	13.2643	13.1577	13.8262	16.497	15.6343	16.0009	11.2435	10.7785	11.0795	0.0278544	1.7666e-05	0.000541183	1.39374e-06
	M3	11.8475	13.3797	12.3421	5.76197	7.54082	7.71514	6.34835	5.87139	6.12609	9.70557	8.65783	8.58168	5.06493	4.70738	4.9118	0.00100537	8.52383e-05	0.00180976	3.98001e-05
	M4	5.57498	5.53187	5.64058	2.17758	2.87271	3.00444	2.30708	2.31242	2.25101	3.77547	3.43129	3.68707	1.87298	1.69435	1.81195	0.000180188	4.89109e-08	2.75195e-05	2.03905e-07
αKG	M0	N/A	80.7821	88.6937	69.9696	69.299	75.1443	71.1702	71.807	74.8499	54.4108	63.2111	63.7067	78.6326	83.1389	81.2787	0.0197579	0.0173359	0.0078208	0.176724
	M1	N/A	0	11.3063	1.29372	0.88199	4.13104	5.14929	4.4616	3.07439	4.17153	3.01117	2.46521	2.64763	0.993191	4.37105	0.240036	0.38074	0.303789	0.273133
	M2	N/A	19.2179	0	16.6516	16.3701	20.7246	12.6252	13.3087	11.8704	21.4867	17.4095	17.9244	11.1881	10.3882	8.67773	0.171382	0.352473	0.146911	0.475822
	M3	N/A	0	0	6.1914	6.64113	0	5.63434	5.66492	5.78586	10.5877	7.90244	7.73641	4.46883	5.47963	5.67249	0.109874	1.27105e-06	0.00262421	0.000847691
	M4	N/A	0	0	4.74776	5.33058	0	3.87466	3.75515	3.49034	6.72212	6.24163	6.09183	2.24383	0	0	0.11043	6.78322e-05	6.32705e-05	0.247513
	M5	N/A	0	0	1.14598	1.47718	0	1.54625	1.00262	0.929153	2.62119	2.22411	2.07547	0.819011	0	0	0.113693	0.00957509	0.000810798	0.247513
Citrate	M0	21.8875	22.0636	25.4481	58.6072	39.1038	30.3842	40.0562	43.8026	38.9634	31.7435	23.9058	26.8902	46.5055	40.5595	50.6476	0.0404451	0.000338069	0.0811876	0.000969679
	M1	7.80859	5.48606	4.12763	0.899478	-0.5488	3.49398	9.75579	4.41885	7.80209	2.38849	2.41698	1.8334	7.01256	8.00694	5.10241	0.0236173	0.233805	0.0150563	0.273797
	M2	22.1031	26.5678	24.5802	16.7671	25.6422	29.2052	23.4759	23.7704	24.4194	26.0394	27.5497	26.0438	19.9874	23.9466	20.3371	0.447982	0.354802	0.0997835	0.0865821
	M3	17.932	16.1117	18.2556	8.68272	14.6242	15.1874	12.5241	13.3624	13.5594	12.5094	16.7847	16.914	13.3503	15.2214	10.5077	0.0514819	0.00219981	0.135812	0.0222542
	M4	16.9896	15.9371	15.4152	8.56346	12.789	12.7303	9.1055	8.71945	9.28913	15.2286	15.4321	15.956	8.5614	7.00852	8.91402	0.0160525	6.82038e-05	0.161781	0.000219635
	M5	9.42582	9.22839	8.39978	4.70649	5.86348	6.55767	3.39979	4.06789	4.21358	8.24485	9.81725	8.50707	3.30596	3.89253	2.90072	0.00305156	0.000109065	0.397011	9.34911e-05
	M6	3.85336	4.60536	3.77361	1.77352	2.52626	2.44124	1.68271	1.85833	1.75293	3.84573	4.09339	3.85549	1.27693	1.36454	1.59036	0.00339732	0.00050878	0.313148	0.000343605
Malate	M0	50.1441	49.6208	48.9514	67.8985	68.8052	66.6803	69.6599	68.7058	70.467	60.1608	63.7756	61.8149	73.7967	76.9371	77.9424	6.6836e-06	2.64482e-06	0.000179706	1.64775e-05
	M1	7.41799	8.70957	8.05188	4.0011	2.59442	4.67603	5.63531	6.34481	4.88592	5.16542	4.61268	5.39552	5.91377	4.8187	4.52314	0.0019465	0.00615707	0.00119947	0.00309464
	M2	18.571	18.8566	19.3145	15.394	15.8759	15.3714	13.9184	13.8531	13.5343	17.4559	16.1835	15.6389	12.251	10.4856	10.2315	0.000122312	1.56639e-05	0.00638595	0.000147079
	M3	16.0939	14.8139	15.5712	8.74742	8.6206	9.31444	7.38503	7.82454	7.5227	11.5295	10.5692	11.6618	5.52902	5.35599	4.92863	5.18421e-05	1.80375e-05	0.000557246	7.84621e-06
	M4	7.77301	7.99914	8.11108	3.95894	4.10386	3.95787	3.40134	3.27177	3.59004	5.68843	4.85897	5.48892	2.50948	2.40257	2.37436	1.82816e-06	2.38292e-06	0.000313223	4.28394e-07
Fumarate	M0	55.2265	54.6943	54.7146	75.8393	73.5641	73.6177	70.8641	70.6981	71.4618	72.0637	71.7069	73.0451	76.4883	75.1348	76.6142	7.25845e-06	3.1282e-07	1.18304e-06	9.58671e-07
	M1	8.30218	7.97841	8.20353	3.38251	4.55642	4.51693	6.95715	7.43178	6.62056	4.6133	5.15575	4.00545	6.23626	7.06335	5.87448	0.000269497	0.00517435	0.000248333	0.00415813
	M2	18.78	18.9818	18.1175	12.3985	13.1065	13.3802	13.7009	13.3582	13.2445	13.5222	13.4834	13.2453	10.8531	11.3369	10.9843	6.66748e-05	3.05605e-05	2.28727e-05	7.17055e-06
	M3	12.1452	12.8404	13.1044	5.95215	6.30749	6.15189	6.156	6.24886	6.32172	6.81937	6.836	6.83944	4.74846	4.84339	4.71994	1.36424e-05	1.20723e-05	1.6728e-05	5.219e-06
	M4	5.54615	5.50503	5.85997	2.4276	2.46545	2.33332	2.32188	2.26307	2.35142	2.98143	2.81795	2.86465	1.67388	1.62149	1.80709	5.44816e-06	4.26782e-06	1.15526e-05	3.02718e-06
Supplemental Figure 1l
EGFR alteration
Time (hr)	PC9 GLUCOSE-4 mM		PC9 GLUCOSE-0 mM		PC9 GLUTAMINE-4 mM		PC9 GLUTAMINE-0.5 mM		NCI-H1975 GLUCOSE-4 mM		NCI-H1975 GLUCOSE-0 mM		NCI-H1975 GLUTAMINE-4 mM		NCI-H1975 GLUTAMINE-0.5 mM		HCC4006 GLUCOSE-4 mM		HCC4006 GLUCOSE-0 mM		HCC4006 GLUTAMINE-4 mM		HCC4006 GLUTAMINE-0.5 mM		NCI-H820 GLUCOSE-4 mM		NCI-H820 GLUCOSE-0 mM		NCI-H820 GLUTAMINE-4 mM		NCI-H820 GLUTAMINE-0.5 mM		HCC827 GLUCOSE-4 mM		HCC827 GLUCOSE-0 mM		HCC827 GLUTAMINE-4 mM		HCC827 GLUTAMINE-0.5 mM		NCI-H1650 GLUCOSE-4 mM		NCI-H1650 GLUCOSE-0 mM		NCI-H1650 GLUTAMINE-4 mM		NCI-H1650 GLUTAMINE-0.5 mM		NCI-H2172 GLUCOSE-4 mM
	Mean	SD	Mean	SD	Mean	SD	Mean	SD	Mean	SD	Mean	SD	Mean	SD	Mean	SD	Mean	SD	Mean	SD	Mean	SD	Mean	SD	Mean	SD	Mean	SD	Mean	SD	Mean	SD	Mean	SD	Mean	SD	Mean	SD	Mean	SD	Mean	SD	Mean	SD	Mean	SD	Mean	SD	Mean
0	12.301	0.977405	12.357	0.413689	13.1432	1.66592	11.8737	0.719448	17.842	3.44912	19.2054	2.21656	19.6754	1.18838	18.9191	2.94338	35.2933	4.67715	34.405	3.92928	33.4422	3.92429	35.3966	2.28038	16.5486	6.23006	16.2541	1.30388	18.3837	8.09131	20.1157	3.99934	18.7075	0.943345	19.4199	2.1333	21.0478	1.99854	14.9909	0.765423	7.50344	0.110375	7.06942	0.375988	4.60502	0.393146	5.64713	0.400564	14.4358
6	15.9958	1.53774	15.2821	0.478745	17.0574	2.39645	14.8935	0.891121	26.5058	4.9936	29.0107	3.69741	27.8681	0.700333	27.0098	3.82342	37.5624	5.59792	35.9749	5.06227	35.288	4.95175	37.6263	2.9609	17.5841	5.95335	16.9997	0.930538	20.7062	9.11754	21.8997	3.94549	21.5336	1.04243	17.6822	1.44595	22.2815	1.88828	19.1273	1.0648	8.76443	0.194077	8.42332	0.196227	5.97784	0.452966	7.18369	0.568176	15.2114
12	20.6687	3.70546	18.697	0.655432	23.8509	6.1229	18.4369	1.00886	30.9899	6.40524	32.4581	4.42603	30.564	1.55054	30.2666	4.85006	39.414	4.49845	35.4534	4.40845	38.254	4.5976	40.2311	3.04951	19.1604	6.08784	18.3929	1.22205	21.6887	8.4946	22.4448	3.32761	21.0822	0.613085	16.6174	1.3737	23.3001	2.23884	18.3639	0.588882	9.37081	0.0363085	9.31651	0.296492	6.27811	0.429342	6.8688	0.301449	18.7871
18	26.1257	6.52094	19.9363	1.07595	28.8281	6.08121	21.7943	1.25073	35.3051	7.14306	36.2824	5.67242	32.8648	1.46937	31.5983	5.02427	42.0764	3.93288	37.1333	5.71884	40.5469	4.37042	41.8095	3.55081	19.962	6.12766	19.2768	0.720653	24.2957	9.70102	25.0605	3.65042	20.4564	0.363563	15.5914	1.27343	23.6461	1.98863	18.0766	1.06987	10.9078	0.03169	10.7709	0.395555	8.75982	0.516801	9.31285	0.485622	20.0037
24	33.0875	9.34957	18.7063	0.875949	31.8434	4.77162	24.9487	1.33892	43.1524	10.7811	39.7124	6.84287	35.0306	1.10604	32.7222	4.9018	45.7145	4.53579	38.2109	5.06939	43.8963	4.51453	45.4158	4.25476	21.5104	6.81648	21.5443	1.70432	28.5508	10.9187	28.5668	4.59651	21.8753	0.631777	13.8967	1.15057	24.7095	2.13897	19.9842	1.28839	11.2936	0.297405	11.9694	0.665195	8.13591	0.752618	8.74215	0.324908	24.7622
30	37.514	10.1272	23.5585	5.34536	41.8351	8.54939	28.4099	1.58515	54.3271	17.2453	43.7752	7.51895	38.3789	1.72996	36.2976	4.82159	52.0257	5.6114	40.4492	5.31017	49.0627	5.53156	51.69	5.09641	24.9572	7.66882	22.5646	1.16575	31.6743	11.9606	32.7835	4.80847	23.9664	0.661258	14.0941	1.23959	26.6788	2.54134	25.6167	1.31108	13.579	0.39148	13.7478	0.5075	10.6205	0.930861	11.221	0.566555	27.7132
36	41.1438	9.67507	35.3835	15.1149	44.8495	8.07111	32.8215	1.74708	64.1098	15.3893	48.4368	10.5271	41.4588	2.89506	40.1019	4.53571	58.0901	6.20682	42.8057	5.29162	55.9551	7.49663	58.7943	6.09223	27.669	9.73529	24.5985	2.36574	34.493	12.5501	35.5257	4.95488	28.977	0.92874	14.3149	1.06411	31.4931	3.03528	27.9092	1.43099	14.7537	0.21817	15.1609	0.3785	12.3478	0.14317	11.9748	0.285335	30.7368
42	43.5748	7.9572	43.2881	17.5227	46.0718	4.21055	38.635	1.84532	66.6544	13.7068	49.9445	9.4279	44.5455	3.86013	44.5037	4.8847	62.8471	6.92662	42.7262	6.18192	60.4204	7.68464	64.5695	6.57729	29.9886	11.6616	23.0112	2.92131	37.7421	14.1407	38.3698	4.69558	30.7414	0.821687	14.3035	1.20196	36.2629	3.46692	32.2842	1.49562	15.6488	0.22942	12.2721	0	13.581	0.032465	14.8225	0.76717	34.4779
48	49.2868	4.24716	46.0991	17.8455	50.0939	4.06415	45.192	2.20797	71.4166	8.73784	48.9005	8.94706	49.3526	4.07041	48.2328	5.79077	69.4643	7.27397	46.2111	7.42421	66.454	6.82183	70.5985	6.3324	31.2424	12.6728	21.4527	2.88931	42.4647	15.2856	41.6647	4.72605	33.7119	1.02604	14.5725	1.30702	38.8432	3.42549	34.6986	1.98786	22.0857	0.61132	12.5734	0.692085	22.4872	2.34073	21.2818	1.33369	38.0122
54	54.7024	4.94764	45.3908	17.7097	55.4196	3.31901	52.1704	2.54439	71.5597	7.37669	48.4085	11.2448	52.3309	7.45451	52.4007	7.12833	73.7372	6.03673	48.8634	6.53726	72.5242	7.43093	76.4704	5.95985	33.5342	16.611	25.4524	4.47413	47.1022	15.8946	47.7193	6.92405	36.3169	0.712978	14.4709	1.31438	43.2592	4.1547	39.9596	2.40745	24.5802	0.93499	13.6448	0.259015	24.5149	1.52779	24.2487	2.09404	43.8513
60	65.61	6.60885	43.895	17.3767	60.7615	3.9606	59.0415	2.39444	73.8029	6.58817	50.1599	10.6501	57.1389	8.88028	55.995	9.61276	76.5085	4.74305	51.2175	8.29002	77.0326	7.15064	80.8473	5.67938	36.2513	19.0452	26.9454	4.79399	52.3683	19.1648	53.3349	5.65021	41.4974	1.52468	13.8825	1.59499	47.6718	4.53547	44.2143	2.40883	27.0415	1.5706	15.1255	0.633285	27.1864	2.03281	26.5935	1.5918	46.7166
66	70.7647	7.77796	43.6508	16.1619	64.754	4.26035	66.0924	2.56978	72.5702	11.1125	54.0344	8.85687	63.1561	8.20586	60.2818	11.8749	78.3718	3.04949	51.6842	8.27122	80.3319	5.76281	83.9205	4.76581	39.3617	20.0811	31.2602	2.86586	56.7983	18.4941	57.3962	6.21097	45.5288	1.5355	13.2379	1.73175	52.0861	4.91394	47.7019	2.08072	29.0882	1.43924	16.781	1.02146	28.653	1.97857	28.1794	2.16724	50.8873
72	82.1287	9.11087	44.0776	14.6004	67.1543	4.00077	73.4685	2.59349	71.4487	13.0938	52.9754	12.4948	68.6087	7.88124	63.8091	16.0381	80.8239	3.08412	53.9278	11.7766	82.7491	5.01	84.8303	3.19102	44.8669	20.972	34.2204	3.05941	62.9833	18.6612	64.3378	6.5579	48.432	1.73568	12.8485	1.69433	55.7549	4.17253	52.5761	2.41658	35.7231	2.37238	18.0037	0.34697	31.5951	3.06772	31.1831	2.58015	55.4245
78	85.0419	7.39164	43.8282	13.7128	71.6665	8.38957	79.8336	2.67502	68.2174	15.9732	55.2113	12.0679	73.7374	8.2959	69.573	13.5181	82.4072	1.98169	56.2202	13.0509	84.9233	4.77358	87.5886	3.36404	50.0557	19.8155	38.3973	1.34771	68.5996	18.9185	68.8553	5.26513	48.1849	3.0888	15.5844	2.22921	58.3756	4.57379	55.8009	2.38438	39.2337	2.38056	21.2518	0.626555	39.0096	3.25299	37.3148	2.62928	61.5882
84	84.9809	9.52437	43.9688	13.1533	73.4136	8.87234	84.1226	2.84398	69.5417	15.7421	56.8259	13.0066	76.9825	8.65069	71.2583	19.7958	85.7167	1.91824	57.1627	14.7734	88.3602	4.42244	88.7946	3.00675	56.5006	18.8169	41.3068	1.49121	73.6525	18.0526	74.7126	6.16001	48.3456	4.28637	17.7259	2.58438	58.6164	5.25858	57.3662	2.67923	45.4354	2.58487	22.5149	1.48436	43.5347	1.64125	40.8456	3.33324	64.5283
90	86.0758	8.06072	44.0812	12.8824	72.7511	8.70285	86.8376	2.72011	69.9231	14.3233	59.0669	13.2597	77.9725	8.04464	73.7682	19.8674	89.7675	3.23191	58.3464	16.0475	92.2211	5.30155	96.2396	1.5321	64.1495	19.5696	44.7944	2.33814	77.3679	17.8598	78.8933	7.04461	53.327	4.13936	20.0061	2.33117	60.6805	4.7272	57.4843	2.94863	49.1026	2.88575	24.3245	1.65268	47.4049	1.27687	43.3412	2.55995	66.4416
96	88.5801	6.71736	45.0046	12.3065	72.6385	8.1467	87.664	3.37187	70.053	15.9583	59.0875	14.4257	77.0512	11.9209	76.5213	20.4771	93.3145	5.3451	71.1849	14.3379	94.1439	5.96711	98.8043	0.683669									60.1154	2.90686	22.3481	2.43954	63.2152	4.3016	59.113	2.26642	53.5327	3.38005	27.4765	1.5046	49.7096	1.58055	44.499	2.32079	68.8703
FGFR alteration
Time (hr)	DMS114 GLUCOSE-4 mM		DMS114 GLUCOSE-0 mM		DMS114 GLUTAMINE-4 mM		DMS114 GLUTAMINE-0.5 mM		RT112 GLUCOSE-4 mM		RT112 GLUCOSE-0 mM		RT112 GLUTAMINE-4 mM		RT112 GLUTAMINE-0.5 mM		NCI-H520 GLUCOSE-4 mM		NCI-H520 GLUCOSE-0 mM		NCI-H520 GLUTAMINE-4 mM		NCI-H520 GLUTAMINE-0.5 mM		NCI-H2444 GLUCOSE-4 mM		NCI-H2444 GLUCOSE-0 mM		NCI-H2444 GLUTAMINE-4 mM		NCI-H2444 GLUTAMINE-0.5 mM
	Mean	SD	Mean	SD	Mean	SD	Mean	SD	Mean	SD	Mean	SD	Mean	SD	Mean	SD	Mean	SD	Mean	SD	Mean	SD	Mean	SD	Mean	SD	Mean	SD	Mean	SD	Mean	SD
0	14.0552	1.55352	15.7072	4.21956	26.5764	2.18457	26.5236	3.01798	39.1408	5.05342	38.473	3.75186	37.3799	3.28639	40.2132	2.94973	20.02	2.43092	19.9433	1.34917	20.3133	3.51811	18.1632	4.24335	28.4515	4.60619	27.7853	2.05658	29.6051	1.38933	30.6016	3.43146
6	19.7637	3.59131	21.0222	7.31053	31.4417	5.03323	32.7016	6.06108	38.3777	4.24596	43.0486	2.11661	37.3251	3.33814	39.2107	2.16854	21.5243	1.17066	19.7543	1.2048	23.2049	3.9479	20.8033	3.69238	27.7679	4.12915	28.7775	2.74612	32.5975	2.75138	33.002	3.1075
12	43.4379	14.8833	30.4633	15.6414	40.683	11.0917	40.3181	8.95056	37.8684	3.94851	43.7453	2.12996	39.0385	4.45215	37.6052	2.43047	23.3378	1.16169	18.7268	1.34229	25.4675	3.90725	23.011	3.85765	30.8872	5.06272	27.6705	3.45918	38.0904	3.89818	37.1625	4.19481
18	61.1848	8.90398	29.2082	11.1171	48.8349	9.90144	50.1411	9.85066	39.3831	1.75224	46.7736	2.25085	38.9362	4.90964	37.3214	2.81724	25.8651	1.15545	19.5273	1.1446	28.3459	4.21164	25.8601	4.30641	36.0592	6.43566	27.553	3.49585	42.3373	4.82425	41.1575	4.71098
24	66.2747	10.4273	30.3231	10.6886	53.5591	7.96102	56.8292	10.5234	41.9916	3.95092	50.3426	2.47561	39.4792	6.08902	38.6194	4.30242	28.9498	1.33842	22.8403	1.20951	31.9802	4.38693	29.2639	4.88174	40.775	6.61257	24.9607	2.7483	47.1025	5.79734	45.6249	6.31182
30	65.8136	8.82499	32.0184	11.0731	59.5633	5.75451	62.8286	9.29016	44.4288	6.97547	55.3636	4.45756	40.5801	8.00029	41.3029	8.84306	32.3713	1.62164	21.6594	1.26388	35.401	5.003	32.5315	5.17014	45.1479	8.0499	22.2978	3.6443	52.7863	6.54762	51.2274	6.53645
36	66.5669	13.5523	31.7899	9.25813	62.2961	6.01159	67.5162	9.65549	46.5447	9.36871	58.3938	5.08273	58.1587	13.2288	60.1275	14.7857	36.1624	1.66145	21.9021	1.27577	38.7724	5.25425	36.2807	5.61101	50.7141	8.496	23.7107	4.28707	58.5774	7.40583	56.9027	6.64817
42	76.5917	16.0405	31.7447	7.43009	62.5108	9.60117	70.8799	10.1541	49.1135	11.9669	55	8.29755	63.0718	23.7891	65.2867	19.8294	39.5124	1.94986	21.4434	1.59891	42.7861	5.37748	39.683	6.57747	56.419	8.74108	18.6224	2.11826	64.2959	8.69063	62.6196	7.17977
48	83.5063	8.94543	30.485	4.12535	61.5074	9.90144	72.1286	9.69625	55.9176	21.93	58.0025	11.6994	60.2964	15.3654	66.7647	18.3395	39.5124	1.94986	23.2889	1.69244	45.3852	5.71926	42.6013	6.9901	62.1254	9.49273	26.1106	3.39726	70.1712	8.55294	68.5177	8.14254
54	83.8477	9.31072	33.2257	5.10354	61.5222	7.96102	72.799	11.4469	62.1554	19.5207	58.6049	12.6449	64.4449	22.7279	73.928	24.7671	44.9708	2.2125	21.9512	1.54	48.5727	6.1	45.2352	6.98473	68.021	9.07259	24.7512	3.49266	75.075	7.72493	73.9867	7.97261
60	80.4718	10.7834	32.3526	7.12121	59.9753	5.75451	70.5701	9.94615	69.4863	11.1988	56.3995	11.9634	63.664	19.1172	72.5899	22.7961	47.7161	2.43042	21.9521	1.5493	52.3534	5.96332	48.3774	7.39878	73.5051	8.44613	23.0992	3.39578	79.5999	7.42715	79.0741	7.68086
66	80.878	10.8323	31.3669	7.35028	65.3995	2.66172	73.5626	6.84393	73.3775	14.6115	55	11.8332	66.0415	22.1342	71.7999	23.0099	50.4229	2.25892	23.2111	1.40081	55.7636	5.88367	51.5615	7.9614	78.9514	7.79395	21.6554	2.81357	83.1838	7.09049	82.8296	7.08069
72	85.5773	5.40048	33.3971	14.2766	63.3166	8.53616	70.4362	6.04577	72.2019	14.7481	51.4662	11.7535	69.0676	21.4217	73.0486	24.2	52.619	2.39093	21.7554	1.32723	57.6767	5.84603	53.311	7.89772	83.1709	6.13642	21.421	2.74689	85.9331	6.59757	85.9065	6.31686
78	82.6669	5.21756	33.9648	17.7943	63.5821	9.88571	79.141	3.01798	71.7948	15.6565	50.8173	12.6125	70.443	20.5094	74.0101	24.9068	55.1839	2.19339	27.2347	2.41973	60.1295	6.18411	55.8974	8.11538	85.1672	4.56681	22.716	2.25613	88.6084	5.83326	88.4774	6.0082
84	83.3058	5.47649	33.8084	14.3059	72.6904	8.4307	77.4761	6.06108	75.4083	15.4353	59.9493	12.0011	72.9017	20.5013	74.9522	25.6674	56.9202	2.62097	26.1048	1.92742	62.4445	6.44358	57.8939	8.13111	88.6091	3.59231	22.5596	3.00994	91.1338	5.00082	90.656	5.51573
90	82.1418	8.50286	33.6644	11.1682	74.4039	6.38613	71.0808	8.95056	81.4657	12.6454	59.7429	11.2408	72.6739	19.9179	75.0651	25.5727	58.5557	2.46895	22.4526	1.25461	64.1273	6.59839	60.1175	7.87021	94.2318	1.74539	23.6	3.6714	91.5826	4.53862	92.4382	4.43478
96	77.9282	15.3438	35.0222	10.2197	75.7324	5.46038	70.5822	3.54717	84.1136	10.8413	59.1932	10.7185	72.6534	19.7579	74.4294	24.4573	60.0046	2.30285	26.514	2.2796	65.1995	6.58236	61.3096	8.20418	96.5149	1.1069	22.887	3.93065	91.6569	4.31666	91.815	4.00799
RET alteration
Time (hr)	TPC-1 GLUCOSE-4 mM		TPC-1 GLUCOSE-0 mM		TPC-1 GLUTAMINE-4 mM		TPC-1 GLUTAMINE-0.5 mM		TT GLUCOSE-4 mM		TT GLUCOSE-0 mM		TT GLUTAMINE-4 mM		TT GLUTAMINE-0.5 mM
	Mean	SD	Mean	SD	Mean	SD	Mean	SD	Mean	SD	Mean	SD	Mean	SD	Mean	SD
0	19.6754	1.18838	17.7396	2.32403	18.9191	2.94338	19.2054	2.21656	12.8725	1.00363	13.4722	2.1703	14.0879	1.23999	12.0593	1.06461
6	27.8681	0.700333	23.9384	3.73869	27.0098	3.82342	29.0107	3.69741	14.0218	1.63676	15.2109	3.23061	14.4857	1.2614	12.075	0.999476
12	30.564	1.55054	25.7525	3.66296	30.2666	4.85006	32.4581	4.42603	24.6595	12.9182	17.1226	3.92809	24.6438	1.2767	12.231	1.01486
18	32.8648	1.46937	26.7167	3.4502	31.5983	5.02427	36.2824	5.67242	33.0855	17.3812	19.2456	5.54591	34.9639	1.26242	12.4927	1.01472
24	35.0306	1.10604	28.4424	3.09401	32.7222	4.9018	39.7124	6.84287	36.6011	16.5832	22.6539	7.18224	35.2375	1.21817	12.852	1.13777
30	38.3789	1.72996	30.7632	3.34035	36.2976	4.82159	43.7752	7.51895	39.62	8.01719	24.8273	8.30087	35.8028	1.19876	13.358	1.27273
36	41.4588	2.89506	33.5703	5.05891	40.1019	4.53571	48.4368	10.5271	61.493	13.664	28.8767	10.5358	56.4899	1.20245	14.1653	1.5288
42	44.5455	3.86013	37.0949	6.95244	44.5037	4.8847	49.9445	9.4279	64.7612	15.4967	30.7299	11.1204	57.4142	1.38927	15.0062	2.03277
48	49.3526	4.07041	39.8618	8.35377	48.2328	5.79077	48.9005	8.94706	62.5963	11.3626	35.1074	13.6921	58.2693	1.55159	15.3552	1.57198
54	52.3309	7.45451	45.962	5.42001	52.4007	7.12833	48.4085	11.2448	63.0965	10.994	39.2896	16.6583	59.213	1.87243	16.4106	2.64698
60	57.1389	8.88028	54.1403	7.29153	55.995	9.61276	50.1599	10.6501	62.4114	12.6181	42.4718	19.1174	59.9584	1.99438	16.5088	1.7113
66	63.1561	8.20586	55.7026	4.36125	60.2818	11.8749	54.0344	8.85687	55.2851	9.67994	44.3838	20.786	60.689	2.12959	16.8321	1.63737
72	68.6087	7.88124	58.9797	5.28264	63.8091	16.0381	52.9754	12.4948	49.4324	9.7524	45.5311	20.8739	61.235	2.20526	17.5428	1.94223
78	73.7374	8.2959	62.9552	7.141	69.573	13.5181	55.2113	12.0679	46.0357	11.4828	44.5338	20.1465	61.664	2.23447	18.1761	2.2593
84	76.9825	8.65069	62.6818	12.3421	71.2583	19.7958	56.8259	13.0066	44.9119	9.11265	42.8267	19.3629	62.1846	2.28864	19.8895	3.37388
90	77.9725	8.04464	65.364	13.5929	73.7682	19.8674	59.0669	13.2597	46.4765	10.5422	40.6838	18.1447	63.4865	1.74328	20.9217	3.25179
96	77.0512	11.9209	66.0941	12.4733	76.5213	20.4771	59.0875	14.4257	51.4815	11.6413	39.19	16.6723	63.7334	1.81958	21.2991	3.61399
Wildtype
Time (hr)	A431 GLUCOSE-4 mM		A431 GLUCOSE-0 mM		A431 GLUTAMINE-4 mM		A431 GLUTAMINE-0.5 mM		NCI-H1299 GLUCOSE-4 mM		NCI-H1299 GLUCOSE-0 mM		NCI-H1299 GLUTAMINE-4 mM		NCI-H1299 GLUTAMINE-0.5 mM		SK-MES-1 GLUCOSE-4 mM		SK-MES-1 GLUCOSE-0 mM		SK-MES-1 GLUTAMINE-4 mM		SK-MES-1 GLUTAMINE-0.5 mM		ABC-1 GLUCOSE-4 mM		ABC-1 GLUCOSE-0 mM		ABC-1 GLUTAMINE-4 mM		ABC-1 GLUTAMINE-0.5 mM		NCI-H2170 GLUCOSE-4 mM		NCI-H2170 GLUCOSE-0 mM		NCI-H2170 GLUTAMINE-4 mM		NCI-H2170 GLUTAMINE-0.5 mM		ChaGo-K-1 GLUCOSE-4 mM		ChaGo-K-1 GLUCOSE-0 mM		ChaGo-K-1 GLUTAMINE-4 mM		ChaGo-K-1 GLUTAMINE-0.5 mM		NCI-H226 GLUCOSE-4 mM
	Mean	SD	Mean	SD	Mean	SD	Mean	SD	Mean	SD	Mean	SD	Mean	SD	Mean	SD	Mean	SD	Mean	SD	Mean	SD	Mean	SD	Mean	SD	Mean	SD	Mean	SD	Mean	SD	Mean	SD	Mean	SD	Mean	SD	Mean	SD	Mean	SD	Mean	SD	Mean	SD	Mean	SD	Mean
0	3.91483	0.658457	3.22212	0.499673	2.72154	0.028471	3.7067	0.217232	10.759	1.76223	11.0167	0.858418	10.4816	1.36444	10.5241	0.342235	13.0318	0.5816	12.4239	0.562055	17.784	0.830296	17.0187	1.07479	30.811	2.71788	30.6187	2.83623	31.5694	3.00518	30.7289	3.36568	30.5284	2.73342	30.8808	1.90009	19.1174	1.23295	19.3204	1.12981	17.784	0.830296	17.0187	1.07479	19.1174	1.23295	19.3204	1.12981	9.95461
6	3.95621	1.09258	3.46796	0.597623	2.75243	0.136241	3.43957	0.177779	13.6186	2.19937	14.3244	0.757929	13.5969	1.37124	13.6409	0.385195	15.3423	0.718138	14.0148	0.617283	19.5386	0.536201	18.8424	1.00358	30.8113	3.35568	30.8522	3.27204	30.9834	2.95942	29.8354	4.08276	35.636	3.48023	35.5035	2.64655	21.0649	2.09027	21.1163	1.99117	19.5386	0.536201	18.8424	1.00358	21.0649	2.09027	21.1163	1.99117	14.4113
12	4.16614	1.17022	3.40334	0.488333	2.63601	0.156204	3.36351	0.24217	18.4158	2.65759	19.3207	1.93206	17.3403	1.78221	17.7548	0.368434	16.0154	0.78102	14.6741	0.779241	20.3489	0.159835	19.5181	0.961335	32.9679	3.60884	32.2988	3.89559	33.3956	3.60156	31.6515	5.0116	42.5003	5.01133	37.5425	3.50121	24.7648	2.3661	24.4277	2.21684	20.3489	0.159835	19.5181	0.961335	24.7648	2.3661	24.4277	2.21684	17.1532
18	4.43358	1.15566	3.62281	0.656706	2.84311	0.212582	3.68187	0.287633	23.711	4.17415	24.452	1.97095	21.4775	2.62184	21.4559	0.287011	16.4714	0.775209	14.867	0.936386	21.5143	0.421917	20.9473	1.19693	35.8876	3.80303	36.1694	4.08895	36.3091	3.33185	34.569	5.7112	48.1778	4.50028	38.5084	4.14631	29.8819	2.98297	28.4582	2.83755	21.5143	0.421917	20.9473	1.19693	29.8819	2.98297	28.4582	2.83755	21.7042
24	4.8482	1.3367	3.64167	0.587238	3.14768	0.232072	3.96445	0.340027	27.9351	4.35697	29.4754	1.99188	26.4543	2.45814	26.5892	0.560902	17.1101	0.672256	15.3751	1.1518	23.8956	0.339144	22.8984	1.25862	39.1144	4.30361	39.0335	4.22185	38.4638	4.07103	36.9636	6.77407	54.8176	5.31481	39.8796	4.02692	35.5847	3.76822	33.6765	3.42859	23.8956	0.339144	22.8984	1.25862	35.5847	3.76822	33.6765	3.42859	24.9823
30	5.43602	1.59801	4.10877	0.677578	3.63936	0.26196	4.41374	0.550018	34.6416	4.83541	34.7113	3.87795	32.338	2.80937	32.0565	0.124808	18.0342	0.937413	15.706	0.917064	26.6396	0.77785	25.4374	1.4468	43.0076	5.33518	42.547	5.50294	42.9312	5.23689	40.7436	7.58006	59.9004	5.8113	42.546	3.39847	42.0634	4.5202	39.2888	4.4644	26.6396	0.77785	25.4374	1.4468	42.0634	4.5202	39.2888	4.4644	28.8171
36	6.74495	2.24239	4.28852	0.64501	4.09027	0.443768	5.32585	0.544412	41.5799	7.58	39.892	3.49257	38.0419	2.92882	37.6852	0.429068	18.8948	1.10164	16.5733	0.992655	29.127	0.657624	27.4388	2.21778	47.2001	6.02176	44.5842	5.59181	44.7304	4.84917	43.6512	8.00056	65.198	6.17294	45.3815	2.87779	49.5151	5.19816	46.3431	4.59792	29.127	0.657624	27.4388	2.21778	49.5151	5.19816	46.3431	4.59792	31.3214
42	7.63876	2.49784	4.44737	0.654633	4.86063	0.500087	6.21058	0.765155									20.6992	0.824185	17.676	0.835682	32.7449	0.27069	31.8416	2.71699	53.1644	5.56544	48.8795	6.15109	50.1348	5.11471	48.1952	8.30805	69.3517	6.38563	46.7211	2.7363	56.8052	5.32794	52.6146	5.25335	32.7449	0.27069	31.8416	2.71699	56.8052	5.32794	52.6146	5.25335	35.6985
48	9.49815	2.50442	4.49066	0.493663	5.67151	0.678534	6.87157	0.817929	53.4457	8.4859	45.9234	5.02954	52.294	2.67115	50.7895	1.73526	24.1463	0.766856	18.9403	1.32824	38.4237	0.677783	38.2046	3.10212	55.7272	5.83337	50.7751	6.10403	52.8098	6.07187	50.7626	8.96619	73.4092	6.31035	45.2582	3.08247	64.3674	5.21101	59.8551	5.85213	38.4237	0.677783	38.2046	3.10212	64.3674	5.21101	59.8551	5.85213	38.9978
54	11.8885	2.68033	4.54079	0.320363	7.0735	0.462233	8.3755	1.35107	51.7365	8.54038	41.9992	7.06614	53.1418	3.85245	46.6974	0.479748	29.3315	1.15336	21.4972	1.00562	46.8379	0.557302	44.6693	3.4032	61.5638	5.47429	51.1091	6.4566	57.268	5.26522	53.9609	9.96218	77.099	4.38359	39.4528	3.23796	72.9606	5.10786	66.1416	5.69255	46.8379	0.557302	44.6693	3.4032	72.9606	5.10786	66.1416	5.69255	43.3101
60	14.0112	3.21393	3.8313	0.492212	8.06169	0.854896	8.93097	1.24688	57.1617	8.14878	37.7121	8.91866	60.4524	4.30176	51.8889	0.596649	35.1868	1.32056	24.594	1.2333	56.5266	1.30713	53.2229	4.36275	65.9257	6.8995	49.1108	5.26988	61.9367	6.63507	58.3248	10.3883	79.4108	5.40679	34.6513	2.08831	81.3425	4.57707	70.5059	5.55572	56.5266	1.30713	53.2229	4.36275	81.3425	4.57707	70.5059	5.55572	47.4601
66	16.9071	4.08989	3.17632	0.180518	9.35226	0.825056	9.91735	1.32303	62.482	8.13721	32.2277	6.99189	67.6927	1.91559	52.6499	0.617719	42.5735	1.15668	29.3967	1.43927	65.3219	1.01623	59.1299	4.51612	72.5875	6.43472	46.1256	4.57957	67.2991	6.48806	65.0107	9.93868	79.4108	5.40679	31.7375	1.85512	87.879	3.89679	74.3657	5.715	65.3219	1.01623	59.1299	4.51612	87.879	3.89679	74.3657	5.715	48.8796
72	21.6317	2.92159	3.97808	0.189095	15.8794	1.57512	10.3243	1.44418	71.0069	9.18893	33.5362	4.39803	74.8149	3.14881	56.007	0.775645	51.0051	1.44281	33.4893	1.87221	72.976	1.82002	61.5395	3.69283	75.8327	6.69371	41.1395	4.29664	71.0224	6.33139	67.4289	10.3832	88.9919	3.80611	33.542	1.34585	93.7796	2.74889	79.8433	4.41978	72.976	1.82002	61.5395	3.69283	93.7796	2.74889	79.8433	4.41978	53.8752
78	25.8281	2.68331	3.75364	0.0215055	23.655	1.12771	12.0015	2.01155	86.4153	5.17309	42.8956	5.76535	88.8283	1.90372	65.3698	2.14677	60.2626	2.60811	36.5791	2.4097	81.6224	1.66017	64.1295	3.81749	80.5915	6.53089	40.8322	5.02908	75.8157	6.41156	72.6472	10.839	85.4516	4.6707	32.2468	1.61485	95.5032	2.45232	81.2164	4.48698	81.6224	1.66017	64.1295	3.81749	95.5032	2.45232	81.2164	4.48698	59.9725
84	30.2272	3.24738	3.5762	0.063205	30.0574	2.146	13.0225	1.83431	90.0194	4.33937	42.4314	6.71168	94.8672	0.346061	67.9896	2.51578	69.356	3.4932	39.4411	1.7199	87.3177	2.02019	67.0625	3.24462	84.6969	5.99843	41.174	4.29515	80.3357	6.13077	77.6462	9.82875	85.6889	4.41192	31.1374	1.66779	96.8681	2.08622	83.0414	4.83149	87.3177	2.02019	67.0625	3.24462	96.8681	2.08622	83.0414	4.83149	60.67
90	35.1968	3.32042	4.03473	0.365918	35.4912	3.58754	14.4347	1.58018	90.1233	2.75094	43.0805	3.34417	95.7216	0.952343	67.9237	2.89985	77.7005	3.22683	40.9554	1.47235	91.716	2.06208	67.9861	1.93204	85.7143	5.38414	38.4305	3.60188	82.3478	6.58432	80.5048	8.72928	86.2393	4.10224	30.971	1.36757	97.4659	1.74233	82.6597	4.69542	91.716	2.06208	67.9861	1.93204	97.4659	1.74233	82.6597	4.69542	65.3637
96	39.8695	4.6269	8.8364	0.158095	41.2118	3.47255	14.5859	3.06826	91.6009	1.49926	45.5277	1.90239	98.0476	0.762534	67.0227	0.923735	84.616	3.94187	42.0515	0.979494	93.7646	1.42976	69.5849	3.91741	84.9069	6.61	31.6544	2.43514	82.3675	6.51721	78.9275	9.59201	84.0971	4.02602	32.014	1.48639	98.3479	1.16057	83.1041	4.08824	93.7646	1.42976	69.5849	3.91741	98.3479	1.16057	83.1041	4.08824	69.0454
Supplemental Figure 1m
Cell viability (%)
	CON			UK5099-25uM			UK5099-50uM
BAF3-EGFR	100	100	100	60.3	75.84	70.94	73.29	62.86	63.24
BAF3-FGFR1	100	100	100	65.78	69.02	72.43	70.36	65.64	64.96
BAF3-MET	100	100	100	77.06	93.62	98.19	66.52	90.23	52.93
BAF3-RET	100	100	100	100	92.95	110.56	91.65	99.45	97.01
	CON			UK5099-50uM
PC9	100	100	100	73.62	69.19	61.84
NCI-H1975	100	100	100	83.55	89.71	89.99
RT112	100	100	100	65.43	63.44	61.98
DMS114	100	100	100	74.04	77.84	78.72
EBC-1	100	100	100	70.01	70.18	81.97
NCI-H1993	100	100	100	71.79	65.93	68.16
TT	100	100	100	94.7	92.63	94.48
TPC-1	100	100	100	91.54	89.48	92.5
Supplemental Figure 1n
Cell viability (%)
	CON			CB839-5uM			CB839-10uM
BAF3-EGFR	100	100	100	76.81	90.67	62.94	63.52	67.89	50.39
BAF3-FGFR1	100	100	100	74.31	82.86		76.6	77.27
BAF3-MET	100	100	100	55.28	55.19	64.2	45.64	63.88	49.24
BAF3-RET	100	100	100	57.82	32.7	31.03	37.41	35.97	37.28
	CON			CB839-10uM
PC9	100	100	100	91.75	93.25	90.02
NCI-H1975	100	100	100	102.71	105.15	104.3
RT112	100	100	100	97.5	96.55	96.02
DMS114	100	100	100	88.41	80.55	79.48
EBC-1	100	100	100	83.28	82.52	88.03
NCI-H1993	100	100	100	89.82	89.66	93.32
TT	100	100	100	75.13	76.78	71.6
TPC-1	100	100	100	40.62	46.21	58.03
Supplemental Figure 1o
Cell viability (%)
	CON			ETO-25uM			ETO-50uM
BAF3-EGFR	100	100	100	107.84	119.9	99.401	99.401	92.47	109.8
BAF3-FGFR1	100	100	100	87.16	92.3	78.67	67.05	70.23	82.16
BAF3-MET	100	100	100	77.8	115.25	67.47	99.13	98.69	102.69
BAF3-RET	100	100	100	72.88	71.7	66.82	63.96	67.05	70.23
[truncated: 23 more columns]

## Sheet: Supplemental Figure 2
Supplemental Figure 2a
Cell viability (%)
	CON			NCT503
BAF3-FGFR1	100	100	100	98	97.34	95.23
BAF3-EGFR	100	100	100	62.22	76	58.6
Supplemental Figure 2b
Inhibition rate (%)
	CBR5884-6.25 uM		CBR5884-12.5 uM		CBR5884-25 uM
NCI-H2172	35.364	37.8703	57.2908	52.1695	59.0148	57.7255
HCC827	36.3667	30.9441	62.2958	54.7477	72.9477	72.4042
NCI-H2279	37.693	42.1496	64.9386	57.1514	78.652	77.0774
NCI-H3255	43.6446	42.3973	43.3457	49.1968	63.0888	59.2264
NCI-H1650	47.8176	45.1488	57.9354	53.4288	79.6275	78.0146
NCI-H1975	49.4687	48.6038	69.3078	73.9169	78.8635	83.3461
HCC4006	60.9678	56.6184	54.5079	54.1628	88.5407	86.8716
PC9	73.8961	74.4132	75.8692	76.5375	76.0522	74.095
NCI-H2444	-9.08778	-16.2388	0.9168	23.1148	-12.6289	14.3135
NCI-H1581	2.12963	7.64815	14.4815	17.5185	13.6852	19.7222
SNU-16	13.3346	21.4352	23.4326	37.4884	20.8434	38.5241
NCI-H716	19.1826	25.6871	37.1133	45.69	36.5952	41.1138
KATO III	21.9474	12.1329	22.4884	35.2782	33.153	43.8563
NCI-H520	34.1029	40.966	29.393	41.2435	36.2224	39.1745
RT112	30.77	37.2838	34.4569	35.9296	38.2623	38.7071
UM-UC-14	41.5135	41.446	45.0152	50.3304	50.8609	57.054
A431	4.77598	7.81219	4.89689	-3.44596	10.9021	-7.11359
NCI-H82	12.4773	2.6406	19.5324	16.5088	58.7986	58.3955
NCI-H2170	15.4893	2.34039	17.2933	13.9676	17.8832	18.2593
SK-MES-1	18.1795	6.31672	42.1445	46.0189	38.8116	44.7899
ABC-1	17.2762	17.7141	38.4961	39.3943	62.6239	54.2257
ChaGo-K-1	27.6212	29.8839	41.8716	41.9826	55.4047	55.2766
NCI-H226	49.026	37.5453	40.5103	38.614	56.835	58.059
NCI-H1299	71.9114	73.5048	77.3935	74.2068	81.7712	81.7397
Supplemental Figure 2c
PC9 Body Weight Change (%)
Days of treatment	Vehicle								NCT503								Gefinitib
1	0	0	0	0	0	0	0	0	0	0	0	0	0	0	0	0	0	0	0	0	0	0	0	0
3	-2.94	-0.44	-2.1	1.06	3.43	-0.12	1.12	-2.18	-0.56	-4.89	-1.14	2.41	-1.65	-0.43	-0.52	-0.75	-0.11	0.98	-2.64	-2.19	0.55	-2.35	1.49	1.02
5	0.11	0.33	1.31	2.52	1.6	-0.87	1.34	-3.06	-0.17	-3.37	-0.7	-1.7	-3.58	-1.41	-1.3	1.61	-0.97	-0.33	-0.26	-3.36	-3.33	-1.85	1.99	-1.13
8	-0.64	4.52	1.93	5.4	5.7	0.52	8.2	1.53	-0.34	-3.26	3.68	-3.62	-6.26	2.54	1.98	3.74	0.11	-1.42	-4.01	0.75	-1.31	-0.15	1.88	-1.02
11	0.32	-0.16	4.15	8.33	4.7	0.99	6.14	4.48	5.8	-0.56	3.03	-3.18	-4.1	2.49	4.12	3.85	-0.48	-1.04	7.29	-3.57	-0.22	-2.45	-1.99	0.45
15	5.24	2.23	7.16	11.8	4.93	3.2	2.4	4.64	4.84	1.29	4.11	-1.15	-0.8	4.16	3.8	2.65	2.2	-0.44	0.58	-1.6	-0.22	-2.05	0.06	1.24
Supplemental Figure 2d
LU-01-0251 Body Weight Change (%)
Days of treatment	Vehicle						NCT503						Gefitinib
0	0	0	0	0	0	0	0	0	0	0	0	0	0	0	0	0	0	0
3	-4.48	0.59	-3.49	-2.06	-0.56	-2.33	-1.24	0.73	-2.95	-2.05	-4.91	-0.9	-1.86	-4.19	-3.42	-0.88	-1.59	0.35
7	-4.01	3.51	-2.48	-1.57	1.2	-1.02	-2.77	-0.47	-4.53	-1.64	-3.75	-0.51	-1.63	-3.22	-3.58	-0.39	0.04	-1.64
10	-0.85	2.85	-1.15	-0.24	0.36	-1.8	1.36	3.31	-2.76	1.19	-1.57	-1.3	-0.28	-2.64	-0.97	1.31	1.06	0.09
14	2.39	4.37	1.79	4.08	3.04	2.09	-0.25	3.06	-2.91	-1.23	-1.73	0.59	-1.63	-2.95	-2.58	1.41	-0.23	1
17	1.2	5.77	1.75	-0.16	2.32	1.96	-0.7	4.09	-2.14	-1.68	0.32	0.94	-2.1	-4.77	-1.25	2.79	0.83	2.03
21	1.54	6.98	4.36	4.32	5.08	3.84	1.94	7.19	0.81	-0.62	0.93	3.62	0.84	-2.6	2.58	3.39	1.74	1.77
24	2.65	5.74	5.24	4.56	8.32	5.27	3.06	7.23	0.48	-2.96	1.21	4.09	2.28	-3.18	3.66	2.47	1.51	2.21
28	1.45	9.87	6.75	4.72	9.44	6.54	3.56	8.52	-0.92	1.77	0.93	5.23	2	-3.03	2.13	3.5	3.47	1.47
Supplemental Figure 2e
	BAF3-EGFR			BAF3-FGFR1
M0	2.87	4.1	3.04	10.51	9.39	9.51
M5	25.24	26.17	25.67	49.75	50.1	52.48
M6	23	26.6	24.76	17.76	18.22	16.36
M7	17.01	19.36	17.93	7.06	7.41	6.57
M8	6.7	7.62	7.29	2.07	2.42	1.96
M9	4.45	5.14	4.9	0	0	0
Supplemental Figure 2f
GSH Fraction contribution (%)
	M0			M1			M2			M3			M4			M5
BAF3	65.88	65.4	65.73	2.22	1.33	1.08	16.63	17.25	17.12	6.51	6.04	6.07	6.04	6.55	6.59	2.72	3.44	3.4
BAF3-EGFR	54.43	52.9	53.78	0.17	1.87	0.08	23.03	23	23.34	5.98	6.05	5.94	10.51	10.3	10.81	5.88	5.88	6.05
Supplemental Figure 2g
PC9 ROS						DMS114 ROS
NC	siPHGDH #1	siPHGDH #2	siPSPH #1	siPSPH #2		NC	siPHGDH #1	siPHGDH #2	siPSPH #1	siPSPH #2
1	1.21	1.7	3.2	2.25		1	0.98	1.2	0.97	1.3
1	1.26	2.32	3.4	2.4		1	0.834	1.14	0.905	1.5
Supplemental Figure 2j
DMS114 Cell viability (%)							RT112 Cell viability (%)
NC	siPHGDH #1	siPHGDH #2	siPSPH #1	siPSPH #2	siEGFR		NC	siPHGDH #1	siPHGDH #2	siPSPH #1	siPSPH #2	siFGFR
106.67	100.89	91.61	91.27	79.99	42.15		100	73.56	64.4	51.18	60.48	23.2
93.33	98.34	96.91	93.05	82.27	41.86		100	98.97	81.02	68.43	70.34	27.61

## Sheet: Supplemental Figure 3
Supplemental Figure 3a
[U-13C3]-lactate 30 min									[U-13C3]-lactate 6 hr									[U-13C3]-lactate 24 hr
Fraction contribution (%)									Fraction contribution (%)									Fraction contribution (%)
metabolites		BAF3-EGFR			BAF3-FGFR1				metabolites		BAF3-EGFR			BAF3-FGFR1				metabolites		BAF3-EGFR			BAF3-FGFR1
Pyruvate	M0	93.2301	92.0345	91.4858	85.3411	95.9314	95.5981		Pyruvate	M0	84.1975	83.1554	83.2847	85.1156	84.8982	85.3626		Pyruvate	M0	81.8869	82.844	81.9719	80.6	81.8879	80.4519
	M1	1.75142	1.15081	0.590292	1.53477	0	0			M1	2.53611	2.75564	2.70649	1.2478	1.58627	0.868064			M1	2.38	1.48081	2.58267	1.42236	0.949558	1.3809
	M2	2.55627	2.59805	3.48507	1.51192	0.854258	0.701587			M2	4.44203	4.40183	4.38449	1.85806	2.07777	2.20584			M2	2.3617	3.01149	3.06967	1.36131	1.78158	1.73601
	M3	2.46222	4.21664	4.43885	11.6122	3.21431	3.70028			M3	8.82438	9.68717	9.62429	11.7785	11.4377	11.5635			M3	13.3714	12.6637	12.3757	16.6164	15.3809	16.4312
Lactate	M0	93.9356	91.9398	93.4191	87.005	95.1276	94.3836		Lactate	M0	89.6117	89.6665	88.195	88.7316	89.9329	89.885		Lactate	M0	89.4774	88.5871	89.0809	87.1116	87.1921	86.5616
	M1	0.755643	1.07424	1.26894	0.258168	0.291923	0.229809			M1	1.43831	1.40194	1.44758	1.05294	0.791473	0.959329			M1	1.08234	1.82045	1.25693	1.09917	0.924982	1.31645
	M2	0.918031	0.805522	0.879697	0.388533	0.456812	0.514513			M2	2.00426	2.2025	2.8385	1.33073	1.17421	1.04048			M2	1.37562	1.52926	1.41524	1.24254	1.07368	0.959289
	M3	4.39069	6.18044	4.43222	12.3483	4.12362	4.87212			M3	6.94575	6.72904	7.5189	8.88474	8.10145	8.11522			M3	8.06462	8.06315	8.24695	10.5467	10.8092	11.1627
Succinate	M0	94.967	93.3463	94.4624	94.7898	97.4648	97.8483		Succinate	M0	80.8367	79.3558	81.1333	87.7704	84.6979	86.2871		Succinate	M0	79.9647	77.877	78.6539	61.6292	60.7109	61.6588
	M1	0.227237	1.78811	0.564032	1.62287	0	0.286743			M1	2.48367	3.09296	2.92544	0.901334	2.15324	2.28717			M1	3.8579	4.81224	4.66798	11.4917	11.2735	11.5543
	M2	2.92298	2.87837	3.43685	2.85356	1.51906	1.05938			M2	10.4585	10.3691	9.54322	7.18375	8.63876	7.52813			M2	10.4862	10.8389	10.1772	16.1016	17.1899	16.1726
	M3	1.47469	1.27279	1.14814	0.442953	0.721236	0.473491			M3	3.95602	4.71207	4.28855	2.90372	3.15234	2.72417			M3	3.89176	4.53595	4.53165	7.57097	7.65224	7.67461
	M4	0.408059	0.714438	0.388543	0.290795	0.294953	0.332039			M4	2.26508	2.47005	2.10951	1.24081	1.35776	1.17343			M4	1.79948	1.93595	1.96922	3.20652	3.17348	2.93967
Fumarate	M0	92.4443	94.4778	93.8901	95.273	95.1236	95.851		Fumarate	M0	79.1323	78.6512	78.593	84.5131	85.5562	84.2765		Fumarate	M0	78.807	78.1292	75.1945	65.2931	64.739	63.2081
	M1	0.899869	0.324526	0.787203	1.62855	1.95079	0.915772			M1	3.15495	3.71147	3.49972	2.84571	2.8619	2.53327			M1	4.21514	3.90174	4.92801	9.09832	9.22205	9.48856
	M2	4.07955	2.84896	3.33049	1.36413	1.42761	1.43295			M2	10.226	10.1668	10.746	7.74563	6.72585	8.04829			M2	9.81545	10.1651	11.3044	13.6174	13.8871	15.3558
	M3	1.81096	1.85911	1.32799	1.27091	1.10907	1.33775			M3	5.1304	5.03402	4.95175	3.4113	3.41357	3.60992			M3	5.15072	5.62201	6.17083	8.67503	8.59711	8.46795
	M4	0.765317	0.489571	0.66425	0.46337	0.38894	0.462564			M4	2.35637	2.4365	2.20954	1.48427	1.44252	1.53205			M4	2.01173	2.18197	2.40227	3.31615	3.55475	3.47963
Malate	M0	90.9644	90.6362	93.1859	97.5117	97.7224	97.2186		Malate	M0	78.147	77.5508	75.6172	85.3884	85.5461	83.0019		Malate	M0	77.5384	77.2019	75.2054	58.0112	58.612	58.2393
	M1	1.36216	1.46721	0.764328	0.371019	0	0			M1	2.61041	2.36629	3.13088	1.56312	1.5307	1.67669			M1	3.54431	2.83539	4.65293	9.40937	8.72521	10.8175
	M2	4.51015	4.51774	3.24766	0.0805464	0.495091	1.04396			M2	10.1168	10.3697	11.716	7.0413	7.36599	8.79211			M2	9.95964	10.1167	10.7541	17.0861	16.8339	16.7323
	M3	2.09291	2.37354	1.64945	1.30774	1.2618	1.20612			M3	5.98272	6.41564	6.45797	3.89861	3.47119	4.45432			M3	5.96794	6.7205	6.35992	10.7894	10.655	9.71929
	M4	1.07041	1.00535	1.15262	0.729024	0.520736	0.531353			M4	3.14302	3.29765	3.07795	2.10856	2.08599	2.07499			M4	2.98971	3.12546	3.02765	4.70387	5.17381	4.49154
Citrate	M0	94.7554	89.9056	90.0092	94.6995	94.7555	94.8772		Citrate	M0	67.1109	64.6262	65.3892	66.3719	68.2616	67.0199		Citrate	M0	53.1217	53.8047	51.0209	44.0902	42.5743	41.6946
	M1	0.402263	0.183341	2.99392	0	0	0.604734			M1	1.96014	3.36351	1.31106	2.27509	1.40574	0			M1	6.49742	3.85163	5.99686	4.75027	6.77204	8.18436
	M2	2.81182	4.79315	2.9975	2.05015	1.5294	1.03165			M2	12.774	14.0311	13.4732	14.4015	13.1035	15.5534			M2	18.742	18.4134	19.6457	20.1818	21.374	20.5178
	M3	1.05456	2.40599	2.2958	1.78908	2.02754	2.38142			M3	9.3004	9.19753	9.66724	8.2844	8.50776	9.76178			M3	10.4529	11.3958	11.6494	14.8518	13.591	13.9475
	M4	0.583729	1.91045	0.827022	0.73552	0.875409	0.463738			M4	5.16542	5.67917	6.4397	5.94424	5.64726	5.02299			M4	6.96853	8.05602	7.60821	9.54076	9.67343	9.51101
	M5	0.392252	0.801438	0.876527	0.577228	0.616962	0.536186			M5	2.61774	2.07376	2.96321	2.03755	2.18688	1.54706			M5	3.07223	3.15871	3.04724	4.74228	4.27421	4.13784
	M6	0	0	0	0.148471	0.195169	0.105041			M6	1.07145	1.02879	0.756404	0.685284	0.887219	1.09492			M6	1.14523	1.31968	1.03161	1.84292	1.74106	2.00687
Supplemental Figure 3b
Fraction contribution (%)
	[U-13C6] GLUCOSE tracer						[3-13C] LACTATE tracerLactate
Lactate	17.94	12.3467	15.9263	19.3463	27.078	12.5344	19.6417	19.3938	18.7772	27.1274	20.9202	18.387
Supplemental Figure 3c
PC9 OCR (pmol/min)
Time (minutes)	CON				Oxamate				GSK				Gefitinib
1.35	160.031	186.615	168.716	181.019	198.4	186.358	191.998	167.968	161.258	161.313	153.992	165.6	162.505	144.262	144.046	157.003
8.13333	155.324	176.851	161.45	170.676	191.442	177.529	183.302	160.173	152.846	152.789	147.871	157.153	154.475	136.61	141.788	150.886
14.8333	153.26	173.053	158.264	165.645	186.236	173.408	181.512	157.191	149.606	149.566	145.061	151.1	151.422	135.381	138.798	147.689
21.5667	152.601	170.941	157.27	165.08	184.084	171.595	179.829	155.963	148.786	147.473	143.859	149.454	150.182	133.626	136.209	145.775
28.3167	152.853	171.282	156.606	165.018	183.394	170.199	178.936	154.784	147.752	146.929	143.334	148.77	150.143	132.765	135.211	145.367
	CON				Oxamate				GSK				RTKi
NCI-H1581	1.08943	0.974007	1.03417	0.902394	0.643123	0.648644	0.663124	0.591824	0.880532	0.823573	0.865271	0.787757	0.367513	0.306522	0.318605	0.365102
PC9	0.946809	1.06097	0.97006	1.02216	1.13599	1.05426	1.10837	0.958774	0.915212	0.910115	0.88785	0.921521	0.930023	0.822379	0.837532	0.900441
Supplemental Figure 3f
NCI-H1581 Relative Tumore Volume
Days of treatment	Vehicle					Oxamate					AZD4547
1	-0.15	1	1.52	0.85	0.84	0.79	1	1.37	1.06	0.83	0.73	1.12	1.04	0.92	0.78
3	-3.71	1.03	1.24	0.7	1.17	1.02	0.71	0.69	0.69	0.72	0.72	0.6	0.71	0.65	0.64
6	-1.59	1.37	1.19	1.03	1.36	1.91	0.76	0.73	0.7	0.65	0.97	0.67	0.63	0.51	0.62
9	4.8	2.75	2.57	2.12	2.71	3.58	1.41	0.92	1.02	1.97	1.73	1.31	1.08	0.91	0.63
12	-1.59	4.47	4.21	4.75	2.88	6.05	2.11	0.99	0.84	4.02	2.58	2.56	1.37	1.62	0.69
15	-1.06	7.06	6.57	9	5.25	7.4	3.37	1.96	1.48	5.66	4.38	4.86	2.66	2.55	1.02
18	4.8	9.99	9.08	14.44	7.81	8.63	4.95	3.15	1.95	6.76	7.96	6.24	5.6	4.03	1.64
21	2.67	13.93	10.33	20.01	11.71	13.67	6.53	5.69	3.59	8.66	8.18	8.28	9.04	4.67	1.83
NCI-H1581 Body Weight Change (%)
Days of treatment	Vehicle					Oxamate					AZD4547
1	-0.15	0.17	6.5	-0.52	-1.5	-3.94	4.81	-0.67	-0.32	-0.17	2.38	3.63	-1.55	1.81	9.95
3	-3.71	-3.34	3.73	-1.59	-2.07	2.1	-1.93	-2.43	1.09	1.59	4.15	-7.25	-3.63	1.55	7.25
6	-1.59	2.08	12.24	1.6	-1.78	8.13	7.63	4.61	7.33	4.61	4.15	-4.15	-1.55	3.63	6.22
9	4.8	4.26	13.68	5.86	-1.8	8.13	5.62	6.12	10.14	5.11	1.55	-1.04	3.63	5.18	6.22
12	-1.59	3.73	7.46	3.2	-1.55	4.61	3.1	1.59	5.72	2.1	-1.55	-2.59	-6.22	-3.11	10.36
15	-1.06	6.39	6.39	3.2	0.52	3.6	2.1	-1.93	7.12	2.6	2.07	-2.07	-3.11	-2.07	10.88
18	4.8	12.78	8.1	8.52	4.66	8.13	8.13	5.11	15.17	7.63	7.25	2.07	4.66	2.59	15.03
21	2.67	8.52	8.9	4.8	2.34	9.14	4.61	4.61	8.66	4.61	6.74	-0.52	-2.59	-4.15	9.33
SNU16 Body Weight Change (%)
Days of treatment	Vehicle						Oxamate						AZD4547
1	-0.762565	-3.67418	-3.38302	-0.180243	2.68284	1.80936	0.841468	3.81016	-7.68765	-12.3056	4.37563	-4.43034	2.49846	-5.43382	0.87378	-0.416411	1.06492
3	-1.97574	-0.762565	-6.68284	-6.2461	2.7799	0.644714	4.04578	4.32851	-5.42578	-9.2898	4.04578	-5.38603	3.50195	-3.61799	-2.42337	3.31081	4.12315
5	3.41075	-1.49047	-1.7331	1.5182	5.54593	4.38128	3.85729	3.6688	-3.91787	-5.75564	6.35476	-2.51894	6.36904	0.109222	1.97283	5.41334	4.50543
8	-0.0831889	-2.02426	-7.70191	5.44887	-1.53899	-0.811092	1.92528	9.08785	-3.39953	-8.11175	9.08785	0.825995	-3.23572	-3.85692	-4.47812	2.45068	1.4472
11	-0.422877	-3.04333	-8.42981	4.72097	1.90641	-2.70364	1.64254	-5.56715	-7.73477	4.98822	1.07708	-2.28002	2.11619	-8.10977	-3.04458	-3.37907	-6.77179
14	-3.23744	3.02253	2.68284	5.78856	6.41941	2.34315	-5.84988	0.323124	-1.04342	4.37563	-1.56176	0.587071	6.89467	-7.10629	-6.4373	-3.66578	-8.15755
Supplemental Figure 3g
LU6429 Body Weight Change (%)
Days of treatment	Vehicle						oxamate							Metformin						AZD4547						AZD4547+Oxamate
0	0	0	0	0	0	0	0	0	0	0	0	0	0	0	0	0	0	0	0	0	0	0	0	0	0	0	0	0	0	0	0
4	0	-0.38	2.54	0	-0.45	-3.69	1.24	-2.13	-0.8	1.66	-1.56	0.4	0.86	-2.07	0	1.44	-2.45	-2.01	-2.64	-0.85	4.31	0.45	-2.87	0	-2.21	-2.77	0.39	-2.09	-0.43	-3.45	-2.16
7	-3.54	-3.4	-0.42	0	-1.82	-5.53	1.24	-0.85	-3.19	0	-1.17	-1.61	-1.72	0	2.01	3.37	4.49	0.8	0.88	0	2.35	-0.89	-2.87	-2.56	0	-3.16	0.39	-2.51	-2.56	-3.45	-1.73
11	-0.79	-0.38	2.54	1.92	5	-5.07	2.07	-0.43	-1.59	1.24	1.95	0.81	0	0.83	3.61	11.06	2.04	1.2	5.73	1.27	3.53	0.89	-1.23	-1.28	0	-2.77	4.72	-1.26	-0.43	-4.31	0
14	0.79	1.51	-0.85	4.23	7.27	-1.84	1.65	-0.43	-1.2	0	0.78	1.61	1.72	1.65	4.02	11.06	2.04	1.2	3.52	1.69	3.92	1.34	-1.23	-2.14	-1.33	-1.98	1.18	-2.93	-1.28	-4.31	-0.87
18	3.94	6.04	4.24	6.54	10	4.15	6.61	5.96	7.97	3.32	6.23	8.06	7.3	5.37	3.21	12.5	2.04	3.21	7.05	4.66	6.67	4.02	0	0	0.88	0.4	1.97	0.84	1.28	-1.29	2.16
21	7.87	9.43	8.05	8.08	-1.36	5.53	3.72	9.36	7.97	-1.24	4.67	6.45	6.44	4.13	6.83	14.9	2.86	6.43	13.22	6.78	8.24	6.7	1.64	0.43	3.98	-0.4	1.18	-0.42	-1.28	-2.59	3.03
25																				11.02	9.41	8.04	4.51	0	7.52	-0.79	1.97	-0.42	2.14	0.43	0.87
28																				9.75	9.02	8.04	2.87	-2.14	5.75	-1.58	2.36	2.09	0.85	0.86	3.46
32																				16.95	12.55	12.05	6.56	0	8.85	3.56	0.79	4.6	2.56	4.31	5.63
Supplemental Figure 3h
LU0743 Relative Tumore Volume
Days of treatment	Vehicle						Oxamate						AZD4547						AZD4547+Oxamate
0	0.890391	0.79283	0.916579	1.09823	1.08294	1.21903	1.22636	1.0328	0.9082	1.13321	0.933453	0.765982	1.18409	1.18431	0.911493	0.758329	1.02033	0.941445	0.962373	0.811615	1.1042	1.21825	1.08823	0.815323
3	1.47652	2.022	1.46418	1.86139	1.68617	1.68209	2.30135	2.07914	2.00617	2.02409	1.96179	1.68688	2.02161	1.76195	1.80869	0.921174	1.09098	1.48519	1.37144	1.91075	2.13348	1.49018	1.66062	1.19585
7	2.55015	3.87264	2.80113	3.25072	3.35865	3.79211	4.08954	3.31434	2.21909	3.54698	3.41149	3.2252	2.52156	2.87214	2.46801	1.84689	2.56036	1.97804	2.01277	3.07678	3.30678	1.88781	2.91247	2.22134
10	4.50532	5.31548	5.18121	5.34969	5.00675	5.56071	5.49426	5.17693	4.14769	4.90203	4.86173	5.2502	3.83121	5.72279	4.11038	2.86745	4.30522	2.81579	2.60922	4.51065	3.97255	2.56456	4.05497	2.75036
14	5.51726	6.67483	5.80639	6.38873	9.05029	10.2149	7.01466	6.75562	6.27015	7.60061	6.9897	6.95213	5.09236	5.97912	6.56107	4.10092	5.95938	5.10613	3.76102	6.06221	4.59595	3.6668	5.78249	3.77147
17	7.93186	13.9484	9.32217	10.6251	10.7754	14.8969	7.61778	7.79636	10.1627	9.80904	10.5696	9.23374	8.47202	8.11993	8.43806	5.66213	7.67088	7.3042	5.66087	7.73668	6.29062	4.91987	7.01664	6.17906
21	9.00935	18.7127	12.3406	10.9759	21.214	16.4178	9.37891	9.32281	14.4932	9.93644	10.6532	10.4854	10.0332	9.57041	12.763	6.22683	10.7313	7.57248	8.74832	7.85285	9.53564	7.49283	7.98976	8.5274
24	9.50018	25.1378	16.1893	4.97178	23.3293	16.7173	10.8128	10.3787	17.1242	9.93289	14.8683	13.8367	12.0978	10.6271	14.8732	6.8587	13.1723	8.17734	10.1363	5.34232	11.0048	9.04522	4.64998	9.10728
28							17.1215	13.3342	22.8083	15.1077	15.1231	11.3734	16.5252	15.3565	21.7141	9.74044	18.3005	10.9781	14.9751	5.592	16.0027	12.416	6.4018	12.9226
31							22.7758	15.9634	25.5518	20.2999	20.7096	7.05798	17.6508	19.4982	23.0402	13.1411	24.4932	10.4001	16.0754	5.76978	23.3481	18.5278	8.16655	15.2778
LU0743 Body Weight Change (%)
Days of treatment	Vehicle						Oxamate						AZD4547						AZD4547+Oxamate
0	0	0	0	0	0	0	0	0	0	0	0	0	0	0	0	0	0	0	0	0	0	0	0	0
3	0	3.18	2.24	0	3.76	-0.44	1.49	0.49	2.01	-0.46	5.56	1.33	5.12	5.42	-0.51	-1.44	-0.5	4.08	5.86	4.78	3.72	5.53	2.48	4.02
7	-5.79	0	2.24	-2.78	2.82	-1.31	-1.49	-0.97	3.02	-3.24	4.63	1.77	3.26	7.88	1.02	-1.44	-1	6.12	8.37	2.87	-0.93	1.38	4.95	3.57
10	-5.26	-4.09	0	-6.02	-2.35	-2.62	0	-6.31	-1.01	-7.87	-3.24	-4.42	3.26	4.93	3.06	0	-0.5	10.2	6.28	4.78	-3.26	1.84	2.48	2.68
14	-5.26	-3.18	0	-8.33	-7.04	-2.62	6.97	0	-0.5	0	-1.39	2.65	3.26	4.93	2.04	4.31	2.49	14.8	9.21	3.83	-0.47	9.68	9.9	7.59
17	-3.68	-5.91	0	-3.7	-17.37	-8.3	10.45	1.46	-3.52	0.46	-3.24	4.87	3.72	4.43	-2.55	4.31	0	6.63	11.3	8.13	3.26	8.29	7.43	5.8
21	4.74	4.55	8.52	-6.94	-5.63	-4.37	11.44	3.4	-7.54	4.17	-6.02	11.95	4.65	9.36	1.53	7.18	-1.49	14.29	17.15	15.31	2.79	7.83	14.85	14.73
24	4.74	-3.18	2.69	-13.89	-6.57	-5.24	13.93	8.25	-8.54	0	-6.02	15.04	1.4	8.87	4.59	7.66	0	17.86	20.08	13.88	6.51	8.29	15.84	11.16
28							14.93	13.11	-6.03	4.63	2.78	12.83	2.79	10.34	6.63	9.09	1.99	19.9	23.43	14.35	-1.4	6.45	17.82	11.16
31							14.43	14.56	-3.52	2.78	11.57	10.62	3.72	14.29	7.14	10.53	1.99	21.43	21.76	11.96	-1.86	6.91	19.31	8.93
Supplemental Figure 3j
A431 Relative Tumore Volume
Days of treatment	Vehicle										NCT503										Oxamate
0	0.78612	0.847331	0.895348	0.930861	0.944798	1.00348	1.05371	1.12061	1.26516	1.15258	0.754805	0.833375	0.896453	0.903511	0.967034	0.983207	1.0488	1.12145	1.15408	1.98	0.783763	0.868151	0.885278	0.898369	0.9427	1.03404	1.06906	1.12502	1.24591	1.26815
4	2.01288	1.98298	1.21954	2.55232	2.06008	4.86991	3.41353	3.6241	3.08431	1.79585	2.03938	2.08054	1.97056	2.51471	2.17479	2.65636	2.66682	2.97746	2.81266	2.19	2.54153	1.44542	1.96347	1.61693	2.55376	2.52298	2.52967	3.78604	3.62558	2.36414
7	4.01256	3.54936	2.62998	4.24499	3.1555	5.05662	5.16692	6.19193	4.33118	2.88857	5.22841	4.0034	3.72877	5.21161	4.51596	4.10924	4.48908	4.48062	4.11581	4.38	6.44206	2.93085	3.84532	2.51493	5.23982	3.74699	6.5694	5.84296	6.42627	5.19029
10	5.81975	5.85877	6.384	5.33043	4.88069	8.12542	7.78165	8.84556	6.79612	4.71205	7.16214	6.43556	4.90348	6.25736	6.29534	5.84078	5.77935	6.02853	5.54211	5.19	8.48272	4.14195	6.8683	4.361	8.43688	5.88564	7.70664	8.14746	9.10515	7.61377
13	8.04954	7.84908	9.00784	7.33117	8.10111	11.0764	12.0438	12.7949	9.20059	7.88572	10.6821	9.21729	7.11092	9.23601	9.55046	8.63806	9.39396	9.23542	7.18769	7.59	12.2854	5.76914	9.3223	6.89088	10.4463	8.30768	10.8351	12.3018	12.3343	8.93948
A431 Body Weight Change (%)
Days of treatment	Vehicle										NCT503										Oxamate
0	-1.29611	2.69192	0.199402	-2.79163	-1.29611	7.17846	-1.79462	5.68295	6.92921	-5.0349	-5.0349	-7.02891	2.44267	2.94118	0.947159	1.94417	7.12861	-0.348953	-4.83549	8.12562	-6.82951	-0.348953	-3.33998	-0.847458	2.21	-2.67	2.02	-6.02	0.95	6.64
4	1.19641	5.18445	2.69192	-0.797607	-1.29611	6.67996	-0.797607	4.68594	4.93519	-1.04686	-4.53639	-6.0319	8.42473	1.94417	4.43669	3.93819	8.62413	1.14656	-0.348953	11.6152	-3.33998	1.64506	-1.84447	2.14357	3.1	-3.11	3.54	-6.02	-0.95	4.15
7	0.199402	9.17248	3.68893	2.69192	0.697906	16.1515	10.1695	11.665	10.4187	3.43968	0.448654	-9.02293	1.44566	2.44267	5.4337	4.43669	13.1107	4.63609	2.14357	10.6181	1.14656	2.14357	2.14357	0.149551	2.65	-2.67	-1.01	-4.42	-4.74	4.15
10	0.199402	5.18445	2.19342	-3.78863	-2.29312	16.1515	6.18146	12.662	11.9143	6.43071	-0.548355	-7.52742	7.42772	5.9322	5.4337	5.9322	12.1137	1.64506	-1.34596	6.13161	-0.847458	7.62712	2.64207	2.64207	3.98	-1.78	2.02	-4.82	0	9.13
13	0.697906	6.67996	7.67697	0.697906	3.19043	18.1456	11.665	13.1605	14.4068	6.43071	4.93519	-4.03789	9.42173	6.43071	5.9322	3.43968	13.1107	5.6331	1.14656	9.12263	-1.84447	4.63609	2.14357	7.12861	3.98	6.67	8.59	2.01	0	3.73
Supplemental Figure 3k
LU-01-0393 Relative Tumore Volume
Days of treatment	Vehicle						NCT503						Oxamate
0	0.643357	1.0979	0.657343	1.11888	0.769231	1.71329	1.11321	0.539102	1.49828	0.497094	1.21123	1.14122	0.5251	1.0572	1.52629	1.19723	0.532101	1.16222
4	0.839161	1.4965	0.825175	1.69231	1.02098	2.64336	1.38626	0.602114	2.1284	0.595113	1.5893	1.73633	0.595113	1.38626	1.88336	1.68732	0.672128	1.70132
7	0.979021	1.76923	1.02797	1.91608	1.27972	3.2028	1.78534	0.903172	2.53448	0.651124	1.89736	1.96737	0.763145	1.61031	2.33844	1.83435	0.777148	1.88336
11	1.08392	2.05594	1.13287	2.16783	1.83916	4.11888	1.96737	1.01519	3.26262	0.763145	2.47147	2.27543	0.826157	1.75733	2.76553	2.0794	0.833158	2.21942
14	1.37063	2.51049	1.26573	3.32867	2.6993	5.81119	2.23342	1.21123	4.50186	1.18322	3.08059	3.42365	1.0782	2.21242	3.6897	2.89855	1.0712	2.82154
18	1.76224	3.40559	1.45455	5.32867	3.76224	7.3986	2.98257	1.39326	5.14598	1.44928	4.10278	4.2288	1.51229	2.82154	4.97795	3.64069	1.39326	4.27781
21	2.23776	4.77622	1.64336	6.0979	4.4965	9.0979	3.64769	1.54729	6.16117	1.72233	4.45285	4.99195	2.0934	3.7037	5.74809	4.55787	1.51229	6.21718
25	2.53147	5.34965	1.71329	6.62238	5.71329	9.96503	4.58587	1.81334	7.77848	1.89036	5.02696	5.46104	2.78653	4.35483	7.75747	5.33501	1.61031	7.49842
28	2.99301	8.36364	2.16783	8.65734	7.61538	12.5664	6.18918	2.52048	8.70965	2.28943	6.8473	6.08416	3.47266	6.45523	10.0329	6.56025	1.93937	9.29777
LU-01-0393 Body Weight Change (%)
Days of treatment	Vehicle						NCT503						Oxamate
0	0	0	0	0	0	0	0	0	0	0	0	0	0	0	0	0	0	0
4	-1.55	-1.97	-0.39	1.05	-1.16	-0.65	-0.52	1.18	0.88	0.8	-0.99	-2.94	-1.31	-0.54	-1.04	-3.8	-1.31	1.87
7	0.18	-2.88	-3.26	0.44	-0.26	0.73	-0.6	0.42	-1.8	-0.63	-1.07	-4.01	0	1.13	1.78	-1.24	1.09	1.58
11	0.59	1.77	0.19	4.12	3.18	3.76	3.89	-0.21	-3.83	1.77	-1.41	-3.45	-0.3	3.42	4.77	0.41	1.13	6.29
14	3.47	3.78	-0.43	6.17	4.46	5.42	1.19	1.81	-0.62	3.51	0.91	0.52	0.3	0.09	1.58	0.66	1.96	6.98
18	5.03	6	5.75	8.8	5.58	9.95	4.68	4.38	2.02	6.25	3.01	3.69	-2.29	2.34	2.41	-0.78	-0.78	2.84
21	1.33	4.48	2.53	6.74	4.16	6.63	3.13	3.79	4.05	2.83	-0.08	-1.59	-1.16	2.7	3.11	2.93	1	4.26
25	4.71	5.92	3.03	8.58	8.5	6.59	5.63	4.55	-0.92	3.04	0.15	3.29	0.53	4.82	5.23	2.77	0.91	5.72
28	1.92	6.7	0.85	9.33	6.78	5.78	6.35	5.6	-5.85	4.14	0.65	2.5	2.93	5.36	7.96	2.64	2.61	6.86
LU2071 Relative Tumore Volume
Days of treatment	Vehicle					NCT503					Oxamate
0	0.778143	0.797257	1.05268	1.17101	1.20098	0.754475	0.881879	1.01963	1.65982	0.68414	0.974301	0.64767	0.968988	1.26745	1.14175
3	1.24412	0.914571	1.39669	1.48236	1.63704	1.16098	1.53927	1.01307	2.41756	1.15496	1.22509	0.860871	1.18595	1.67119	1.50532
7	1.16234	1.27837	1.86253	2.38951	1.89304	1.55649	2.27246	1.6606	2.48815	1.60538	1.8622	0.977063	1.0273	2.0537	2.37783
10	1.1827	1.6491	2.54671	2.53008	2.41422	1.41714	2.44047	1.56901	2.47481	1.55775	2.35989	1.52736	1.53248	2.04913	2.59618
14	1.82082	2.72957	2.68827	2.99496	4.97271	1.54211	3.20004	1.77358	3.20698	1.65655	2.38847	1.83072	2.55815	2.16335	3.54204
17	1.99531	3.74142	3.41297	3.2864	5.14581	1.90952	3.77147	2.12713	3.28957	2.09616	2.54528	2.69299	2.76998	2.48809	4.00482
20	3.35429	3.87246	3.88502	3.57137	5.50836	2.18841	4.23145	2.61608	3.74892	2.74602	3.59521	3.56549	2.90787	3.13075	5.4435
LU2071 Body Weight Change (%)
Days of treatment	Vehicle					NCT503					Oxamate
0	0	0	0	0	0	0	0	0	0	0	0	0	0	0	0
3	-2.37	0	0	-1.21	4.04	-0.39	-0.42	-2.24	0	0.45	-0.82	0.4	-2.1	-3.1	0.48
7	-1.58	1.67	-1.2	-1.62	9.09	1.57	0.83	4.04	0.41	1.34	-1.64	2.01	-0.84	-3.98	1.44
10	-1.98	-1.26	-1.2	-2.43	10.1	0.39	2.5	1.35	2.03	3.57	-3.69	3.61	-0.84	-1.77	1.91
14	-2.77	0.42	-2.4	-1.62	9.09	1.18	3.33	0	0.81	-1.34	-1.64	1.61	-0.42	-2.65	4.78
17	-0.79	0.42	1.6	0.4	1.52	1.18	4.17	0.45	3.66	1.79	0	2.41	1.68	-6.19	6.22
20	-3.16	1.67	0	-3.24	5.05	0	2.08	0.45	1.22	-1.79	-6.56	-0.4	-0.42	-7.52	3.83
LU-01-0416 Relative Tumore Volume
Days of treatment	Vehicle						NCT503						Oxamate
0	1	1	1	1	1	1	1	1	1	1	1	1	1	1	1	1	1	1
4	1.36369	1.23849	1.29978	1.15048	1.4393	1.64643	1.35352	1.26883	1.39581	1.26939	1.34461	1.37823	1.30049	1.12044	1.17837	1.15729	1.31618	1.19991
6	1.615	1.51803	1.60203	1.84991	1.69178	1.89626	1.77086	1.66868	1.65137	1.4563	1.7797	1.62283	1.52155	1.37693	1.52204	1.41594	1.62592	1.40606
11	1.89047	2.02734	1.77527	2.41712	1.95758	2.37909	2.12456	1.80871	1.99052	1.67609	2.00966	1.99034	1.81616	1.64799	1.70956	1.59039	2.17475	1.73527
14	2.33898	2.32178	2.47441	3.43663	2.47821	2.8782	2.68388	2.84256	2.83328	1.94795	2.70303	2.44546	2.67446	1.92631	2.51953	1.84484	3.16782	2.22115
18	2.51639	2.87944	3.66991	4.40885	3.10225	3.67815	3.02604	3.35418	3.41967	2.46245	4.06783	3.3097	3.70864	2.1859	3.61955	2.07326	3.31986	2.64446
21	2.76508	3.29204	4.60458	4.82169	3.96202	4.06672	3.68158	4.00524	4.58848	3.37471	4.92171	4.10665	4.87474	2.49293	4.38391	2.53233	3.82189	3.4977
LU-01-0416 Body Weight Change (%)
Days of treatment	Vehicle						NCT503						Oxamate
0	0	0	0	0	0	0	0	0	0	0	0	0	0	0	0	0	0	0
4	0.67	3.64	7.41	3.11	2.62	8.52	2.47	0.36	-1.17	2.12	2.32	6.33	1.02	1.66	2.07	-3.89	7.82	0.29
6	-2.69	5.13	2.39	-1.25	3.27	1.46	5.22	-1.21	-2.89	-1.53	0.34	3.69	2.1	-2.44	-0.5	-4.16	1.48	-1.61
11	5.59	11.7	11.59	5.06	10.21	7.45	13.48	6.6	1.21	1.8	6.15	8.2	11.18	6.5	6.74	2.85	15.99	6.83
14	7.1	15.2	13.7	11.64	14.14	12.32	14.43	5.92	1.93	1.67	4.69	9.88	11.81	5.53	6.04	4.57	14.24	5.13
18	6.68	18.35	12.76	9.09	11.87	11.39	14.24	5.79	2.26	-3.43	3.27	8.79	9.86	4.1	5.09	3.39	9.75	4.06
21	4.71	14.98	11.92	10.11	13.35	12.41	14.71	5.83	1.89	2.61	5.03	8.33	11.96	3.27	3.85	3.3	10.06	2.4

## Sheet: Supplemental Figure 4
Supplemental Figure 4a
PC9
Gene	NC			siATF4			siMYC			siATF4+siMYC
ATF4	1	1	1	0.100723	0.155945	0.167705	1.16446	1.0019	0.921922	0.0182591	0.0661032	0.00454308
MYC	1	1	1	0.441624	0.436436	0.440564	0.428444	0.404011	0.434259	0.423742	0.436436	0.440564
PHGDH	1	1	1	0.263592	0.252	0.207	0.360136	0.334	0.374	0.27543	0.209	0.219
PSPH	1	1	1	0.474874	0.483	0.416	0.637392	0.598	0.62	0.443183	0.397826	0.434986
RT112
Gene	NC			siHIF1A			siMYC			siHIF1A+siMYC
HIF1A	1	1	1	0.0414722	0.0743839	0.0717465	0.239131	0.233654	0.274054	0.0209402	0.0765176	0.0106344
MYC	1	1	1	1.02716	1.04555	1.0227	0.452941	0.428275	0.444785	0.569153	0.526079	0.501464
GLUT1	1	1	1	0.68086	0.653904	0.608927	0.415393	0.466468	0.46815	0.501622	0.472183	0.463936
LDHA	1	1	1	0.395278	0.348789	0.31673	0.0307266	0.0449669	0.0307547	0.488557	0.343146	0.326711
Supplemental Figure 4b
PC9-Serine (Medium) fraction contribution (%)
	NC			siATF4			siMYC			siHIF1A			Gefitinib
M0	76.1545	73.1838	77.9369	83.4984	82.7464	83.9338	88.1477	84.9698	84.535	74.708	74.753	73.2454	74.1054	77.3519	75.3319
M1	9.61622	12.81	9.39397	6.63523	7.56618	7.24066	4.2694	7.24486	7.36903	12.1775	10.6252	11.3414	11.1805	9.98941	10.257
M2	6.93321	8.06722	6.43044	5.05708	4.79874	4.28344	2.55267	2.90748	2.85351	6.49947	8.17217	8.37577	6.94964	5.39527	7.11022
M3	7.29608	5.93895	6.23873	4.80927	4.88868	4.54215	5.03024	4.87786	5.2425	6.61498	6.44968	7.03739	7.76442	7.26343	7.30086
PC9-Glycine (Medium) fraction contribution (%)
	NC			siATF4			siMYC			siHIF1A			Gefitinib
M0	92.6589	95.193	94.1752	95.807	94.6542	94.6059	93.7488	95.7785	93.5885	92.9644	94.8469	93.2576	94.5502	93.0884	92.9907
M1	2.50785	0.551824	1.27383	1.21579	1.7471	2.11393	1.85149	0.908801	2.47529	1.75216	1.45575	1.57734	0.732769	1.96933	2.4599
M2	4.83326	4.25515	4.55096	2.97721	3.59868	3.28014	4.39973	3.31273	3.93617	5.28344	3.69735	5.16505	4.71698	4.94232	4.54943
Supplemental Figure 4c
PC9-ADP/dGDP fraction contribution (%)
	NC			siATF4			siMYC			siHIF1A			Gefitinib
M0	14.7663	15.5165	18.4738	23.8088	24.8815	27.2612	26.9344	27.2835	28.0098	16.33	16.3129	16.2596	34.8527	34.1845	34.868
M1	0.227101	0	0.158423	0.497967	0.275772	0	0.0397049	0.187689	0.0940356	0	0	0	0.335608	0.416227	0.602443
M2	0	0	0.432978	0	0	0	0	0	0	0	0	0	1.72033	2.0151	1.71712
M3	13.5198	11.0592	3.11255	16.7987	13.724	9.02993	8.99973	7.0689	6.4259	7.85401	7.40217	5.72991	12.7321	11.7447	12.0106
M4	6.50504	6.06145	3.27696	6.4772	5.47547	4.29892	4.97938	4.43907	4.28825	5.0561	4.76293	4.22384	4.81276	5.13052	5.12272
M5	46.538	47.9568	54.0585	42.1756	44.1953	46.5484	44.0189	45.7196	45.7171	50.8388	51.0561	52.9178	40.89	41.8885	40.8578
M6	13.9317	14.7489	15.7728	7.7522	8.7234	10.0841	11.4683	11.4504	11.6751	15.1075	15.5018	15.9074	4.65655	4.62042	4.82132
M7	4.51202	4.65716	4.71393	2.48953	2.72459	2.77744	3.55956	3.85091	3.78973	4.81357	4.96415	4.96145	0	0	0
PC9-ATP/dGTP fraction contribution (%)
	NC			siATF4			siMYC			siHIF1A			Gefitinib
M0	18.2837	18.0631	19.6073	29.9192	29.6267	30.512	30.9036	30.0645	30.4432	17.4077	17.4077	17.3572	39.8685	38.7697	39.7265
M1	0.0195162	0.0691066	0.0471101	0.165684	0	0	-0.0252382	0.0246851	0.0423293	0.171125	0.171125	0.114887	0.144413	0.120817	0.175723
M2	0.35972	0.440892	0.465943	0.697364	0.659495	0.540737	0.440109	0.36911	0.39603	0.44251	0.44251	0.450521	1.63604	1.47546	1.48983
M3	0.96621	0.800558	0.813955	1.02203	0.953167	0.785126	0.650826	0.59146	0.623427	0.681777	0.681777	0.645017	1.38966	1.37754	1.33988
M4	2.91042	3.0173	3.07189	3.1127	3.11812	2.95429	2.63542	2.63896	2.68993	3.02952	3.02952	2.97455	3.94011	4.12733	3.68424
M5	53.992	54.6139	54.1104	51.8332	51.7503	51.2249	48.4362	49.1407	49.1053	55.071	55.071	55.1807	46.0391	47.1917	46.2316
M6	17.5482	17.2365	16.4329	9.96162	10.4195	10.459	12.6893	13.0435	12.6146	17.4811	17.4811	17.4979	5.22536	5.18206	5.43949
M7	5.92026	5.75859	5.45057	3.28829	3.47268	3.5239	4.26971	4.12712	4.08524	5.71527	5.71527	5.77914	1.75683	1.7554	1.91272
PC9-AMP/dGMP fraction contribution (%)
	NC			siATF4			siMYC			siHIF1A			Gefitinib
M0	20.3109	21.7528	21.3166	32.1133	31.0524	32.3942	32.9701	31.9587	33.1899	19.3769	18.814	19.2223	41.1299	40.7928	41.3124
M1	0.0139823	0	0.0833885	0.0127559	0.054588	0.0583548	0	0.0414018	0	0	0.111471	0	0	0.0398221	0
M2	0.275555	0.357907	0.438674	0.682916	0.609638	0.606804	0.365391	0.422306	0.232734	0.385025	0.514381	0.414253	1.63589	1.83704	1.52468
M3	0.544034	0.53574	0.697911	0.650704	0.688466	0.73321	0.476378	0.436965	0.456775	0.569541	0.53307	0.525986	1.25436	1.19734	1.22726
M4	2.9571	2.86626	2.98903	2.96703	2.99258	2.95573	2.67337	2.5339	2.76952	2.99404	3.1189	2.86066	3.75797	3.76447	3.71193
M5	54.3389	52.9178	54.4633	51.0356	51.8585	50.494	47.5154	48.7773	47.8255	55.283	55.1972	55.724	46.2574	46.0934	45.7498
M6	16.77	16.7982	15.5529	10.0038	9.89526	9.97631	12.1613	12.4317	12.0976	16.3098	16.7667	16.2994	4.74748	5.00428	5.17516
M7	4.78955	4.77136	4.45817	2.53396	2.84854	2.78135	3.83806	3.39779	3.42798	5.08174	4.94429	4.95333	1.21707	1.27081	1.29883
